# Supplementary material for: Kojic acid-mediated damage responses induce mycelial regeneration in the basidiomycete Hypsizygus marmoreus
Source: PLoS One. 2017 Nov 8;12(11):e0187351. doi: 10.1371/journal.pone.0187351 (PMC5678884; doi:10.1371/journal.pone.0187351)
Supplement: S1 Dataset — (XLSX) [file pone.0187351.s005.xlsx]

## Sheet: Sheet1
transcript_id	KA_M_fpkm	KA_M_fpkm	KA_P_fpkm	KA_P_fpkm	KA_V_fpkm	KA_V_fpkm	CK_M_fpkm	CK_M_fpkm	CK_P_fpkm	CK_P_fpkm	CK_V_fpkm	CK_V_fpkm	pvalue	FDR	log2FC1(Sample_CK_M/Sample_KA_M)	log2FC1(Sample_CK_V/Sample_KA_V)	log2FC1(Sample_CK_P/Sample_KA_P)	log2FC1(Sample_KA_V/Sample_KA_M)	log2FC1(Sample_KA_V/Sample_KA_P)	log2FC1(Sample_CK_V/Sample_CK_M)	log2FC1(Sample_CK_V/Sample_CK_P)	NR_tophit_name	NR_tophit_description	NR_topHSP_%-Simil	GOs
comp1000300_c0_seq1	0	0	0	0	0	0	0	0	0	0	0	0	noTest	noTest	noTest	noTest	noTest	noTest	noTest	noTest	noTest	_	_	_	_
comp10012_c0_seq1	0	0	1.11	1.23	0	0	0	0	0	0	0.71	0.71	noTest	noTest	noTest	noTest	noTest	noTest	noTest	noTest	noTest	_	_	_	_
comp10012_c0_seq2	0	0	0	0	0	0	0	0	0	0	0	0	noTest	noTest	noTest	noTest	noTest	noTest	noTest	noTest	noTest	_	_	_	_
comp10012_c0_seq3	2.7	2.6	0	0	2.98	3.04	4.84	4.94	1.64	1.6	0.93	0.88	0.426125	1	0.816863	-1.63351	noTest	0.0111589	noTest	-2.45284	noTest	_	_	_	_
comp10012_c0_seq4	1.01	1.01	0	0	0	0	0	0	2.36	2.36	0	0	noTest	noTest	noTest	noTest	noTest	noTest	noTest	noTest	noTest	_	_	_	_
comp1001940_c0_seq1	0	0	0	0	0	0	0	0	0.99	0.99	1.39	1.39	noTest	noTest	noTest	noTest	noTest	noTest	noTest	noTest	noTest	_	_	_	_
comp10020_c0_seq1	3.61	3.41	2.15	2.25	3.25	3.42	2.74	2.54	3.28	3.28	4.34	4.34	0.505261	1	-0.519705	0.294609	0.578484	-0.26727	0.607459	0.534937	0.202983	gi|169847858|ref|XP_001830638.1|	hypothetical protein CC1G_06904 [Coprinopsis cinerea okayama7
comp10026_c0_seq1	1	1.1	0.92	0.97	0.68	0.68	4.41	4.41	1.41	1.41	2.6	2.6	0.0237107	0.202534	2.07426	1.73627	0.557487	noTest	noTest	-0.977688	0.664807	_	_	_	_
comp10036_c0_seq1	0	0	1.62	1.72	0	0	0	0	0	0	0	0	noTest	noTest	noTest	noTest	noTest	noTest	noTest	noTest	noTest	_	_	_	_
comp10036_c0_seq2	5.26	5.1	1.9	1.89	3.32	3.32	3.43	3.43	6.28	6.28	3.44	3.44	0.63922	1	-0.627827	-0.0803741	1.68226	-0.760449	0.858991	-0.225349	-1.02406	NA	NA	NA	NA
comp1004_c0_seq1	0	0	0	0	0	0	0	0	0	0	2.09	2.09	noTest	noTest	noTest	noTest	noTest	noTest	noTest	noTest	noTest	_	_	_	_
comp1004_c0_seq2	1.02	1.02	0.75	0.95	1.39	1.39	2.46	2.46	3.49	3.49	4.66	4.66	noTest	noTest	noTest	1.50071	noTest	noTest	noTest	0.621868	0.175717	_	_	_	_
comp10053_c0_seq1	0	0	0.49	0.65	0.23	0.23	0	0	1	1	1.52	1.52	noTest	noTest	noTest	noTest	noTest	noTest	noTest	noTest	0.502143	gi|170114903|ref|XP_001888647.1|	predicted protein [Laccaria bicolor S238N-H82]	0.78	GO:0009055;GO:0016705;GO:0020037;GO:0005506;GO:0006118;GO:0055114
comp10053_c0_seq2	1.21	1.11	0.74	0.62	0	0	0.91	0.91	2.45	2.45	5.75	5.75	0.822492	1	-0.413015	noTest	noTest	noTest	noTest	2.39199	0.971139	_	_	_	_
comp1005716_c0_seq1	0.54	0.34	0.6	0.64	0	0	0	0	0	0	0	0	noTest	noTest	noTest	6.86757	1.83113	noTest	noTest	noTest	noTest	_	_	_	_
comp10057_c0_seq1	1.98	1.88	4.4	4.67	4.08	4.08	3.01	3.01	1.72	1.72	5.43	5.43	noTest	noTest	noTest	0.269966	-1.33064	0.873407	-0.0934428	0.592456	1.39351	_	_	_	_
comp1005_c0_seq1	0.24	0.22	1.06	1.09	0	0	0.58	0.58	1.64	1.64	0	0	noTest	noTest	noTest	noTest	noTest	noTest	noTest	noTest	noTest	gi|9789937|ref|NP_062768.1|	dnaJ homolog subfamily A member 2 [Mus musculus]	1	GO:0016020;GO:0006457;GO:0005634;GO:0005524;GO:0006260;GO:0031072;GO:0009408;GO:0046872;GO:0018885;GO:0051082;GO:0005829;GO:0001948;GO:0008284
comp10060_c0_seq1	3.27	3.22	5.69	5.76	2.56	2.56	5.1	5.1	4.85	4.85	5.11	5.11	0.580436	1	0.59258	0.829242	-0.281015	-0.452628	-1.09902	-0.227085	-0.105057	_	_	_	_
comp10067_c0_seq1	3.25	3.22	1.54	1.54	3.82	3.82	3.38	3.38	1.61	1.61	6.21	6.21	1	1	0.0253682	0.551636	noTest	0.106907	noTest	0.621868	1.67428	_	_	_	_
comp10069_c0_seq1	0.27	0.23	0.9	0.9	1.6	1.6	0.66	0.66	1.39	1.39	3.27	3.27	noTest	noTest	noTest	0.97694	noTest	noTest	noTest	1.97008	0.998304	_	_	_	_
comp10069_c0_seq2	0	0	0	0	1.18	1.18	0	0	0	0	0.58	0.58	noTest	noTest	noTest	noTest	noTest	noTest	noTest	noTest	noTest	_	_	_	_
comp1007840_c0_seq1	0	0	0	0	0	0	0	0	0	0	0	0	noTest	noTest	noTest	noTest	noTest	noTest	noTest	noTest	noTest	gi|389749737|gb|EIM90908.1|	aromatic compound dioxygenase [Stereum hirsutum FP-91666 SS1]	0.72	_
comp10086_c0_seq1	0.45	0.43	1.51	1.47	0.62	0.62	0.55	0.55	0.79	0.79	1.66	1.66	noTest	noTest	noTest	noTest	noTest	noTest	noTest	noTest	noTest	_	_	_	_
comp10087_c0_seq1	0.07	0.02	0.02	0.01	0.07	0.07	11.44	11.44	0	0	0.11	0.11	2.77793e-14	2.79367e-11	7.23142	noTest	noTest	noTest	noTest	-6.91296	noTest	_	_	_	_
comp10088_c0_seq1	0	0	0	0	0	0	0	0	0	0	0	0	noTest	noTest	noTest	noTest	noTest	noTest	noTest	noTest	noTest	_	_	_	_
comp10088_c0_seq2	0	0	0	0	0	0	0.63	0.63	0	0	0	0	noTest	noTest	noTest	noTest	noTest	noTest	noTest	noTest	noTest	_	_	_	_
comp10088_c0_seq3	0	0	0	0	0	0	0	0	0	0	0.66	0.66	noTest	noTest	noTest	noTest	noTest	noTest	noTest	noTest	noTest	_	_	_	_
comp10088_c0_seq4	0	0	0	0	0	0	0	0	0	0	0.84	0.84	noTest	noTest	noTest	noTest	noTest	noTest	noTest	noTest	noTest	_	_	_	_
comp10093_c0_seq1	5.08	5.38	4.06	4.26	4.98	4.98	3.55	3.55	5.29	5.29	1.47	1.47	0.484925	1	-0.529627	0.417664	0.164124	-0.0788152	0.315707	-1.53005	-2.03867	_	_	_	_
comp10093_c0_seq2	0.44	0.41	0	0	0	0	0	0	3.35	3.35	2.4	2.4	noTest	noTest	noTest	-1.90915	0.328372	-0.137734	noTest	6.07944	-0.684172	_	_	_	_
comp10096_c0_seq1	0	0	0	0	0	0	0	0	1.38	1.38	0.94	0.94	noTest	noTest	noTest	6.04707	6.5078	noTest	noTest	noTest	noTest	_	_	_	_
comp10096_c0_seq2	4.27	4.17	2.92	3.08	4.95	4.95	2.78	2.78	1.86	1.86	3.74	3.74	0.63922	1	-0.627827	noTest	noTest	noTest	0.757381	0.125258	0.851097	_	_	_	_
comp1009762_c0_seq1	0	0	0	0	0	0	1.88	1.88	0	0	0	0	noTest	noTest	noTest	-0.580748	-0.790072	0.0905088	noTest	noTest	noTest	_	_	_	_
comp1009_c0_seq1	2.77	2.73	3.08	3.21	2.85	2.85	2.1	2.1	3.57	3.57	4.2	4.2	0.822492	1	-0.413015	noTest	noTest	noTest	-0.0934428	0.740248	0.0421499	_	_	_	_
comp10104_c0_seq1	0	0	0	0	0	0	0	0	0	0	0.87	0.87	noTest	noTest	noTest	5.58596	noTest	noTest	noTest	5.61814	5.42885	gi|395329424|gb|EJF61811.1|	hypothetical protein DICSQDRAFT_59826, partial [Dichomitus squalens LYAD-421 SS1]	0.77	_
comp10104_c0_seq2	0	0	0.44	0.41	0.28	0.28	0	0	1.94	1.94	2.41	2.41	noTest	noTest	noTest	2.75631	2.05335	noTest	-0.467082	7.0284	0.112825	gi|395329424|gb|EJF61811.1|	hypothetical protein DICSQDRAFT_59826, partial [Dichomitus squalens LYAD-421 SS1]	0.77	_
comp10104_c0_seq3	0	0	0	0	0	0	0	0	0	0	0.7	0.7	noTest	noTest	noTest	5.21643	noTest	noTest	noTest	5.24841	5.06035	gi|395329424|gb|EJF61811.1|	hypothetical protein DICSQDRAFT_59826, partial [Dichomitus squalens LYAD-421 SS1]	0.77	_
comp10104_c0_seq4	1.4	1.3	1.37	1.57	1.47	1.47	1.2	1.2	0	0	3.31	3.31	0.859853	1	-0.24573	1.06946	-6.14975	-0.0806766	0.0946405	1.22264	7.25857	gi|395329424|gb|EJF61811.1|	hypothetical protein DICSQDRAFT_59826, partial [Dichomitus squalens LYAD-421 SS1]	0.77	_
comp10107_c0_seq1	0	0	0	0	0	0	0	0	0	0	0	0	noTest	noTest	noTest	noTest	noTest	noTest	noTest	noTest	noTest	_	_	_	_
comp10107_c0_seq2	0.58	0.55	0.64	0.64	0	0	0.7	0.7	1.01	1.01	2.81	2.81	noTest	noTest	noTest	noTest	noTest	noTest	noTest	noTest	noTest	_	_	_	_
comp10117_c0_seq1	1.28	1.23	0.48	0.48	0	0	1.04	1.04	0.74	0.74	2.6	2.6	noTest	noTest	noTest	noTest	noTest	noTest	noTest	noTest	noTest	gi|302684635|ref|XP_003031998.1|	glycoside hydrolase family 35 protein [Schizophyllum commune H4-8]	0.82	GO:0004553;GO:0005975
comp10120_c0_seq1	4.61	4.41	8.66	8.66	8.97	8.97	5.97	5.97	9.97	9.97	13.6	13.6	0.608245	1	0.35582	0.476854	0.186117	0.844839	0.0748553	0.953755	0.24478	gi|392585418|gb|EIW74757.1|	hypothetical protein CONPUDRAFT_66533, partial [Coniophora puteana RWD-64-598 SS2]	0.65	_
comp10121_c0_seq1	0	0	0	0	1.6	1.6	0.71	0.71	1.37	1.37	3.35	3.35	noTest	noTest	noTest	0.989634	noTest	noTest	noTest	2.00781	1.1755	_	_	_	_
comp10121_c0_seq2	1.36	1.26	3.39	3.39	1.29	1.29	0.57	0.57	1.03	1.03	3.22	3.22	0.442579	1	-1.10855	1.08111	-1.53841	-0.0788152	-1.23625	2.09932	1.26679	_	_	_	_
comp10122_c0_seq1	0.99	0.99	2.96	2.96	0	0	0	0	2.67	2.67	0	0	noTest	noTest	noTest	noTest	-0.187622	noTest	-5.46758	noTest	noTest	_	_	_	_
comp10122_c0_seq2	0	0	2.09	2.09	0	0	0.44	0.44	0	0	2.84	2.84	noTest	noTest	noTest	5.58596	-5.10154	noTest	-5.21105	2.33981	5.42885	_	_	_	_
comp10122_c0_seq3	0.31	0.31	0.88	0.78	0	0	0	0	0	0	0	0	noTest	noTest	noTest	noTest	noTest	noTest	noTest	noTest	noTest	_	_	_	_
comp10122_c0_seq4	0	0	1.96	1.96	3.21	3.21	1.43	1.43	4.28	4.28	6.01	6.01	noTest	noTest	noTest	0.742272	1.0902	5.78763	0.715984	1.78679	0.246596	_	_	_	_
comp10130_c0_seq1	8.38	8.18	15.24	15.14	9.89	9.89	8.51	8.51	15.25	15.25	9.42	9.42	1	1	-0.00123498	-0.194996	-0.0302412	0.121157	-0.60088	-0.084738	-0.885552	_	_	_	_
comp10131_c0_seq1	1.03	1.03	0	0	1.41	1.41	1.25	1.25	3.57	3.57	6.26	6.26	noTest	noTest	noTest	1.90252	noTest	noTest	noTest	1.97008	0.605023	_	_	_	_
comp101355_c0_seq1	1.08	1.26	0.6	0.6	0.74	0.74	1.31	1.31	0	0	1.31	1.31	noTest	noTest	noTest	noTest	noTest	noTest	noTest	noTest	noTest	_	_	_	_
comp10138_c0_seq1	1.5	1.43	0	0	1.07	1.07	2.38	2.38	0	0	0.5	0.5	0.612094	1	0.55511	noTest	noTest	-0.63835	noTest	-2.40528	noTest	_	_	_	_
comp10138_c0_seq2	0	0	0	0	0	0	0	0	0	0	0.2	0.2	noTest	noTest	noTest	noTest	noTest	noTest	noTest	noTest	noTest	_	_	_	_
comp10138_c0_seq3	0.98	0.91	1.63	1.64	2.51	2.51	0.65	0.65	4.68	4.68	1.75	1.75	noTest	noTest	noTest	-0.610678	1.45786	1.2867	0.622736	1.12308	-1.56398	_	_	_	_
comp10138_c0_seq4	0	0	0	0	0	0	0	0	0	0	4.04	4.04	noTest	noTest	noTest	6.04707	noTest	noTest	noTest	6.07944	5.88901	_	_	_	_
comp1013949_c0_seq1	0	0	0	0	0	0	0	0	0.98	0.98	0	0	noTest	noTest	noTest	noTest	noTest	noTest	noTest	noTest	noTest	_	_	_	_
comp10140_c0_seq1	0.57	0.53	2.54	2.54	0.79	0.79	0.7	0.7	1	1	6.98	6.98	noTest	noTest	noTest	2.76428	noTest	noTest	noTest	2.82856	2.42011	_	_	_	_
comp1014233_c0_seq1	0.45	0.45	0	0	0	0	1.1	1.1	0	0	0	0	noTest	noTest	noTest	noTest	noTest	noTest	noTest	noTest	noTest	gi|488312501|ref|WP_002381886.1|	CoA-binding protein [Enterococcus faecalis]	0.99	GO:0000166;GO:0048037
comp101496_c0_seq1	0	0	0.23	0.24	0.56	0.56	0.5	0.5	0	0	2.24	2.24	noTest	noTest	noTest	0.493735	0.575507	0.895301	noTest	1.82229	noTest	_	_	_	_
comp10149_c0_seq1	1.24	1.34	2.59	2.59	2.55	2.55	1.87	1.87	3.96	3.96	3.93	3.93	0.612094	1	0.55511	1.75482	noTest	noTest	-0.00361835	0.822672	-0.205255	_	_	_	_
comp101532_c0_seq1	0	0	0	0	0.23	0.23	6.24	6.24	0	0	0.2	0.2	1.16786e-05	0.000358073	7.09451	-1.51789	noTest	-0.0802031	noTest	-4.8532	noTest	_	_	_	_
comp10153_c0_seq1	3.75	3.65	1.07	1.17	3.85	3.85	2.86	2.86	0	0	1.42	1.42	0.701513	1	-0.421017	noTest	noTest	noTest	1.83296	-1.19024	noTest	_	_	_	_
comp10153_c0_seq2	0	0	0.46	0.46	0	0	0.76	0.76	1.85	1.85	0	0	noTest	noTest	noTest	noTest	noTest	noTest	noTest	noTest	noTest	gi|29375778|ref|NP_814932.1|	Holliday junction resolvase-like protein [Enterococcus faecalis V583]	1	GO:0006281;GO:0090305;GO:0006310;GO:0005737;GO:0004518;GO:0003676
comp10154_c0_seq1	2.08	2.08	0.58	0.58	0.71	0.71	2.53	2.53	2.71	2.71	7.61	7.61	noTest	noTest	noTest	3.02083	noTest	noTest	noTest	1.30311	1.25411	_	_	_	_
comp10159_c0_seq1	7.18	6.98	6.16	6.16	8.96	8.96	7.18	7.18	8.04	8.04	12.08	12.08	1	1	-0.0172895	0.305781	0.371079	0.205922	0.569574	0.51686	0.383488	gi|392586696|gb|EIW76032.1|	hypothetical protein CONPUDRAFT_64937, partial [Coniophora puteana RWD-64-598 SS2]	0.57	_
comp10159_c0_seq2	0.61	0.58	1.09	1.11	0.74	0.74	0.83	0.83	0	0	1.01	1.01	0.725047	1	0.406683	0.336667	-5.47032	0.136229	-0.560159	0.0547563	5.19392	gi|392586696|gb|EIW76032.1|	hypothetical protein CONPUDRAFT_64937, partial [Coniophora puteana RWD-64-598 SS2]	0.57	_
comp10160_c0_seq1	2.26	2.36	1.48	1.48	1.23	1.23	1	1	0.76	0.76	1.29	1.29	0.162194	0.843981	-1.16612	-0.0253339	-0.979817	-0.977356	-0.262904	0.15111	0.573752	gi|170096758|ref|XP_001879599.1|	predicted protein [Laccaria bicolor S238N-H82]	0.57	GO:0044260;GO:0004672;GO:0044238
comp10160_c0_seq2	0	0	0	0	0.25	0.25	1.11	1.11	0	0	0	0	0.00140897	0.0197899	5.96043	noTest	noTest	noTest	noTest	-5.95225	noTest	gi|170096758|ref|XP_001879599.1|	predicted protein [Laccaria bicolor S238N-H82]	0.57	GO:0044260;GO:0004672;GO:0044238
comp10160_c0_seq3	0.24	0.26	0.89	0.92	0.96	0.96	1.17	1.17	0.88	0.88	2.92	2.92	0.0721088	0.503646	2.0827	1.42588	5.02e-06	1.72436	0.188629	1.05774	1.49391	gi|170096758|ref|XP_001879599.1|	predicted protein [Laccaria bicolor S238N-H82]	0.57	GO:0044260;GO:0004672;GO:0044238
comp10160_c0_seq4	0	0	0	0	0.39	0.39	0.75	0.75	0	0	0	0	noTest	noTest	noTest	noTest	noTest	noTest	noTest	noTest	noTest	gi|170096758|ref|XP_001879599.1|	predicted protein [Laccaria bicolor S238N-H82]	0.57	GO:0044260;GO:0004672;GO:0044238
comp10163_c0_seq1	0.54	0.44	1.2	1.12	1.11	1.11	0	0	1.39	1.39	3.27	3.27	noTest	noTest	noTest	1.36674	noTest	noTest	noTest	5.24841	0.998304	_	_	_	_
comp10170_c0_seq1	1.25	1.25	1.73	1.53	2.13	2.13	3.01	3.01	1.6	1.6	1.88	1.88	0.390133	1	1.19462	-0.29134	noTest	noTest	0.303149	-0.876389	noTest	gi|170110479|ref|XP_001886445.1|	predicted protein [Laccaria bicolor S238N-H82]	0.74	_
comp10174_c0_seq1	2.43	2.43	0	0	0	0	1.68	1.68	0	0	0	0	0.7999	1	-0.53337	noTest	noTest	noTest	noTest	noTest	noTest	_	_	_	_
comp10174_c0_seq2	0	0	2	2	0.99	0.99	0	0	2.48	2.48	0.87	0.87	noTest	noTest	noTest	noTest	noTest	noTest	noTest	noTest	noTest	_	_	_	_
comp10177_c0_seq1	4.02	4.02	5.19	5.19	2.86	2.86	5.43	5.43	3.83	3.83	6.59	6.59	0.669495	1	0.408377	1.06825	-0.460042	-0.601671	-0.828549	0.0463546	0.580111	_	_	_	_
comp101804_c0_seq1	0.45	0.45	0.99	0.99	0.61	0.61	0.54	0.54	0.77	0.77	1.63	1.63	noTest	noTest	noTest	noTest	noTest	noTest	noTest	noTest	noTest	_	_	_	_
comp101808_c0_seq1	0.47	0.47	0.75	0.65	0.37	0.37	0.81	0.81	1.13	1.13	2.5	2.5	0.479207	1	0.741006	noTest	noTest	noTest	-0.965059	1.37863	0.92578	gi|390603522|gb|EIN12914.1|	AMP-dependent synthetase and ligase [Punctularia strigosozonata HHB-11173 SS5]	0.69	_
comp1018377_c0_seq1	0	0	0	0	0	0	0.52	0.52	0	0	0	0	noTest	noTest	noTest	2.58268	0.570892	-0.452628	noTest	noTest	noTest	gi|242211954|ref|XP_002471813.1|	predicted protein [Postia placenta Mad-698-R]	0.79	_
comp10183_c0_seq1	2.6	2.6	4.34	4.14	3.48	3.48	3.58	3.58	6.09	6.09	6.42	6.42	0.580886	1	0.4586	0.745536	0.463199	0.33011	-0.283539	0.605168	-0.121644	_	_	_	_
comp10183_c0_seq2	0.52	0.52	0	0	1.09	1.09	1.21	1.21	0	0	1.88	1.88	0.438083	1	1.05662	0.676993	noTest	0.785445	noTest	0.395249	5.53337	_	_	_	_
comp101844_c0_seq1	0.47	0.47	0	0	0.65	0.65	0	0	0.82	0.82	1.15	1.15	noTest	noTest	noTest	noTest	noTest	noTest	noTest	noTest	noTest	_	_	_	_
comp1018_c0_seq1	0	0	1.05	1.05	0	0	0.57	0.57	0	0	0	0	noTest	noTest	noTest	noTest	noTest	noTest	noTest	noTest	noTest	_	_	_	_
comp101916_c0_seq1	0.84	0.84	1.35	1.25	0.77	0.77	0.45	0.45	2.69	2.69	1.69	1.69	0.497906	1	-0.88392	noTest	noTest	noTest	-0.775162	1.61867	-0.860775	_	_	_	_
comp10191_c0_seq1	0	0	1	1	0	0	0	0	0	0	1.52	1.52	noTest	noTest	noTest	noTest	noTest	noTest	noTest	noTest	noTest	_	_	_	_
comp10191_c0_seq2	0.72	0.72	2.9	2.9	0	0	0	0	2.97	2.97	4.84	4.84	noTest	noTest	noTest	5.69073	4.98e-06	noTest	noTest	5.72296	0.51517	_	_	_	_
comp10191_c0_seq3	0	0	0.08	0.08	0.72	0.72	0	0	0	0	0	0	noTest	noTest	noTest	noTest	noTest	noTest	noTest	noTest	noTest	_	_	_	_
comp10191_c0_seq4	0.67	0.67	0	0	0	0	2.25	2.25	0	0	0	0	0.333681	1	1.39248	noTest	noTest	noTest	noTest	noTest	noTest	_	_	_	_
comp10196_c0_seq1	0	0	0.99	0.99	0	0	0	0	0	0	1.89	1.89	noTest	noTest	noTest	0.989634	0.95595	-0.243333	noTest	noTest	noTest	gi|170108924|ref|XP_001885670.1|	predicted protein [Laccaria bicolor S238N-H82]	0.65	_
comp10196_c0_seq2	1.35	1.35	0	0	1.11	1.11	1.96	1.96	0.46	0.46	4.83	4.83	0.822492	1	0.489408	noTest	noTest	noTest	noTest	1.06007	2.99058	_	_	_	_
comp101987_c0_seq1	0.35	0.35	0.98	0.98	1.69	1.69	0.64	0.64	0.3	0.3	2.55	2.55	noTest	noTest	noTest	1.93871	noTest	noTest	0.770904	1.69225	2.67592	_	_	_	_
comp10199_c0_seq1	2.28	2.28	2.76	2.76	5.94	5.94	1.25	1.25	2.12	2.12	1	1	0.580436	1	-0.859474	0.459248	noTest	noTest	1.10783	noTest	-1.21634	_	_	_	_
comp1019_c0_seq1	0	0	0	0	0	0	0.5	0.5	0	0	0	0	noTest	noTest	noTest	-2.61705	-0.403351	1.2453	noTest	noTest	noTest	gi|34328049|ref|NP_032517.1|	neutrophil gelatinase-associated lipocalin precursor [Mus musculus]	1	GO:0005615;GO:0005506;GO:0071222;GO:0071356;GO:0031346;GO:0071347;GO:0005829;GO:0045087;GO:0031669;GO:0070207;GO:0070301;GO:0002020;GO:0042493;GO:0042803;GO:0015891;GO:0009635;GO:0006811;GO:0010628;GO:0009615;GO:0042981;GO:0036094;GO:0005215
comp10209_c0_seq1	1.56	1.56	0	0	0	0	0	0	0	0	1.27	1.27	noTest	noTest	noTest	noTest	noTest	noTest	noTest	noTest	noTest	_	_	_	_
comp10210_c0_seq1	0	0	1.6	1.6	0.99	0.99	0	0	1.86	1.86	3.34	3.34	noTest	noTest	noTest	1.59026	noTest	noTest	noTest	noTest	0.687145	_	_	_	_
comp10210_c0_seq2	0	0	0	0	0.58	0.58	0.52	0.52	0.73	0.73	2.76	2.76	noTest	noTest	noTest	noTest	noTest	noTest	noTest	noTest	noTest	_	_	_	_
comp10211_c1_seq1	1.34	1.34	2.48	2.48	2.45	2.45	2.17	2.17	3.86	3.86	4.34	4.34	noTest	noTest	noTest	0.664681	0.557487	noTest	noTest	0.733942	-0.0148512	_	_	_	_
comp10216_c0_seq1	0	0	0	0	0	0	0	0	0	0	0	0	noTest	noTest	noTest	noTest	noTest	noTest	noTest	noTest	noTest	_	_	_	_
comp10216_c0_seq2	0	0	0.62	0.62	0.77	0.77	0	0	1.95	1.95	0.68	0.68	noTest	noTest	noTest	noTest	noTest	noTest	noTest	noTest	noTest	_	_	_	_
comp102170_c0_seq1	0	0	0	0	1.18	1.18	0	0	1.48	1.48	5.22	5.22	noTest	noTest	noTest	1.90252	noTest	noTest	noTest	5.24841	1.54071	_	_	_	_
comp10219_c0_seq1	0	0	0	0	0	0	0	0	0	0	0.67	0.67	noTest	noTest	noTest	noTest	noTest	noTest	noTest	noTest	noTest	_	_	_	_
comp10226_c0_seq1	1.35	1.35	5.23	5.23	0.92	0.92	0.81	0.81	2.89	2.89	2.45	2.45	noTest	noTest	noTest	noTest	-0.874464	noTest	-2.36522	noTest	-0.412117	_	_	_	_
comp10229_c0_seq1	0.77	0.77	0	0	0	0	0	0	0	0	0.8	0.8	noTest	noTest	noTest	noTest	noTest	noTest	noTest	noTest	noTest	_	_	_	_
comp10229_c0_seq2	1.38	1.52	2.89	2.89	2.15	2.15	0.64	0.64	3.63	3.63	4.36	4.36	noTest	noTest	noTest	0.868703	noTest	noTest	noTest	noTest	0.108862	_	_	_	_
comp102315_c0_seq1	0	0	0.79	0.79	0.24	0.24	0	0	0.15	0.15	1.28	1.28	noTest	noTest	noTest	0.108079	0.359173	1.2453	noTest	noTest	noTest	_	_	_	_
comp102315_c0_seq2	0	0	0	0	0	0	0	0	0.15	0.15	0	0	noTest	noTest	noTest	noTest	noTest	noTest	noTest	noTest	noTest	_	_	_	_
comp10231_c0_seq1	3.88	3.88	10.97	10.97	10.15	10.15	5.13	5.13	14.57	14.57	11.98	11.98	0.779001	1	0.366304	0.459502	-0.492109	0.506059	-0.0958128	0.975498	-0.466708	_	_	_	_
comp10231_c1_seq1	0	0	0	0	0.06	0.06	0	0	0.34	0.34	0	0	noTest	noTest	noTest	noTest	noTest	noTest	noTest	noTest	noTest	_	_	_	_
comp10231_c1_seq2	4.16	4.16	5.23	5.23	6.39	6.39	8.04	8.04	3.97	3.97	9.72	9.72	0.315146	1	0.914599	noTest	noTest	noTest	0.313649	0.0392687	1.14573	_	_	_	_
comp10233_c0_seq1	2.44	2.44	1.72	1.72	2.12	2.12	2.68	2.68	4.16	4.16	1.87	1.87	1	1	0.108651	-0.295343	1.2025	-0.309893	0.307313	-0.726098	-1.3081	_	_	_	_
comp10240_c0_seq1	1.46	1.46	3.57	3.57	0.4	0.4	2.47	2.47	1	1	1.77	1.77	0.670342	1	0.704219	noTest	-1.77578	noTest	-2.88725	-0.689488	noTest	_	_	_	_
comp10240_c1_seq1	1.13	1.13	1.88	1.88	1.55	1.55	1.37	1.37	3.94	3.94	2.75	2.75	noTest	noTest	noTest	noTest	noTest	noTest	noTest	noTest	noTest	_	_	_	_
comp10240_c2_seq1	2.55	2.56	1.98	1.98	1.05	1.05	2.16	2.16	2.18	2.18	2.16	2.16	1	1	-0.258142	0.868703	0.0955826	-1.34058	-0.856996	-0.225349	-0.199853	_	_	_	_
comp1024310_c0_seq1	0	0	0.51	0.51	0	0	0	0	0	0	0.56	0.56	noTest	noTest	noTest	noTest	noTest	noTest	noTest	noTest	noTest	_	_	_	_
comp102463_c0_seq1	0.22	0.22	0.96	0.96	4.16	4.16	0.52	0.52	1.11	1.11	1.05	1.05	noTest	noTest	noTest	-2.03967	noTest	3.80863	2.05159	noTest	noTest	gi|254553321|ref|NP_058655.3|	40S ribosomal protein S3a [Mus RS3A_MOUSE RecName: Full=40S ribosomal protein S3a; AltName: Full=Protein TU-11 CAB05955.1	1	GO:0003723;GO:0030154;GO:0006415;GO:0000184;GO:0006414;GO:0031369;GO:0006614;GO:0006413;GO:0042254;GO:0005730;GO:0019083;GO:0006917;GO:0022627;GO:0003735
comp10248_c0_seq1	3.2	3.2	3.71	3.71	2.91	2.91	2.57	2.57	6.11	6.11	5.95	5.95	0.71239	1	-0.331998	0.894319	0.689437	-0.248414	-0.321609	0.965995	-0.237103	gi|302682193|ref|XP_003030778.1|	hypothetical protein SCHCODRAFT_27446 [Schizophyllum commune H4-8]	0.81	_
comp10250_c0_seq1	0.45	0.55	1.99	1.99	0	0	0	0	0	0	1.09	1.09	noTest	noTest	noTest	noTest	noTest	noTest	noTest	noTest	noTest	_	_	_	_
comp10253_c0_seq1	0	0	0	0	1.4	1.4	1.72	1.72	0	0	3.96	3.96	noTest	noTest	noTest	1.59026	noTest	noTest	noTest	1.12308	noTest	gi|409083984|gb|EKM84341.1|	hypothetical protein AGABI1DRAFT_110878 [Agaricus bisporus var. burnettii JB137-S8]	0.82	_
comp10253_c0_seq2	7.72	7.72	7.66	7.66	6.44	6.44	7.7	7.7	9.11	9.11	6.04	6.04	1	1	0.000796753	-0.299631	0.194733	-0.324225	-0.181105	-0.63687	-0.793344	gi|409083984|gb|EKM84341.1|	hypothetical protein AGABI1DRAFT_110878 [Agaricus bisporus var. burnettii JB137-S8]	0.85	_
comp10257_c0_seq1	0.94	0.95	0.89	0.89	1.86	1.86	1.99	1.99	1.52	1.52	1.4	1.4	0.21793	1	1.10583	-0.468876	0.695526	0.902853	1.01052	-0.683645	-0.273651	_	_	_	_
comp10257_c0_seq2	1.04	1.05	0.97	0.97	0.41	0.41	0	0	0.78	0.78	1.71	1.71	0.00286389	0.0346168	-5.71605	1.80759	-0.281015	-1.42473	-1.09902	6.07944	0.870801	_	_	_	_
comp1026095_c0_seq1	0	0	0	0	0	0	0.7	0.7	0	0	0	0	noTest	noTest	noTest	noTest	noTest	noTest	noTest	noTest	noTest	gi|488299596|ref|WP_002370804.1|	1,4-beta-N-acetylmuramidase [Enterococcus faecalis]	1	GO:0003796;GO:0016998;GO:0005975;GO:0009253
comp10262_c0_seq1	0.5	0.51	1.11	1.11	0	0	0	0	0.87	0.87	0.61	0.61	noTest	noTest	noTest	noTest	noTest	noTest	noTest	noTest	noTest	_	_	_	_
comp10273_c0_seq1	2.46	2.46	6.74	6.74	3.89	3.89	4.77	4.77	6.48	6.48	3.46	3.46	0.321053	1	0.90546	-0.228927	-0.0716074	0.487099	-0.784313	-0.659208	-1.06045	_	_	_	_
comp10273_c0_seq2	1.09	1.09	0	0	0	0	0	0	0	0	0	0	noTest	noTest	noTest	noTest	noTest	noTest	noTest	noTest	noTest	_	_	_	_
comp10273_c0_seq3	0	0	1.02	1.02	1.76	1.76	0	0	0	0	6.23	6.23	noTest	noTest	noTest	1.70901	noTest	noTest	0.659971	7.10797	6.91598	_	_	_	_
comp10273_c0_seq4	0	0	0	0	1.2	1.2	0	0	0	0	0	0	noTest	noTest	noTest	noTest	noTest	noTest	noTest	noTest	noTest	_	_	_	_
comp102770_c0_seq1	0.67	0.67	0.74	0.74	1.52	1.52	2.15	2.15	1.14	1.14	2.42	2.42	0.251568	1	1.57941	0.522671	noTest	noTest	noTest	-0.0616435	0.851097	_	_	_	_
comp10279_c0_seq1	1.85	1.95	3.53	3.53	3.26	3.26	0.64	0.64	4.08	4.08	3.84	3.84	noTest	noTest	noTest	0.106636	0.166015	0.674665	-0.094534	2.22678	-0.272086	_	_	_	_
comp10282_c0_seq1	0	0	0	0	0	0	0	0	1.04	1.04	1.04	1.04	noTest	noTest	noTest	noTest	noTest	noTest	noTest	noTest	noTest	_	_	_	_
comp10282_c0_seq2	0.47	0.47	0.26	0.26	0.64	0.64	1.13	1.13	1.28	1.28	5.4	5.4	noTest	noTest	noTest	2.81002	noTest	noTest	noTest	1.95432	1.90368	_	_	_	_
comp102931_c0_seq1	0.48	0.48	1.06	1.06	1.31	1.31	0	0	1.66	1.66	1.16	1.16	noTest	noTest	noTest	noTest	noTest	noTest	noTest	noTest	noTest	_	_	_	_
comp103000_c0_seq1	1.59	1.71	0.88	0.88	0	0	1.44	1.44	0	0	0.48	0.48	noTest	noTest	noTest	noTest	noTest	noTest	noTest	noTest	noTest	_	_	_	_
comp10305_c0_seq1	1.21	1.21	1.34	1.34	1.11	1.11	1.47	1.47	0.7	0.7	3.43	3.43	noTest	noTest	noTest	noTest	noTest	noTest	noTest	0.937156	noTest	_	_	_	_
comp10308_c0_seq1	0	0	0.34	0.34	0.63	0.63	0	0	0	0	0.78	0.78	noTest	noTest	noTest	noTest	noTest	noTest	noTest	noTest	noTest	_	_	_	_
comp10308_c0_seq2	0	0	0	0	0.56	0.56	1	1	0.47	0.47	1.3	1.3	noTest	noTest	noTest	noTest	noTest	noTest	noTest	noTest	noTest	_	_	_	_
comp103090_c0_seq1	0.53	0.53	1.47	1.47	1.45	1.45	0.96	0.96	1.81	1.81	2.56	2.56	noTest	noTest	noTest	0.664681	noTest	noTest	noTest	1.12308	0.293864	_	_	_	_
comp10314_c0_seq1	0	0	0	0	0	0	0.81	0.81	0	0	0	0	noTest	noTest	noTest	noTest	noTest	noTest	noTest	noTest	noTest	_	_	_	_
comp10314_c0_seq2	3.96	3.96	2.93	2.93	3.05	3.05	2.64	2.64	2.06	2.06	2.44	2.44	0.480463	1	-0.572336	-0.438141	-0.523214	-0.488413	0.0764403	-0.366517	0.0428007	_	_	_	_
comp10315_c0_seq1	24.1	24.1	28.2	28.2	20.43	20.43	23.76	23.76	26.27	26.27	24.53	24.53	0.969202	1	-0.0406784	0.137366	-0.129313	-0.355718	-0.451788	-0.189839	-0.305636	_	_	_	_
comp10315_c0_seq2	3.32	3.32	5.05	5.05	6.34	6.34	6.76	6.76	5.22	5.22	7.39	7.39	0.215096	0.996843	0.97505	0.0938752	5.08e-06	0.797868	0.373339	-0.0951219	0.34722	_	_	_	_
comp10320_c0_seq1	0	0	0.61	0.61	0.25	0.25	0	0	0.31	0.31	1.76	1.76	noTest	noTest	noTest	noTest	noTest	noTest	noTest	noTest	noTest	_	_	_	_
comp10321_c0_seq1	0.25	0.25	0	0	0	0	0	0	0	0	0	0	noTest	noTest	noTest	noTest	noTest	noTest	noTest	noTest	noTest	_	_	_	_
comp10321_c0_seq2	0	0	0	0	0	0	0	0	0.79	0.79	2.53	2.53	noTest	noTest	noTest	noTest	noTest	noTest	noTest	noTest	1.39351	_	_	_	_
comp10322_c0_seq1	0.87	0.87	0.97	0.97	0	0	0	0	2.49	2.49	0	0	noTest	noTest	noTest	noTest	noTest	noTest	noTest	noTest	noTest	_	_	_	_
comp1032569_c0_seq1	0.49	0.49	0	0	0	0	0.6	0.6	0	0	0	0	noTest	noTest	noTest	noTest	noTest	noTest	noTest	noTest	noTest	gi|26369896|dbj|BAC25304.1|	unnamed protein product [Mus musculus]	1	GO:0043516;GO:0003714;GO:0002039;GO:0005694;GO:0034968;GO:0007067;GO:0000122;GO:0018026;GO:0016481;GO:0006554;GO:0005667;GO:0051301;GO:0018024
comp10328_c0_seq1	0	0	0.89	0.89	0	0	0.65	0.65	0.46	0.46	1.67	1.67	noTest	noTest	noTest	noTest	noTest	noTest	noTest	noTest	noTest	_	_	_	_
comp10328_c0_seq2	0	0	0	0	0	0	0	0	0	0	1.4	1.4	noTest	noTest	noTest	noTest	noTest	noTest	noTest	noTest	noTest	_	_	_	_
comp10328_c1_seq1	0.54	0.54	0	0	0	0	0	0	0	0	0	0	noTest	noTest	noTest	noTest	noTest	noTest	noTest	noTest	noTest	_	_	_	_
comp10331_c0_seq1	1.15	1.15	0	0	0.79	0.79	0	0	0	0	2.81	2.81	noTest	noTest	noTest	noTest	noTest	noTest	noTest	noTest	noTest	_	_	_	_
comp10346_c0_seq1	0.25	0.25	0	0	0	0	0	0	0.26	0.26	0.96	0.96	noTest	noTest	noTest	noTest	noTest	noTest	noTest	noTest	noTest	_	_	_	_
comp10346_c0_seq2	0.54	0.54	0.89	0.89	1.09	1.09	0.19	0.19	0.27	0.27	0.54	0.54	noTest	noTest	noTest	noTest	noTest	noTest	0.303149	noTest	noTest	_	_	_	_
comp10348_c0_seq1	0	0	0	0	0	0	1.26	1.26	0	0	1.26	1.26	noTest	noTest	noTest	noTest	noTest	noTest	noTest	noTest	noTest	_	_	_	_
comp10350_c0_seq1	0	0	1.86	1.86	0	0	0	0	1.27	1.27	0.45	0.45	noTest	noTest	noTest	noTest	noTest	noTest	noTest	noTest	noTest	_	_	_	_
comp10351_c0_seq1	0	0	0.68	0.68	0.28	0.28	0.99	0.99	0	0	0.47	0.47	noTest	noTest	noTest	noTest	-0.561874	noTest	noTest	noTest	noTest	gi|170107231|ref|XP_001884826.1|	predicted protein [Laccaria bicolor S238N-H82]	0.61	_
comp10351_c0_seq2	0	0	0	0	0	0	0	0	0	0	1.61	1.61	noTest	noTest	noTest	noTest	noTest	noTest	noTest	noTest	noTest	_	_	_	_
comp10352_c0_seq1	0	0	0.55	0.55	0	0	0	0	0	0	0.6	0.6	noTest	noTest	noTest	noTest	noTest	noTest	noTest	noTest	noTest	_	_	_	_
comp10356_c0_seq1	1.59	1.59	2.61	2.61	0	0	0.61	0.61	2.8	2.8	4.08	4.08	noTest	noTest	noTest	noTest	noTest	noTest	noTest	noTest	0.502143	_	_	_	_
comp10356_c0_seq2	2.02	2.02	3.39	3.39	1.62	1.62	0	0	3.44	3.44	18.02	18.02	noTest	noTest	noTest	noTest	noTest	noTest	-0.965059	7.53966	2.11305	_	_	_	_
comp1035_c0_seq1	0	0	0.47	0.47	0	0	0	0	0.72	0.72	0.51	0.51	noTest	noTest	noTest	3.26749	0.068392	-0.452628	noTest	noTest	noTest	_	_	_	_
comp10362_c0_seq1	0	0	0	0	0.17	0.17	0	0	0	0	0	0	noTest	noTest	noTest	noTest	noTest	noTest	noTest	noTest	noTest	gi|302694913|ref|XP_003037135.1|	hypothetical protein SCHCODRAFT_103682 [Schizophyllum commune H4-8]	0.49	_
comp10362_c0_seq2	0	0	0.82	0.82	0.54	0.54	0	0	1	1	0	0	noTest	noTest	noTest	noTest	0.258317	noTest	-0.575507	noTest	-5.99577	gi|389738794|gb|EIM79990.1|	hypothetical protein STEHIDRAFT_163244 [Stereum hirsutum FP-91666 SS1]	0.6	_
comp10362_c0_seq3	0.24	0.24	0	0	0	0	0.48	0.48	0	0	1.52	1.52	0.542974	1	0.891152	6.57086	noTest	noTest	noTest	1.44111	6.41201	gi|389738794|gb|EIM79990.1|	hypothetical protein STEHIDRAFT_163244 [Stereum hirsutum FP-91666 SS1]	0.6	_
comp10362_c0_seq4	0.26	0.26	0	0	0	0	0.42	0.42	0	0	1.16	1.16	noTest	noTest	noTest	noTest	noTest	noTest	noTest	1.12308	noTest	gi|302694913|ref|XP_003037135.1|	hypothetical protein SCHCODRAFT_103682 [Schizophyllum commune H4-8]	0.49	_
comp103666_c0_seq1	2.04	2.04	1.36	1.36	0.56	0.56	0.99	0.99	1.41	1.41	0.5	0.5	noTest	noTest	noTest	noTest	noTest	noTest	noTest	noTest	noTest	_	_	_	_
comp103675_c0_seq1	0.92	0.92	2.04	2.04	1.25	1.25	1.11	1.11	1.17	1.17	2.77	2.77	noTest	noTest	noTest	noTest	noTest	noTest	-0.652836	1.04641	0.998304	_	_	_	_
comp10367_c0_seq1	0	0	1.37	1.37	0	0	0	0	0	0	0	0	noTest	noTest	noTest	noTest	noTest	noTest	noTest	noTest	noTest	_	_	_	_
comp10367_c0_seq2	0.27	0.27	0	0	0	0	0	0	0	0	0.32	0.32	noTest	noTest	noTest	0.97694	-0.790072	noTest	noTest	noTest	noTest	_	_	_	_
comp1037164_c0_seq1	0	0	0	0	0	0	0	0	0.65	0.65	0.46	0.46	noTest	noTest	noTest	noTest	noTest	noTest	noTest	noTest	noTest	_	_	_	_
comp10372_c0_seq1	0.46	0.46	0.5	0.5	0	0	0	0	1.58	1.58	0	0	noTest	noTest	noTest	noTest	noTest	noTest	noTest	noTest	noTest	_	_	_	_
comp10372_c0_seq2	0	0	0	0	0	0	0.64	0.64	0	0	1.28	1.28	noTest	noTest	noTest	noTest	noTest	noTest	noTest	noTest	noTest	_	_	_	_
comp103750_c0_seq1	0.57	0.57	3.14	3.14	2.33	2.33	0.69	0.69	2.96	2.96	0.69	0.69	noTest	noTest	noTest	noTest	noTest	noTest	noTest	noTest	noTest	_	_	_	_
comp1037645_c0_seq1	0.63	0.63	0	0	0.43	0.43	0	0	0	0	0.38	0.38	noTest	noTest	noTest	noTest	noTest	noTest	noTest	noTest	noTest	gi|344251327|gb|EGW07431.1|	Aldehyde dehydrogenase, mitochondrial [Cricetulus griseus]	1	GO:0019852;GO:0005759;GO:0035094;GO:0046486;GO:0006096;GO:0032496;GO:0032570;GO:0055114;GO:0071398;GO:0006574;GO:0006525;GO:0019482;GO:0032355;GO:0033574;GO:0006631;GO:0006068;GO:0070404;GO:0004029;GO:0001889;GO:0042802;GO:0006094;GO:0006547;GO:0043066;GO:0032870;GO:0006560;GO:0019260;GO:0006552;GO:0006568;GO:0006554;GO:0055093;GO:0046251;GO:0006699;GO:0006550
comp103781_c0_seq1	0.58	0.58	0.49	0.49	1	1	0.35	0.35	1.99	1.99	1.76	1.76	noTest	noTest	noTest	noTest	noTest	noTest	noTest	1.97008	-0.361715	_	_	_	_
comp10378_c0_seq1	0.51	0.51	1.13	1.13	0	0	0	0	0.88	0.88	0.62	0.62	noTest	noTest	noTest	0.670369	1.89813	noTest	noTest	noTest	noTest	_	_	_	_
comp103839_c0_seq1	0.71	0.71	0.92	0.92	0.81	0.81	0.57	0.57	0.4	0.4	1.42	1.42	0.7999	1	-0.319928	0.670369	noTest	0.0673102	-0.160442	1.04641	1.54071	_	_	_	_
comp10389_c0_seq1	0.28	0.28	0	0	0.38	0.38	0	0	0	0	0.34	0.34	noTest	noTest	noTest	noTest	noTest	noTest	noTest	noTest	noTest	_	_	_	_
comp10389_c0_seq2	0	0	0.35	0.35	0	0	0.38	0.38	0.54	0.54	0	0	noTest	noTest	noTest	noTest	noTest	noTest	noTest	noTest	noTest	_	_	_	_
comp103924_c0_seq1	0.95	0.95	2.1	2.1	0	0	0	0	1.64	1.64	4.03	4.03	noTest	noTest	noTest	noTest	noTest	noTest	noTest	noTest	noTest	_	_	_	_
comp10393_c0_seq1	0	0	0	0	0.53	0.53	0.47	0.47	0.67	0.67	0	0	noTest	noTest	noTest	noTest	noTest	noTest	noTest	noTest	noTest	_	_	_	_
comp10395_c0_seq1	0.19	0.19	0	0	0.26	0.26	0.23	0.23	1.6	1.6	1.13	1.13	noTest	noTest	noTest	noTest	noTest	noTest	noTest	noTest	-0.66109	_	_	_	_
comp10399_c0_seq1	2.17	2.17	3.45	3.45	3.89	3.89	3.45	3.45	2.76	2.76	2.22	2.22	0.514813	1	0.689681	-0.931088	-0.403351	0.772143	0.188629	-0.860652	-0.454011	gi|299746103|ref|XP_001837737.2|	hypothetical protein CC1G_06943 [Coprinopsis cinerea okayama7
comp10399_c0_seq2	25.77	25.77	20.68	20.68	20.49	20.49	20.13	20.13	16.31	16.31	15.99	15.99	0.593272	1	-0.390858	-0.476796	-0.370045	-0.4606	0.00176167	-0.558772	-0.224999	gi|170095605|ref|XP_001879023.1|	predicted protein [Laccaria bicolor S238N-H82]	0.59	_
comp1040151_c0_seq1	0	0	0	0	0	0	0	0	0	0	0	0	noTest	noTest	noTest	noTest	noTest	noTest	noTest	noTest	noTest	_	_	_	_
comp10401_c0_seq1	0	0	0	0	0.72	0.72	0	0	0.91	0.91	1.28	1.28	noTest	noTest	noTest	noTest	noTest	noTest	noTest	noTest	noTest	_	_	_	_
comp10403_c0_seq1	0	0	1.12	1.12	0	0	0	0	0	0	0.91	0.91	noTest	noTest	noTest	noTest	noTest	noTest	noTest	noTest	noTest	_	_	_	_
comp10403_c0_seq2	0	0	1.07	1.07	0	0	0.59	0.59	0.84	0.84	0	0	noTest	noTest	noTest	noTest	noTest	noTest	noTest	noTest	noTest	_	_	_	_
comp1040617_c0_seq1	0	0	0	0	0	0	0	0	0	0	0.68	0.68	noTest	noTest	noTest	noTest	noTest	noTest	noTest	noTest	noTest	_	_	_	_
comp10413_c0_seq1	1.47	1.47	5.24	5.24	0	0	0.38	0.38	4.32	4.32	14.41	14.41	noTest	noTest	noTest	7.11355	-0.314868	noTest	-5.78297	4.72632	1.53207	_	_	_	_
comp10413_c0_seq2	0.59	0.59	0	0	0.8	0.8	0.62	0.62	0	0	1.87	1.87	noTest	noTest	noTest	noTest	noTest	noTest	noTest	noTest	noTest	_	_	_	_
comp10413_c0_seq3	1.49	1.49	0	0	0	0	0.76	0.76	0	0	1.41	1.41	noTest	noTest	noTest	noTest	noTest	noTest	noTest	noTest	noTest	_	_	_	_
comp10413_c0_seq4	0	0	0	0	1.63	1.63	0	0	0	0	0	0	noTest	noTest	noTest	noTest	noTest	noTest	noTest	noTest	noTest	_	_	_	_
comp10416_c0_seq1	0.22	0.22	0.33	0.33	0.15	0.15	0.13	0.13	0.75	0.75	1.12	1.12	noTest	noTest	noTest	noTest	noTest	noTest	noTest	noTest	0.293864	_	_	_	_
comp10416_c0_seq2	0	0	0.16	0.16	0	0	0.39	0.39	0.37	0.37	1.5	1.5	noTest	noTest	noTest	5.47298	noTest	noTest	noTest	1.69225	1.79652	_	_	_	_
comp10417_c0_seq1	0	0	0	0	0	0	0	0	0	0	1.77	1.77	noTest	noTest	noTest	noTest	noTest	noTest	noTest	noTest	noTest	_	_	_	_
comp10417_c0_seq2	0.14	0.14	0.3	0.3	0.19	0.19	0.16	0.16	0	0	1.8	1.8	noTest	noTest	noTest	2.89825	noTest	noTest	noTest	2.96261	5.19392	_	_	_	_
comp10421_c0_seq1	0.43	0.43	0.52	0.52	0	0	0.83	0.83	0.29	0.29	1.45	1.45	0.542974	1	0.891152	5.69073	noTest	noTest	noTest	0.560691	2.01373	gi|299738962|ref|XP_001834926.2|	hypothetical protein CC1G_10800 [Coprinopsis cinerea okayama7
comp10421_c0_seq2	0	0	0.24	0.24	0	0	0	0	0	0	0	0	noTest	noTest	noTest	noTest	noTest	noTest	noTest	noTest	noTest	gi|299738962|ref|XP_001834926.2|	hypothetical protein CC1G_10800 [Coprinopsis cinerea okayama7
comp104268_c0_seq1	0.17	0.17	0.95	0.95	0.7	0.7	0.41	0.41	0.88	0.88	4.55	4.55	noTest	noTest	noTest	2.48292	noTest	noTest	noTest	3.08673	2.11203	gi|471882610|emb|CCO34213.1|	hypothetical protein BN14_08307 [Rhizoctonia solani AG-1 IB]	0.52	_
comp10429_c0_seq1	0	0	0	0	0	0	0	0	0.23	0.23	0.91	0.91	noTest	noTest	noTest	noTest	noTest	noTest	noTest	noTest	noTest	_	_	_	_
comp10429_c0_seq2	0.31	0.31	0.17	0.17	0.63	0.63	0.37	0.37	0	0	1.57	1.57	noTest	noTest	noTest	1.05448	noTest	noTest	noTest	1.65761	noTest	_	_	_	_
comp10430_c0_seq1	0.35	0.35	0.39	0.39	0.48	0.48	0	0	0.61	0.61	1.29	1.29	noTest	noTest	noTest	noTest	noTest	noTest	noTest	noTest	noTest	_	_	_	_
comp10430_c0_seq2	0.32	0.32	0	0	0	0	0	0	0	0	0	0	noTest	noTest	noTest	noTest	noTest	noTest	noTest	noTest	noTest	_	_	_	_
comp10431_c0_seq1	0.22	0.22	0	0	0.3	0.3	0.53	0.53	0	0	0.79	0.79	noTest	noTest	noTest	noTest	noTest	noTest	noTest	noTest	noTest	_	_	_	_
comp10432_c0_seq1	0.54	0.54	0.55	0.55	0.56	0.56	0	0	0	0	0	0	noTest	noTest	noTest	noTest	noTest	noTest	noTest	noTest	noTest	_	_	_	_
comp10432_c0_seq2	1.93	1.93	2.85	2.85	1.98	1.98	3.19	3.19	4.92	4.92	8.4	8.4	0.427663	1	0.674401	1.92126	0.784453	-0.0804865	-0.469374	1.15473	0.546469	_	_	_	_
comp10432_c0_seq3	0	0	0	0	0	0	0	0	0	0	0	0	noTest	noTest	noTest	noTest	noTest	noTest	noTest	noTest	noTest	_	_	_	_
comp10432_c0_seq4	0	0	2.15	2.15	1.69	1.69	0	0	1.27	1.27	0.83	0.83	noTest	noTest	noTest	-1.05422	-0.837565	5.78763	-0.339129	noTest	-0.67003	_	_	_	_
comp10433_c0_seq1	0.5	0.5	0	0	0.68	0.68	0	0	0	0	1.21	1.21	noTest	noTest	noTest	noTest	noTest	noTest	noTest	noTest	noTest	_	_	_	_
comp10436_c0_seq1	0.17	0.17	0	0	1.56	1.56	0	0	0	0	1.6	1.6	noTest	noTest	noTest	noTest	noTest	noTest	noTest	noTest	noTest	_	_	_	_
comp10436_c0_seq2	1.45	1.45	1.18	1.18	1.69	1.69	2.37	2.37	0.51	0.51	3.24	3.24	0.573302	1	0.613739	0.84629	noTest	0.0111589	0.494391	0.232318	2.36937	_	_	_	_
comp10436_c1_seq1	0	0	0	0	0	0	0.69	0.69	0	0	0.69	0.69	noTest	noTest	noTest	noTest	noTest	noTest	noTest	noTest	noTest	_	_	_	_
comp10437_c0_seq1	0.17	0.17	0.39	0.39	0	0	0.42	0.42	0.89	0.89	1.26	1.26	noTest	noTest	noTest	noTest	noTest	noTest	noTest	noTest	noTest	_	_	_	_
comp10439_c0_seq1	1.04	1.04	0.58	0.58	0.72	0.72	0.64	0.64	2.72	2.72	1.91	1.91	noTest	noTest	noTest	noTest	noTest	noTest	noTest	noTest	noTest	_	_	_	_
comp10441_c0_seq1	0.67	0.67	0.5	0.5	0.31	0.31	0.27	0.27	0	0	1.35	1.35	noTest	noTest	noTest	noTest	noTest	noTest	noTest	noTest	noTest	_	_	_	_
comp10444_c0_seq1	0	0	0	0	0.53	0.53	1.17	1.17	0	0	0.52	0.52	noTest	noTest	noTest	noTest	noTest	noTest	noTest	noTest	noTest	_	_	_	_
comp10444_c0_seq2	0	0	0	0	0	0	0	0	0	0	0.22	0.22	noTest	noTest	noTest	noTest	noTest	noTest	noTest	noTest	noTest	_	_	_	_
comp10444_c0_seq3	0	0	0	0	0	0	0	0	0	0	0.98	0.98	noTest	noTest	noTest	noTest	noTest	noTest	noTest	noTest	noTest	_	_	_	_
comp10444_c0_seq4	0	0	0	0	0	0	0	0	0	0	0.9	0.9	noTest	noTest	noTest	noTest	noTest	noTest	noTest	noTest	noTest	_	_	_	_
comp10446_c0_seq1	16.71	16.71	24.27	24.27	19	19	12.63	12.63	29.15	29.15	25.31	25.31	0.635966	1	-0.434565	0.276768	0.193592	0.0598152	-0.341902	0.759104	-0.378694	_	_	_	_
comp10446_c0_seq2	0	0	0	0	0	0	0	0	0	0	0	0	noTest	noTest	noTest	noTest	noTest	noTest	noTest	noTest	noTest	_	_	_	_
comp10448_c0_seq1	0.21	0.21	0.47	0.47	0.87	0.87	1.27	1.27	0.36	0.36	1.02	1.02	noTest	noTest	noTest	noTest	noTest	noTest	noTest	noTest	noTest	_	_	_	_
comp10458_c0_seq1	1.01	1.01	0.56	0.56	0	0	0	0	0.88	0.88	1.84	1.84	noTest	noTest	noTest	noTest	noTest	noTest	noTest	noTest	noTest	_	_	_	_
comp10459_c0_seq1	0	0	0	0	0	0	0	0	0	0	0	0	noTest	noTest	noTest	noTest	noTest	noTest	noTest	noTest	noTest	_	_	_	_
comp10459_c0_seq2	0	0	0	0	0	0	0	0	0	0	0	0	noTest	noTest	noTest	noTest	noTest	noTest	noTest	noTest	noTest	_	_	_	_
comp10459_c0_seq3	0	0	0	0	0	0	0.59	0.59	0	0	0.59	0.59	noTest	noTest	noTest	noTest	noTest	noTest	noTest	noTest	noTest	_	_	_	_
comp10461_c0_seq1	0	0	0	0	0	0	0	0	0	0	0	0	noTest	noTest	noTest	noTest	noTest	noTest	noTest	noTest	noTest	_	_	_	_
comp10461_c0_seq2	0	0	0.67	0.67	0	0	0	0	0	0	2.18	2.18	noTest	noTest	noTest	noTest	noTest	noTest	noTest	noTest	noTest	_	_	_	_
comp10462_c0_seq1	0	0	3.04	3.04	0	0	1.39	1.39	2.4	2.4	2.26	2.26	noTest	noTest	noTest	noTest	-0.401093	noTest	-5.21105	0.548014	-0.199853	_	_	_	_
comp10462_c0_seq2	1.23	1.23	2.81	2.81	0.84	0.84	1.82	1.82	0	0	1.25	1.25	noTest	noTest	noTest	noTest	noTest	noTest	-1.57874	noTest	noTest	_	_	_	_
comp10465_c0_seq1	1.35	1.35	2.96	2.96	2.01	2.01	1.2	1.2	2.15	2.15	7.88	7.88	1	1	-0.227119	1.85384	-0.516119	0.321951	-0.560159	2.39199	1.69019	_	_	_	_
comp10465_c0_seq2	4.25	4.25	2.4	2.4	1.73	1.73	2.67	2.67	1.42	1.42	3.39	3.39	0.545468	1	-0.665138	0.787193	-0.709216	-1.29834	-0.405666	0.142027	0.973522	_	_	_	_
comp10470_c0_seq1	0	0	0	0	0	0	0	0	0	0	2.11	2.11	noTest	noTest	noTest	noTest	noTest	noTest	noTest	noTest	noTest	_	_	_	_
comp10470_c1_seq1	0.43	0.43	0.85	0.85	0	0	0	0	0	0	0.8	0.8	noTest	noTest	noTest	noTest	noTest	noTest	noTest	noTest	noTest	_	_	_	_
comp10470_c1_seq2	0.62	0.62	0	0	0.61	0.61	0.54	0.54	0	0	1.49	1.49	noTest	noTest	noTest	noTest	noTest	noTest	noTest	noTest	noTest	_	_	_	_
comp10473_c0_seq1	2.97	2.97	3.04	3.04	4.37	4.37	3.03	3.03	1.95	1.95	3.58	3.58	1	1	0.00756988	-0.405272	-0.657107	0.432324	0.530409	0.00747348	0.664807	_	_	_	_
comp10474_c0_seq1	0.2	0.2	0.91	0.91	0.56	0.56	0.74	0.74	1.39	1.39	2.96	2.96	noTest	noTest	noTest	2.15907	noTest	noTest	noTest	1.69225	0.860833	_	_	_	_
comp10477_c0_seq1	0.55	0.55	0.92	0.92	0.75	0.75	0	0	0	0	0.83	0.83	noTest	noTest	noTest	noTest	noTest	noTest	noTest	noTest	noTest	_	_	_	_
comp10477_c0_seq2	0	0	0	0	0.41	0.41	0	0	0.51	0.51	0.91	0.91	noTest	noTest	noTest	noTest	noTest	noTest	noTest	noTest	noTest	_	_	_	_
comp10478_c0_seq1	0.67	0.67	0.81	0.81	0	0	0.58	0.58	0	0	1.41	1.41	1	1	-0.227119	5.47298	noTest	noTest	noTest	0.996943	5.31616	_	_	_	_
comp10478_c0_seq2	4.83	4.83	8.39	8.39	6.01	6.01	3.23	3.23	8.67	8.67	6.18	6.18	0.438288	1	-0.6011	-0.0877879	0.0192928	0.203945	-0.462898	0.705116	-0.690108	_	_	_	_
comp10483_c0_seq1	1.09	1.09	1.2	1.2	0	0	0.66	0.66	1.89	1.89	0.66	0.66	noTest	noTest	noTest	noTest	noTest	noTest	noTest	noTest	noTest	_	_	_	_
comp10485_c0_seq1	1.07	1.07	0.3	0.3	0.73	0.73	0.65	0.65	4.6	4.6	0.32	0.32	noTest	noTest	noTest	noTest	3.55695	noTest	noTest	noTest	-3.65431	_	_	_	_
comp10487_c1_seq1	5.01	5.01	7.4	7.4	7.37	7.37	6.22	6.22	7.94	7.94	13.28	13.28	0.705811	1	0.292009	0.723335	0.0821854	0.44027	0.0173201	0.859525	0.537739	_	_	_	_
comp10490_c0_seq1	0.41	0.41	0	0	1.01	1.01	0.44	0.44	0	0	0	0	noTest	noTest	noTest	noTest	noTest	noTest	noTest	noTest	noTest	_	_	_	_
comp10490_c0_seq2	18.15	18.15	20.52	20.52	23	23	19.4	19.4	21.3	21.3	16.37	16.37	0.916211	1	0.0759306	-0.614924	0.0323781	0.225614	0.188484	-0.477431	-0.579475	gi|170096979|ref|XP_001879709.1|	predicted protein [Laccaria bicolor S238N-H82]	0.53	_
comp10494_c0_seq1	3.72	3.72	5.93	5.93	5.66	5.66	4.48	4.48	4.72	4.72	10.48	10.48	0.750881	1	0.247334	0.763239	-0.346055	0.486063	-0.04413	0.989953	0.944606	gi|170107037|ref|XP_001884729.1|	predicted protein [Laccaria bicolor S238N-H82]	0.54	_
comp10495_c0_seq1	0.31	0.31	1.03	1.03	1.69	1.69	0.37	0.37	1.59	1.59	1.5	1.5	noTest	noTest	noTest	noTest	noTest	noTest	noTest	noTest	noTest	_	_	_	_
comp10499_c0_seq1	0	0	0	0	0	0	0	0	0.57	0.57	1.04	1.04	noTest	noTest	noTest	noTest	noTest	noTest	noTest	noTest	noTest	_	_	_	_
comp10499_c0_seq2	0	0	0.46	0.46	0	0	0	0	0	0	0.72	0.72	noTest	noTest	noTest	noTest	noTest	noTest	noTest	noTest	noTest	_	_	_	_
comp10508_c0_seq1	0.44	0.44	0	0	0	0	0.54	0.54	1.53	1.53	0.54	0.54	noTest	noTest	noTest	noTest	noTest	noTest	noTest	noTest	noTest	_	_	_	_
comp10508_c0_seq2	0	0	0.43	0.43	0	0	0	0	0	0	0	0	noTest	noTest	noTest	noTest	noTest	noTest	noTest	noTest	noTest	_	_	_	_
comp1051265_c0_seq1	0	0	0.63	0.63	0	0	0	0	0	0	0	0	noTest	noTest	noTest	noTest	noTest	noTest	noTest	noTest	noTest	_	_	_	_
comp1051356_c0_seq1	0.52	0.52	0	0	0	0	0	0	0	0	0	0	noTest	noTest	noTest	noTest	noTest	noTest	noTest	noTest	noTest	_	_	_	_
comp10516_c0_seq1	0.13	0.13	0.43	0.43	0.53	0.53	0.16	0.16	0.66	0.66	1.87	1.87	noTest	noTest	noTest	1.62329	noTest	noTest	noTest	3.08525	1.25411	_	_	_	_
comp10521_c0_seq1	0.69	0.69	0	0	0	0	0.51	0.51	0.73	0.73	0.85	0.85	0.7999	1	-0.319928	noTest	noTest	noTest	noTest	0.548014	0.108862	_	_	_	_
comp10521_c0_seq2	0.4	0.4	0.5	0.5	1.07	1.07	0.55	0.55	0	0	1.13	1.13	noTest	noTest	noTest	-0.109564	noTest	1.08845	1.07399	0.733942	noTest	_	_	_	_
comp10521_c1_seq1	0.48	0.48	0.53	0.53	0	0	0	0	0.83	0.83	0	0	noTest	noTest	noTest	noTest	noTest	noTest	noTest	noTest	noTest	_	_	_	_
comp105290_c0_seq1	0	0	0	0	0	0	6.17	6.17	0	0	0.11	0.11	9.83586e-08	5.93496e-06	7.96838	noTest	noTest	noTest	noTest	-5.72704	noTest	gi|488317404|ref|WP_002386789.1|	V family ATP synthase subunit B, partial [Enterococcus faecalis]	1	GO:0042777;GO:0033178;GO:0015991;GO:0005524;GO:0045259;GO:0046933
comp10531_c0_seq1	2.12	2.12	1.88	1.88	0.58	0.58	1.03	1.03	2.2	2.2	2.06	2.06	noTest	noTest	noTest	noTest	noTest	noTest	noTest	noTest	noTest	gi|336378772|gb|EGO19929.1|	hypothetical protein SERLADRAFT_373989 [Serpula lacrymans var. lacrymans S7.9]	0.56	_
comp10537_c0_seq1	0	0	0	0	0.48	0.48	0.86	0.86	0	0	0.86	0.86	noTest	noTest	noTest	noTest	noTest	noTest	noTest	noTest	noTest	_	_	_	_
comp10537_c0_seq2	0.4	0.4	0	0	0	0	0	0	0	0	0	0	noTest	noTest	noTest	noTest	noTest	noTest	noTest	noTest	noTest	_	_	_	_
comp1053_c0_seq1	0.6	0.6	0.67	0.67	0.82	0.82	0.73	0.73	1.55	1.55	0.36	0.36	noTest	noTest	noTest	noTest	noTest	noTest	noTest	noTest	noTest	_	_	_	_
comp10542_c0_seq1	0	0	0	0	0	0	0	0	0	0	2.09	2.09	noTest	noTest	noTest	noTest	noTest	noTest	noTest	noTest	noTest	_	_	_	_
comp10544_c0_seq1	0.34	0.34	0.77	0.77	1.89	1.89	0.84	0.84	2.96	2.96	2.93	2.93	noTest	noTest	noTest	0.478902	noTest	noTest	noTest	noTest	-0.199853	_	_	_	_
comp1054752_c0_seq1	0.55	0.55	0.61	0.61	0	0	0	0	0	0	0.67	0.67	noTest	noTest	noTest	noTest	noTest	noTest	noTest	noTest	noTest	_	_	_	_
comp10552_c0_seq1	3.64	3.64	4.11	4.11	2.51	2.51	0	0	6.95	6.95	3.3	3.3	6.31674e-06	0.000207599	-7.1764	0.227848	0.718234	-0.624481	-0.675766	6.75938	-1.28591	_	_	_	_
comp10552_c0_seq2	0	0	1.24	1.24	1.52	1.52	3.26	3.26	0	0	0.83	0.83	1.44592e-05	0.000437987	7.04756	-0.868444	-5.35755	5.78763	0.311774	-2.10336	noTest	_	_	_	_
comp10555_c0_seq1	0.36	0.36	0	0	1.22	1.22	1.72	1.72	0.91	0.91	0.99	0.99	0.137874	0.767748	2.10572	-0.29134	noTest	noTest	noTest	-0.876389	noTest	_	_	_	_
comp10555_c0_seq2	0	0	0.81	0.81	0	0	0	0	0	0	1.29	1.29	noTest	noTest	noTest	noTest	noTest	noTest	noTest	noTest	noTest	_	_	_	_
comp10566_c0_seq1	0	0	0	0	0.55	0.55	0.77	0.77	0.95	0.95	1	1	noTest	noTest	noTest	noTest	noTest	noTest	noTest	noTest	noTest	gi|170106658|ref|XP_001884540.1|	predicted protein [Laccaria bicolor S238N-H82]	0.64	GO:0016772
comp10566_c0_seq2	3.07	3.07	1.02	1.02	0.95	0.95	3.35	3.35	1.72	1.72	1.28	1.28	0.925108	1	0.0954789	noTest	noTest	noTest	0.0528122	-1.55962	-0.67003	gi|170105912|ref|XP_001884168.1|	predicted protein [Laccaria bicolor S238N-H82]	0.51	_
comp10569_c0_seq1	0.47	0.47	1.55	1.55	0.64	0.64	0.57	0.57	1.62	1.62	0.57	0.57	noTest	noTest	noTest	0.172331	0.777613	-1.62411	noTest	noTest	noTest	gi|170105912|ref|XP_001884168.1|	predicted protein [Laccaria bicolor S238N-H82]	0.51	_
comp1056_c0_seq1	0	0	1.28	1.28	0	0	0	0	0	0	0.47	0.47	noTest	noTest	noTest	noTest	noTest	noTest	noTest	noTest	noTest	_	_	_	_
comp10570_c0_seq1	0	0	0.37	0.37	1.35	1.35	0.4	0.4	0.57	0.57	0.4	0.4	noTest	noTest	noTest	noTest	noTest	noTest	noTest	noTest	noTest	_	_	_	_
comp10571_c0_seq1	0.37	0.37	0.1	0.1	0.38	0.38	0.45	0.45	0.31	0.31	1.01	1.01	noTest	noTest	noTest	1.21904	noTest	noTest	noTest	0.898621	1.39351	_	_	_	_
comp10574_c0_seq1	0	0	0	0	0	0	0	0	0.56	0.56	1.88	1.88	noTest	noTest	noTest	noTest	noTest	noTest	noTest	noTest	noTest	_	_	_	_
comp10574_c0_seq2	0.37	0.37	0	0	0	0	0.9	0.9	0	0	0.55	0.55	noTest	noTest	noTest	noTest	noTest	noTest	noTest	noTest	noTest	_	_	_	_
comp10579_c0_seq1	0	0	0.53	0.53	0	0	0.58	0.58	0.83	0.83	0	0	noTest	noTest	noTest	noTest	noTest	noTest	noTest	noTest	noTest	_	_	_	_
comp10581_c0_seq1	0	0	0.8	0.8	0	0	0	0	0.4	0.4	0.54	0.54	noTest	noTest	noTest	noTest	noTest	noTest	noTest	noTest	noTest	_	_	_	_
comp10581_c0_seq2	0.19	0.19	0	0	0	0	0.23	0.23	0.88	0.88	1.29	1.29	noTest	noTest	noTest	noTest	noTest	noTest	noTest	noTest	noTest	_	_	_	_
comp10586_c1_seq1	0	0	0	0	0	0	0.77	0.77	0	0	3.28	3.28	noTest	noTest	noTest	noTest	noTest	noTest	noTest	1.65761	noTest	_	_	_	_
comp10586_c1_seq2	0	0	0	0	0	0	0.98	0.98	0.66	0.66	0	0	noTest	noTest	noTest	noTest	noTest	noTest	noTest	noTest	noTest	_	_	_	_
comp105877_c0_seq1	0.48	0.48	0.53	0.53	0.65	0.65	0	0	1.65	1.65	1.16	1.16	noTest	noTest	noTest	noTest	noTest	noTest	noTest	noTest	noTest	_	_	_	_
comp1059403_c0_seq1	0	0	0	0	0	0	0	0	0.92	0.92	0	0	noTest	noTest	noTest	noTest	noTest	noTest	noTest	noTest	noTest	gi|26327747|dbj|BAC27617.1|	unnamed protein product [Mus musculus]	1	GO:0007498;GO:0006457;GO:0005783;GO:0016055;GO:0050750;GO:0005886;GO:0034394
comp10598_c0_seq1	0.55	0.55	0.61	0.61	0.75	0.75	1.33	1.33	0	0	2	2	noTest	noTest	noTest	noTest	noTest	noTest	noTest	noTest	noTest	_	_	_	_
comp105992_c0_seq1	0	0	0.59	0.59	0	0	0	0	1.85	1.85	2.59	2.59	noTest	noTest	noTest	1.36674	noTest	noTest	noTest	noTest	noTest	_	_	_	_
comp10599_c0_seq1	0.13	0.13	0.56	0.56	0.51	0.51	0.3	0.3	0.64	0.64	1.51	1.51	noTest	noTest	noTest	3.23858	-0.954191	noTest	noTest	1.97008	0.998304	_	_	_	_
comp10599_c0_seq2	0.92	0.92	1.32	1.32	0.18	0.18	0.64	0.64	0.67	0.67	2.22	2.22	0.7999	1	-0.53337	noTest	noTest	noTest	-2.60561	1.52096	1.47132	_	_	_	_
comp106004_c0_seq1	0.31	0.31	2.73	2.73	0	0	0.37	0.37	1.05	1.05	2.98	2.98	noTest	noTest	noTest	noTest	-1.33064	noTest	noTest	noTest	1.22955	_	_	_	_
comp10601_c0_seq1	0.56	0.56	1.18	1.18	0	0	0	0	0	0	1.26	1.26	noTest	noTest	noTest	noTest	noTest	noTest	noTest	noTest	noTest	_	_	_	_
comp10601_c0_seq2	7.91	7.91	5.53	5.53	4.43	4.43	4.58	4.58	4.67	4.67	18.16	18.16	0.465039	1	-0.830337	1.87793	-0.253752	-0.962856	-0.257984	1.73387	1.75367	_	_	_	_
comp10601_c0_seq3	0.41	0.41	0.61	0.61	0.54	0.54	0	0	0	0	0	0	noTest	noTest	noTest	noTest	noTest	noTest	noTest	noTest	noTest	_	_	_	_
comp10603_c0_seq1	0.9	0.9	0.33	0.33	0	0	0	0	0	0	1.45	1.45	noTest	noTest	noTest	noTest	noTest	noTest	noTest	noTest	noTest	_	_	_	_
comp10604_c0_seq1	0	0	0	0	0.58	0.58	1.02	1.02	0	0	0	0	noTest	noTest	noTest	noTest	noTest	noTest	noTest	noTest	noTest	_	_	_	_
comp10604_c0_seq2	0.79	0.79	0.88	0.88	0	0	0	0	1.01	1.01	0.96	0.96	noTest	noTest	noTest	noTest	noTest	noTest	noTest	noTest	noTest	_	_	_	_
comp10605_c0_seq1	0.22	0.22	0	0	0.31	0.31	0	0	0.76	0.76	0.51	0.51	noTest	noTest	noTest	noTest	noTest	noTest	noTest	noTest	noTest	_	_	_	_
comp10605_c0_seq2	0	0	1.3	1.3	0	0	0.71	0.71	0	0	1.2	1.2	noTest	noTest	noTest	noTest	noTest	noTest	noTest	noTest	noTest	_	_	_	_
comp10606_c0_seq1	0	0	0	0	0.52	0.52	1.39	1.39	0	0	1.39	1.39	noTest	noTest	noTest	noTest	noTest	noTest	noTest	noTest	noTest	_	_	_	_
comp10608_c0_seq1	0	0	0	0	0.76	0.76	0	0	1.02	1.02	0	0	noTest	noTest	noTest	noTest	noTest	noTest	noTest	noTest	noTest	_	_	_	_
comp10608_c0_seq2	0	0	0	0	0.44	0.44	0.79	0.79	0.89	0.89	1.28	1.28	noTest	noTest	noTest	1.34647	noTest	noTest	noTest	0.455875	0.410649	_	_	_	_
comp10608_c0_seq3	0.87	0.87	0.88	0.88	0.39	0.39	0	0	0	0	0	0	0.00922396	0.0904704	-5.37559	noTest	-5.10154	-1.08447	-0.965059	noTest	noTest	_	_	_	_
comp10610_c0_seq1	1.1	1.1	0	0	0	0	0.67	0.67	0.95	0.95	1.34	1.34	noTest	noTest	noTest	noTest	noTest	noTest	noTest	noTest	noTest	_	_	_	_
comp10617_c0_seq1	0	0	0	0	0	0	0	0	0	0	0.73	0.73	noTest	noTest	noTest	noTest	noTest	noTest	noTest	noTest	noTest	gi|409074892|gb|EKM75280.1|	hypothetical protein AGABI1DRAFT_103042 [Agaricus bisporus var. burnettii JB137-S8]	0.84	GO:0000166;GO:0004672
comp10617_c0_seq2	0	0	0	0	1.04	1.04	1.07	1.07	0	0	0	0	noTest	noTest	noTest	noTest	noTest	noTest	noTest	noTest	noTest	gi|409074892|gb|EKM75280.1|	hypothetical protein AGABI1DRAFT_103042 [Agaricus bisporus var. burnettii JB137-S8]	0.84	GO:0000166;GO:0004672
comp10617_c0_seq3	1.34	1.34	0	0	0	0	0	0	0.62	0.62	0	0	0.00922396	0.0904704	-5.37559	noTest	noTest	-5.33845	noTest	noTest	noTest	gi|409074892|gb|EKM75280.1|	hypothetical protein AGABI1DRAFT_103042 [Agaricus bisporus var. burnettii JB137-S8]	0.84	GO:0000166;GO:0004672
comp10617_c0_seq4	0	0	1.04	1.04	0	0	0	0	0	0	0	0	noTest	noTest	noTest	noTest	noTest	noTest	noTest	noTest	noTest	gi|409074892|gb|EKM75280.1|	hypothetical protein AGABI1DRAFT_103042 [Agaricus bisporus var. burnettii JB137-S8]	0.84	GO:0000166;GO:0004672
comp10618_c0_seq1	0.53	0.53	0.39	0.39	0.96	0.96	0.43	0.43	0	0	2.98	2.98	noTest	noTest	noTest	1.45124	noTest	noTest	noTest	2.44462	5.53337	_	_	_	_
comp10621_c0_seq1	1.11	1.11	1.64	1.64	0.51	0.51	0.9	0.9	3.19	3.19	2.24	2.24	noTest	noTest	noTest	noTest	noTest	noTest	noTest	noTest	-0.66109	gi|449540382|gb|EMD31374.1|	hypothetical protein CERSUDRAFT_127402 [Ceriporiopsis subvermispora B]	0.6	_
comp10634_c0_seq1	0.29	0.29	0	0	0.4	0.4	0.7	0.7	0	0	0.35	0.35	noTest	noTest	noTest	noTest	noTest	noTest	noTest	noTest	noTest	_	_	_	_
comp10638_c0_seq1	55.85	55.85	60.31	60.31	19.32	19.32	34.23	34.23	64.84	64.84	35.46	35.46	0.292453	1	-0.736503	0.738609	0.0442825	-1.64664	-1.62367	-0.183693	-1.04955	_	_	_	_
comp106397_c0_seq1	0	0	0.56	0.56	0.69	0.69	0.61	0.61	0.86	0.86	3.33	3.33	noTest	noTest	noTest	2.03649	noTest	noTest	noTest	2.10413	1.67428	_	_	_	_
comp106410_c0_seq1	0.35	0.35	0.77	0.77	1.9	1.9	0.42	0.42	2.38	2.38	0.42	0.42	noTest	noTest	noTest	noTest	noTest	noTest	noTest	noTest	noTest	gi|31560385|ref|NP_062621.2|	60S ribosomal protein L21 [Mus PREDICTED: 60S ribosomal protein L21-like [Rattus norvegicus]	1	GO:0003723;GO:0006415;GO:0000184;GO:0022625;GO:0006414;GO:0006413;GO:0006614;GO:0042254;GO:0019083;GO:0003735
comp1064282_c0_seq1	0.58	0.58	0	0	0	0	0	0	0	0	0	0	noTest	noTest	noTest	noTest	noTest	noTest	noTest	noTest	noTest	_	_	_	_
comp10646_c0_seq1	10.04	10.04	7.53	7.53	8.3	8.3	16.08	16.08	10.37	10.37	6.49	6.49	0.374637	1	0.652052	-0.477848	0.423634	-0.389526	0.15926	-1.53166	-0.861683	_	_	_	_
comp10646_c0_seq2	16.59	16.59	21.21	21.21	22.71	22.71	21.84	21.84	19.85	19.85	18.36	18.36	0.644386	1	0.367118	-0.434627	-0.142107	0.331603	0.113314	-0.482283	-0.29919	_	_	_	_
comp1064731_c0_seq1	0	0	0	0	0	0	0	0	0	0	0	0	noTest	noTest	noTest	noTest	noTest	noTest	noTest	noTest	noTest	_	_	_	_
comp10649_c0_seq1	0	0	0	0	0	0	0	0	0	0	0	0	noTest	noTest	noTest	noTest	noTest	noTest	noTest	noTest	noTest	_	_	_	_
comp10649_c0_seq2	0	0	0	0	0	0	0.46	0.46	0.65	0.65	0	0	noTest	noTest	noTest	noTest	noTest	noTest	noTest	noTest	noTest	_	_	_	_
comp10650_c0_seq1	0	0	1.64	1.64	0	0	0	0	0.64	0.64	0	0	noTest	noTest	noTest	noTest	noTest	noTest	noTest	noTest	noTest	_	_	_	_
comp10654_c0_seq1	0.33	0.33	0	0	0.9	0.9	1.19	1.19	0	0	0	0	noTest	noTest	noTest	noTest	noTest	noTest	noTest	noTest	noTest	gi|6680748|ref|NP_031531.1|	ATP synthase subunit alpha, mitochondrial precursor [Mus musculus]	1	GO:0005524;GO:0006172;GO:0006119;GO:0042288;GO:0046961;GO:0046933;GO:0001937;GO:0007165;GO:0043531;GO:0015986;GO:0015991;GO:0042612;GO:0000275;GO:0009790;GO:0006200;GO:0043499;GO:0006629
comp10656_c0_seq1	7.3	7.3	0	0	1.67	1.67	4.42	4.42	2.1	2.1	6.4	6.4	0.454082	1	-0.736691	1.73627	noTest	-2.17108	noTest	0.290434	1.3668	_	_	_	_
comp10656_c0_seq2	0	0	2.02	2.02	0.83	0.83	1.1	1.1	0.52	0.52	3.85	3.85	noTest	noTest	noTest	1.90252	noTest	noTest	noTest	1.43556	2.42011	_	_	_	_
comp10656_c0_seq3	0	0	0	0	0	0	0	0	0	0	1.79	1.79	noTest	noTest	noTest	noTest	noTest	noTest	noTest	noTest	noTest	_	_	_	_
comp10657_c0_seq1	0.86	0.86	0	0	0.88	0.88	0	0	0	0	0.78	0.78	noTest	noTest	noTest	noTest	noTest	noTest	noTest	noTest	noTest	_	_	_	_
comp10660_c0_seq1	0.28	0.28	0.31	0.31	0.38	0.38	0	0	1.88	1.88	0.67	0.67	noTest	noTest	noTest	noTest	noTest	noTest	noTest	noTest	noTest	_	_	_	_
comp10663_c0_seq1	0	0	0	0	0	0	0.99	0.99	0	0	0	0	noTest	noTest	noTest	noTest	noTest	noTest	noTest	noTest	noTest	_	_	_	_
comp10663_c0_seq2	0	0	0.25	0.25	0.3	0.3	0	0	0	0	1.08	1.08	noTest	noTest	noTest	noTest	noTest	noTest	noTest	noTest	noTest	_	_	_	_
comp10664_c0_seq1	0.66	0.66	0.73	0.73	0.45	0.45	0.88	0.88	0.57	0.57	1.6	1.6	noTest	noTest	noTest	noTest	noTest	noTest	noTest	noTest	noTest	_	_	_	_
comp10664_c0_seq2	0	0	0	0	0	0	0.58	0.58	0	0	0	0	noTest	noTest	noTest	noTest	noTest	noTest	noTest	noTest	noTest	_	_	_	_
comp10664_c1_seq1	1.4	1.4	2.57	2.57	1.23	1.23	0.85	0.85	3.06	3.06	2.29	2.29	0.545915	1	-0.732633	0.757584	0.228576	-0.297441	-1.01746	1.18096	-0.607452	_	_	_	_
comp106671_c0_seq1	1.06	1.06	0.39	0.39	0.48	0.48	0.85	0.85	0.61	0.61	7.26	7.26	noTest	noTest	noTest	3.51375	noTest	noTest	noTest	2.7199	3.16773	_	_	_	_
comp106685_c0_seq1	0.4	0.4	1.5	1.5	0.18	0.18	0.81	0.81	0.91	0.91	1.46	1.46	noTest	noTest	noTest	2.61658	-0.709216	noTest	-2.75329	0.592456	0.457816	_	_	_	_
comp10670_c0_seq1	0	0	0.45	0.45	0.55	0.55	0.97	0.97	0	0	0.49	0.49	noTest	noTest	noTest	0.265615	noTest	noTest	noTest	noTest	noTest	_	_	_	_
comp10670_c0_seq2	0	0	0.66	0.66	0.4	0.4	1.07	1.07	1.01	1.01	0.36	0.36	noTest	noTest	noTest	noTest	noTest	noTest	noTest	noTest	noTest	_	_	_	_
comp10673_c0_seq1	0.71	0.71	0.2	0.2	0.24	0.24	0.22	0.22	0	0	0	0	noTest	noTest	noTest	noTest	noTest	noTest	noTest	noTest	noTest	_	_	_	_
comp10675_c0_seq1	0	0	0	0	0	0	0	0	0	0	0	0	noTest	noTest	noTest	noTest	noTest	noTest	noTest	noTest	noTest	_	_	_	_
comp10675_c0_seq2	1.47	1.47	0	0	0	0	0	0	0.85	0.85	1.2	1.2	noTest	noTest	noTest	noTest	noTest	noTest	noTest	noTest	noTest	_	_	_	_
comp10677_c0_seq1	0.87	0.87	1.82	1.82	0.72	0.72	2.14	2.14	1.96	1.96	2.39	2.39	0.390133	1	1.19462	noTest	noTest	noTest	noTest	-0.0616435	0.149101	_	_	_	_
comp10677_c0_seq2	0.74	0.74	1.22	1.22	0.86	0.86	0	0	0.74	0.74	0.89	0.89	noTest	noTest	noTest	noTest	noTest	noTest	noTest	noTest	noTest	_	_	_	_
comp10679_c0_seq1	0.71	0.71	0.73	0.73	0	0	0	0	0.94	0.94	0.6	0.6	noTest	noTest	noTest	1.75482	0.0955826	noTest	noTest	noTest	noTest	_	_	_	_
comp10679_c0_seq2	2.8	2.8	6.5	6.5	4.11	4.11	3.03	3.03	4.63	4.63	7.58	7.58	1	1	0.108651	noTest	noTest	noTest	-0.611147	1.07128	0.48381	_	_	_	_
comp1067_c0_seq1	0	0	1.67	1.67	2.06	2.06	0.45	0.45	1.94	1.94	2.73	2.73	noTest	noTest	noTest	noTest	noTest	noTest	noTest	noTest	noTest	_	_	_	_
comp1067_c0_seq2	0.43	0.43	0	0	0	0	0	0	0	0	0	0	noTest	noTest	noTest	0.742272	-0.471864	0.449179	noTest	noTest	noTest	_	_	_	_
comp10680_c0_seq1	2.23	2.23	4.16	4.16	2.73	2.73	2.27	2.27	2.12	2.12	5.66	5.66	1	1	0.00756988	0.852134	-1.04601	0.213667	-0.547798	1.04661	1.23161	_	_	_	_
comp10680_c0_seq2	0	0	0.58	0.58	0.97	0.97	1.38	1.38	3.52	3.52	1.51	1.51	noTest	noTest	noTest	0.664681	2.58497	noTest	noTest	-0.0394211	-1.36031	_	_	_	_
comp10683_c0_seq1	0	0	0	0	0.78	0.78	0.69	0.69	0	0	1.39	1.39	noTest	noTest	noTest	noTest	noTest	noTest	noTest	noTest	noTest	_	_	_	_
comp10684_c0_seq1	5.82	5.82	2.57	2.57	3.7	3.7	5.44	5.44	2.86	2.86	6.99	6.99	1	1	-0.121666	0.751501	4.98e-06	-0.790702	0.458194	0.0705452	1.08971	_	_	_	_
comp10684_c0_seq2	34.27	34.27	49.97	49.97	34.09	34.09	31.73	31.73	54.02	54.02	35.13	35.13	0.845726	1	-0.134771	-0.0791596	0.0816669	-0.120523	-0.528769	-0.0770864	-0.810178	gi|395328079|gb|EJF60474.1|	hypothetical protein DICSQDRAFT_107588 [Dichomitus squalens LYAD-421 SS1]	0.68	_
comp10685_c0_seq1	11.9	11.9	31.71	31.71	14.83	14.83	11.82	11.82	31.65	31.65	7.35	7.35	1	1	-0.0334598	-1.13045	-0.0405227	0.19795	-1.07499	-0.911355	-2.2839	_	_	_	_
comp106863_c0_seq1	0.54	0.54	1.19	1.19	1.1	1.1	0.65	0.65	2.29	2.29	1.94	1.94	noTest	noTest	noTest	noTest	noTest	noTest	noTest	noTest	-0.412117	_	_	_	_
comp10693_c0_seq1	8.27	8.27	7.94	7.94	5.64	5.64	6.04	6.04	8.29	8.29	7.69	7.69	0.535383	1	-0.471435	0.320237	0.0372861	-0.663044	-0.467563	0.116476	-0.304807	gi|70906423|gb|AAZ14950.1|	homeodomain mating-type protein [Coprinellus disseminatus]	0.58	GO:0005667;GO:0006355;GO:0043565;GO:0045449;GO:0003700
comp10694_c0_seq1	1.14	1.14	1.26	1.26	3.47	3.47	0	0	3.51	3.51	1.79	1.79	noTest	noTest	noTest	-1.0509	1.35968	1.3901	1.37528	5.24841	-1.15458	gi|170105912|ref|XP_001884168.1|	predicted protein [Laccaria bicolor S238N-H82]	0.51	_
comp10694_c0_seq2	2.3	2.3	3.03	3.03	0	0	2.71	2.71	3.61	3.61	3.39	3.39	0.913871	1	0.244918	6.19689	0.240438	-5.86783	-6.11848	0.0873325	-0.274599	gi|170105912|ref|XP_001884168.1|	predicted protein [Laccaria bicolor S238N-H82]	0.51	_
comp106953_c0_seq1	0	0	0	0	0	0	4.32	4.32	0	0	0	0	0.00199604	0.0263663	5.8553	noTest	noTest	noTest	noTest	-5.84713	noTest	gi|29375972|ref|NP_815126.1|	thioredoxin [Enterococcus faecalis thioredoxin [Enterococcus faecalis OG1RF]	1	GO:0006662;GO:0015035;GO:0009055;GO:0006118;GO:0045454
comp10700_c0_seq1	0	0	0.95	0.95	0	0	0.57	0.57	0	0	0	0	noTest	noTest	noTest	noTest	noTest	noTest	noTest	noTest	noTest	_	_	_	_
comp10700_c0_seq2	0	0	0	0	0	0	0	0	0	0	0	0	noTest	noTest	noTest	noTest	noTest	noTest	noTest	noTest	noTest	_	_	_	_
comp10700_c0_seq3	0	0	1.34	1.34	0	0	0	0	0.97	0.97	0	0	noTest	noTest	noTest	noTest	noTest	noTest	noTest	noTest	noTest	_	_	_	_
comp10704_c0_seq1	0.22	0.22	0.5	0.5	0.15	0.15	0.14	0.14	0.57	0.57	1.08	1.08	noTest	noTest	noTest	noTest	noTest	noTest	noTest	noTest	0.687145	_	_	_	_
comp1070649_c0_seq1	0	0	0	0	0	0	1.67	1.67	0	0	0	0	noTest	noTest	noTest	noTest	noTest	noTest	noTest	noTest	noTest	_	_	_	_
comp10706_c0_seq1	0	0	1.53	1.53	0.63	0.63	0	0	0.79	0.79	0	0	noTest	noTest	noTest	noTest	noTest	noTest	noTest	noTest	noTest	_	_	_	_
comp10707_c0_seq1	0	0	0	0	0.3	0.3	0.27	0.27	0	0	0.27	0.27	noTest	noTest	noTest	noTest	noTest	noTest	noTest	noTest	noTest	gi|488312210|ref|WP_002381595.1|	DNA polymerase III subunit epsilon [Enterococcus faecalis]	1	GO:0003677;GO:0005524;GO:0006281;GO:0006260;GO:0042575;GO:0008026;GO:0003887;GO:0004527;GO:0006310
comp1070_c0_seq1	0.38	0.38	1.25	1.25	0.52	0.52	0	0	0	0	0.46	0.46	noTest	noTest	noTest	noTest	noTest	noTest	noTest	noTest	noTest	_	_	_	_
comp10717_c0_seq1	0	0	0.44	0.44	0	0	0	0	0.68	0.68	1.44	1.44	noTest	noTest	noTest	noTest	noTest	noTest	noTest	noTest	noTest	_	_	_	_
comp10719_c0_seq1	0	0	0	0	0	0	0.79	0.79	0	0	0	0	noTest	noTest	noTest	noTest	noTest	noTest	noTest	noTest	noTest	_	_	_	_
comp10719_c0_seq2	0	0	0	0	0	0	0.3	0.3	0.78	0.78	0	0	noTest	noTest	noTest	noTest	noTest	noTest	noTest	noTest	noTest	gi|487823885|ref|WP_001897351.1|	endonuclease [Helicobacter retrovirus-related Pol polyprotein LINE-1 [Helicobacter pylori Hp P-4]	0.99	_
comp10720_c0_seq1	6.84	6.84	7.59	7.59	5.62	5.62	6.63	6.63	9.99	9.99	3.73	3.73	1	1	-0.0721872	-0.703882	0.345896	-0.397182	-0.412091	-1.04136	-1.57846	gi|392588790|gb|EIW78121.1|	hypothetical protein CONPUDRAFT_156131 [Coniophora puteana RWD-64-598 SS2]	0.43	_
comp10720_c1_seq1	6.68	6.68	10.37	10.37	5.5	5.5	4.87	4.87	8.47	8.47	3.25	3.25	0.683327	1	-0.477938	-0.861242	-0.342387	-0.395098	-0.887848	-0.791176	-1.52037	_	_	_	_
comp10720_c3_seq1	3.27	3.27	8.03	8.03	2.12	2.12	2.7	2.7	7.9	7.9	2.7	2.7	0.824298	1	-0.294083	0.219612	-0.0520834	-0.730583	-1.87841	-0.228985	-1.72423	gi|392588815|gb|EIW78146.1|	hypothetical protein CONPUDRAFT_138563 [Coniophora puteana RWD-64-598 SS2]	0.53	_
comp10727_c0_seq1	0	0	0	0	0	0	0	0	0	0	0.62	0.62	noTest	noTest	noTest	noTest	noTest	noTest	noTest	noTest	noTest	_	_	_	_
comp10728_c0_seq1	26.46	26.46	3.61	3.61	46.89	46.89	30.72	30.72	0	0	31.62	31.62	0.778522	1	0.197226	-0.690798	-5.57491	0.705723	3.7039	-0.194474	8.53132	_	_	_	_
comp10728_c0_seq2	0	0	1.93	1.93	9.63	9.63	16.9	16.9	7.76	7.76	4.03	4.03	1.28242e-07	7.24544e-06	7.91706	-1.39389	1.90294	6.99502	2.27358	-2.29064	-1.14432	_	_	_	_
comp10730_c0_seq1	0.23	0.23	0.52	0.52	0	0	0	0	0.8	0.8	0.28	0.28	noTest	noTest	noTest	noTest	noTest	noTest	noTest	noTest	noTest	_	_	_	_
comp10732_c0_seq1	0.3	0.3	0.68	0.68	0.83	0.83	1.11	1.11	0	0	0	0	noTest	noTest	noTest	noTest	noTest	noTest	noTest	noTest	noTest	_	_	_	_
comp1073572_c0_seq1	0	0	0	0	0.76	0.76	0	0	0	0	0	0	noTest	noTest	noTest	noTest	noTest	noTest	noTest	noTest	noTest	_	_	_	_
comp10738_c0_seq1	2.33	2.33	2.58	2.58	3.19	3.19	4.52	4.52	4.03	4.03	2.26	2.26	0.542974	1	0.891152	noTest	noTest	noTest	0.303149	-1.17994	noTest	gi|24586721|gb|AAH39635.1|	eukaryotic translation elongation factor 1 beta 2, partial [Mus musculus]	1	GO:0005840;GO:0006448;GO:0003746;GO:0005853
comp1073_c0_seq1	0.52	0.52	0	0	0	0	0.63	0.63	0	0	0.85	0.85	noTest	noTest	noTest	noTest	noTest	noTest	noTest	noTest	noTest	_	_	_	_
comp1073_c0_seq2	0	0	0	0	0	0	0	0	0	0	1.59	1.59	noTest	noTest	noTest	noTest	0.557487	0.317591	noTest	noTest	noTest	_	_	_	_
comp10740_c0_seq1	0.78	0.78	0	0	0	0	0.47	0.47	0	0	0.94	0.94	noTest	noTest	noTest	noTest	noTest	noTest	noTest	noTest	noTest	gi|31543902|ref|NP_058072.2|	thioredoxin-like protein 1 [Mus TXNL1_MOUSE RecName: Full=Thioredoxin-like protein 1; AltName: Full=32 kDa thioredoxin-related protein g	1	GO:0015035;GO:0006810;GO:0009055;GO:0005634;GO:0000502;GO:0006118;GO:0005737;GO:0045454;GO:0006662;GO:0022900
comp10746_c0_seq1	0.31	0.31	0	0	0.42	0.42	0.74	0.74	0	0	0	0	noTest	noTest	noTest	noTest	noTest	noTest	noTest	noTest	noTest	_	_	_	_
comp10749_c0_seq1	0.03	0.03	0.14	0.14	0.26	0.26	17.61	17.61	0.05	0.05	0.23	0.23	6.03631e-15	1.01175e-11	8.73265	noTest	noTest	noTest	0.858991	-6.41532	noTest	gi|9790219|ref|NP_062745.1|	destrin [Mus musculus]	1	GO:0003779;GO:0006928;GO:0030864;GO:0030836;GO:0000910
comp1074_c0_seq1	0	0	0	0	0.56	0.56	0.99	0.99	0.7	0.7	0	0	noTest	noTest	noTest	-0.293662	noTest	noTest	noTest	noTest	noTest	gi|29374755|ref|NP_813907.1|	arginine deiminase [Enterococcus faecalis V583]	1	GO:0019547;GO:0016990;GO:0005737;GO:0006560
comp10750_c0_seq1	0	0	0	0	0	0	0	0	0	0	0.7	0.7	noTest	noTest	noTest	noTest	noTest	noTest	noTest	noTest	noTest	_	_	_	_
comp10750_c0_seq2	0	0	0.53	0.53	0	0	0	0	0	0	0	0	noTest	noTest	noTest	noTest	noTest	noTest	noTest	noTest	noTest	_	_	_	_
comp10751_c0_seq1	0.46	0.46	1.03	1.03	0.32	0.32	0	0	0.4	0.4	1.12	1.12	noTest	noTest	noTest	noTest	noTest	noTest	noTest	noTest	noTest	_	_	_	_
comp10751_c0_seq2	0	0	0.51	0.51	0	0	0.55	0.55	0	0	0	0	noTest	noTest	noTest	noTest	noTest	noTest	noTest	noTest	noTest	_	_	_	_
comp10753_c0_seq1	0	0	0	0	0	0	0	0	0	0	1.08	1.08	noTest	noTest	noTest	noTest	noTest	noTest	noTest	noTest	noTest	gi|449545532|gb|EMD36503.1|	hypothetical protein CERSUDRAFT_95801 [Ceriporiopsis subvermispora B]	0.65	_
comp10754_c0_seq1	0	0	0	0	0	0	0.64	0.64	0.91	0.91	1.28	1.28	noTest	noTest	noTest	noTest	noTest	noTest	noTest	noTest	noTest	_	_	_	_
comp10754_c1_seq1	0.75	0.75	0	0	1.02	1.02	0.45	0.45	0	0	0	0	noTest	noTest	noTest	noTest	noTest	noTest	noTest	noTest	noTest	_	_	_	_
comp10755_c0_seq1	0	0	0.78	0.78	0.96	0.96	0	0	2.42	2.42	0	0	noTest	noTest	noTest	noTest	noTest	noTest	noTest	noTest	noTest	gi|170110060|ref|XP_001886236.1|	predicted protein [Laccaria bicolor S238N-H82]	0.76	_
comp10755_c1_seq1	0	0	0.54	0.54	0	0	0	0	0.84	0.84	0	0	noTest	noTest	noTest	noTest	noTest	noTest	noTest	noTest	noTest	gi|170117869|ref|XP_001890119.1|	predicted protein [Laccaria bicolor S238N-H82]	0.52	_
comp10756_c0_seq1	0.36	0.36	0.6	0.6	1.49	1.49	0.22	0.22	1.23	1.23	0.66	0.66	noTest	noTest	noTest	noTest	noTest	noTest	noTest	noTest	noTest	gi|148692809|gb|EDL24756.1|	transketolase, isoform CRA_a [Mus musculus]	1	GO:0000287;GO:0046390;GO:0040008;GO:0046166;GO:0005777;GO:0042803;GO:0015976;GO:0005730;GO:0048029;GO:0009052;GO:0005789;GO:0030976;GO:0004802
comp10756_c1_seq1	0	0	0.71	0.71	1.31	1.31	0	0	0	0	0.39	0.39	noTest	noTest	noTest	noTest	noTest	noTest	noTest	noTest	noTest	gi|148692809|gb|EDL24756.1|	transketolase, isoform CRA_a [Mus musculus]	1	GO:0000287;GO:0046390;GO:0040008;GO:0046166;GO:0005777;GO:0042803;GO:0015976;GO:0005730;GO:0048029;GO:0009052;GO:0005789;GO:0030976;GO:0004802
comp10761_c0_seq1	29.82	29.82	19.93	19.93	25.26	25.26	15.35	15.35	18.55	18.55	14.47	14.47	0.149031	0.799763	-0.974952	-0.926301	-0.122001	-0.354056	0.365047	-0.317618	-0.559951	_	_	_	_
comp10764_c0_seq1	0.39	0.39	0.43	0.43	1.6	1.6	0	0	0	0	0.94	0.94	noTest	noTest	noTest	noTest	noTest	noTest	noTest	noTest	noTest	_	_	_	_
comp10765_c0_seq1	0	0	0	0	0	0	1.94	1.94	0	0	0.65	0.65	noTest	noTest	noTest	noTest	noTest	noTest	noTest	noTest	noTest	gi|488316558|ref|WP_002385943.1|	sugar ABC transporter substrate-binding protein [Enterococcus faecalis]	0.99	_
comp10765_c1_seq1	0	0	0	0	0	0	2.1	2.1	0	0	0	0	noTest	noTest	noTest	noTest	noTest	noTest	noTest	noTest	noTest	gi|488316558|ref|WP_002385943.1|	sugar ABC transporter substrate-binding protein [Enterococcus faecalis]	1	_
comp10766_c0_seq1	0.2	0.2	0.1	0.1	0.24	0.24	13.98	13.98	0.05	0.05	0.21	0.21	1.30599e-11	3.33913e-09	6.02394	-0.293662	noTest	0.106907	noTest	-6.22233	noTest	gi|29376483|ref|NP_815637.1|	enolase [Enterococcus faecalis V583]	1	GO:0000287;GO:0009094;GO:0006571;GO:0004634;GO:0006094;GO:0006096;GO:0000162;GO:0009986;GO:0000015;GO:0005576
comp10769_c0_seq1	0.16	0.16	0.91	0.91	0	0	0.4	0.4	0.56	0.56	0.4	0.4	noTest	noTest	noTest	noTest	noTest	noTest	noTest	noTest	noTest	_	_	_	_
comp10770_c0_seq1	0	0	0	0	0.54	0.54	0.96	0.96	0	0	1.44	1.44	noTest	noTest	noTest	noTest	noTest	noTest	noTest	noTest	noTest	_	_	_	_
comp10771_c0_seq1	0	0	0	0	0	0	0	0	0	0	0	0	noTest	noTest	noTest	noTest	noTest	noTest	noTest	noTest	noTest	_	_	_	_
comp10773_c0_seq1	0.27	0.27	0	0	0.73	0.73	0	0	0	0	0.32	0.32	noTest	noTest	noTest	noTest	noTest	noTest	noTest	noTest	noTest	_	_	_	_
comp1077450_c0_seq1	0	0	0.61	0.61	0	0	0	0	0	0	0	0	noTest	noTest	noTest	noTest	noTest	noTest	noTest	noTest	noTest	_	_	_	_
comp10775_c0_seq1	0	0	0.32	0.32	0.4	0.4	0.71	0.71	2	2	0.35	0.35	noTest	noTest	noTest	noTest	noTest	noTest	noTest	noTest	noTest	gi|409074600|gb|EKM74994.1|	hypothetical protein AGABI1DRAFT_80426 [Agaricus bisporus var. burnettii JB137-S8]	0.91	GO:0030246;GO:0006032;GO:0016998;GO:0005576;GO:0004568;GO:0005975
comp107780_c0_seq1	0.43	0.43	0.48	0.48	1.17	1.17	1.56	1.56	0.74	0.74	0.52	0.52	noTest	noTest	noTest	noTest	noTest	noTest	noTest	noTest	noTest	gi|4506687|ref|NP_001009.1|	40S ribosomal protein S15 [Homo 40S ribosomal protein S15 [Mus musculus]	1	GO:0003723;GO:0003677;GO:0005654;GO:0000056;GO:0006415;GO:0000184;GO:0006414;GO:0006364;GO:0006614;GO:0006413;GO:0000028;GO:0005515;GO:0019083;GO:0022627;GO:0003735
comp107795_c0_seq1	1.08	1.08	0.6	0.6	0	0	0.66	0.66	0	0	1.98	1.98	noTest	noTest	noTest	noTest	noTest	noTest	noTest	noTest	noTest	_	_	_	_
comp10785_c0_seq1	0	0	1.27	1.27	0	0	0	0	0	0	0.92	0.92	noTest	noTest	noTest	noTest	noTest	noTest	noTest	noTest	noTest	_	_	_	_
comp10785_c0_seq2	0	0	0	0	0.71	0.71	0.63	0.63	0.9	0.9	0	0	noTest	noTest	noTest	noTest	noTest	noTest	noTest	noTest	noTest	_	_	_	_
comp10786_c0_seq1	0.39	0.39	0.43	0.43	0	0	0	0	0	0	0	0	noTest	noTest	noTest	noTest	noTest	noTest	noTest	noTest	noTest	_	_	_	_
comp10787_c0_seq1	0.22	0.22	0	0	0	0	0	0	1.52	1.52	0	0	noTest	noTest	noTest	noTest	noTest	noTest	noTest	noTest	noTest	_	_	_	_
comp10787_c0_seq2	0.27	0.27	0.3	0.3	0.73	0.73	0	0	0.92	0.92	1.62	1.62	noTest	noTest	noTest	noTest	noTest	noTest	noTest	noTest	noTest	_	_	_	_
comp10787_c0_seq3	0	0	0.69	0.69	0	0	0	0	0	0	0	0	noTest	noTest	noTest	noTest	noTest	noTest	noTest	noTest	noTest	_	_	_	_
comp10791_c0_seq1	0.52	0.52	0.58	0.58	0.72	0.72	0	0	0	0	1.28	1.28	noTest	noTest	noTest	noTest	noTest	noTest	noTest	noTest	noTest	_	_	_	_
comp10792_c0_seq1	0	0	0	0	0.79	0.79	0	0	1	1	1.4	1.4	noTest	noTest	noTest	noTest	noTest	noTest	noTest	noTest	noTest	_	_	_	_
comp10794_c0_seq1	0	0	0.42	0.42	2.07	2.07	0.46	0.46	1.95	1.95	0.91	0.91	noTest	noTest	noTest	noTest	noTest	noTest	noTest	noTest	noTest	gi|392558559|gb|EIW51746.1|	hypothetical protein TRAVEDRAFT_54173 [Trametes versicolor FP-101664 SS1]	0.69	GO:0016772
comp10802_c0_seq1	0.28	0.28	0	0	0.78	0.78	0.69	0.69	0	0	0.69	0.69	noTest	noTest	noTest	noTest	noTest	noTest	noTest	noTest	noTest	_	_	_	_
comp108046_c0_seq1	0	0	0	0	0	0	6.44	6.44	0	0	0	0	5.79138e-05	0.00138892	6.72836	noTest	noTest	noTest	noTest	-6.72012	noTest	_	_	_	_
comp10804_c0_seq1	0	0	0	0	0	0	0.69	0.69	0	0	0.7	0.7	noTest	noTest	noTest	noTest	noTest	noTest	noTest	noTest	noTest	gi|488283768|ref|WP_002354976.1|	30S ribosomal protein S4 [Enterococcus faecalis]	1	GO:0042254;GO:0006412;GO:0003735;GO:0015935;GO:0019843
comp10805_c0_seq1	0	0	0	0	0.72	0.72	0	0	1.82	1.82	0	0	noTest	noTest	noTest	noTest	noTest	noTest	noTest	noTest	noTest	_	_	_	_
comp10805_c0_seq2	0.31	0.31	0.34	0.34	0.42	0.42	0.38	0.38	0	0	0.38	0.38	noTest	noTest	noTest	noTest	noTest	noTest	noTest	noTest	noTest	_	_	_	_
comp10808_c0_seq1	0	0	0	0	2.49	2.49	0	0	1.57	1.57	0.55	0.55	noTest	noTest	noTest	noTest	noTest	noTest	noTest	noTest	noTest	gi|83288411|sp|P01873.3|MUCM_MOUSE	RecName: Full=Ig mu chain C region membrane-bound form immunoglobulin mu chain [Mus musculus]	1	GO:0045022;GO:0050731;GO:0009897;GO:0050829;GO:0042571;GO:0045807;GO:0030890;GO:0019815;GO:0005515;GO:0004888;GO:0016021;GO:0003823;GO:0002455;GO:0050853;GO:0019882;GO:0000187;GO:0048471
comp10808_c1_seq1	0.67	0.67	0	0	0.92	0.92	0	0	0.58	0.58	0.41	0.41	noTest	noTest	noTest	noTest	noTest	noTest	noTest	noTest	noTest	gi|26330510|dbj|BAC28985.1|	unnamed protein product [Mus musculus]	1	GO:0045022;GO:0050731;GO:0009897;GO:0050829;GO:0042571;GO:0045807;GO:0030890;GO:0019815;GO:0005515;GO:0004888;GO:0016021;GO:0003823;GO:0002455;GO:0050853;GO:0019882;GO:0000187;GO:0048471
comp10808_c2_seq1	1.07	1.07	0.4	0.4	0	0	0.43	0.43	0	0	0.43	0.43	noTest	noTest	noTest	noTest	noTest	noTest	noTest	noTest	noTest	gi|85542908|sp|P01872.2|IGHM_MOUSE	RecName: Full=Ig mu chain C region secreted form Ig mu chain, secreted form [Mus musculus]	1	GO:0045022;GO:0050731;GO:0009897;GO:0050829;GO:0042571;GO:0045807;GO:0030890;GO:0019815;GO:0005515;GO:0004888;GO:0016021;GO:0003823;GO:0002455;GO:0050853;GO:0019882;GO:0000187;GO:0048471
comp10813_c0_seq1	2.6	2.6	5.05	5.05	5.78	5.78	2.36	2.36	2.79	2.79	6.69	6.69	1	1	-0.160528	0.0798378	-0.874464	1.00877	0.207502	1.23764	1.04393	_	_	_	_
comp10817_c0_seq1	0	0	0	0	0	0	0	0	0.91	0.91	0	0	noTest	noTest	noTest	noTest	noTest	noTest	noTest	noTest	noTest	_	_	_	_
comp10817_c0_seq2	0	0	0.6	0.6	0	0	0	0	0	0	0.2	0.2	noTest	noTest	noTest	noTest	noTest	noTest	noTest	noTest	noTest	_	_	_	_
comp10817_c0_seq3	0.34	0.34	0	0	0	0	0	0	0	0	0.5	0.5	noTest	noTest	noTest	noTest	noTest	noTest	noTest	noTest	noTest	_	_	_	_
comp10817_c0_seq4	0.31	0.31	0	0	0.43	0.43	0	0	0.15	0.15	0	0	noTest	noTest	noTest	noTest	noTest	noTest	noTest	noTest	noTest	_	_	_	_
comp10819_c0_seq1	0.29	0.29	1.31	1.31	0.4	0.4	0	0	0.51	0.51	1.33	1.33	noTest	noTest	noTest	noTest	noTest	noTest	noTest	noTest	noTest	_	_	_	_
comp10819_c0_seq2	0	0	0	0	0.42	0.42	0.37	0.37	0	0	2.3	2.3	noTest	noTest	noTest	noTest	noTest	noTest	noTest	noTest	noTest	_	_	_	_
comp108202_c0_seq1	0.47	0.47	0	0	3.23	3.23	1.14	1.14	0.81	0.81	1.43	1.43	noTest	noTest	noTest	-1.26013	noTest	2.49865	5.52156	noTest	noTest	_	_	_	_
comp10821_c0_seq1	0	0	0	0	0	0	0.36	0.36	0	0	0	0	noTest	noTest	noTest	noTest	noTest	noTest	noTest	noTest	noTest	_	_	_	_
comp1082233_c0_seq1	0	0	0	0	0	0	1.24	1.24	0	0	0	0	noTest	noTest	noTest	noTest	noTest	noTest	noTest	noTest	noTest	gi|170106658|ref|XP_001884540.1|	predicted protein [Laccaria bicolor S238N-H82]	0.56	GO:0016772
comp10822_c0_seq1	0	0	0.79	0.79	0.32	0.32	0	0	1.21	1.21	0	0	noTest	noTest	noTest	noTest	noTest	noTest	noTest	noTest	noTest	gi|384513846|ref|YP_005708939.1|	PDZ domain protein [Enterococcus faecalis OG1RF]	1	GO:0004252;GO:0006508;GO:0004176;GO:0006510
comp10824_c1_seq1	2.5	2.5	3.17	3.17	3.43	3.43	3.9	3.9	1.84	1.84	5.2	5.2	0.580436	1	0.59258	0.459248	-0.790072	0.321951	0.12156	0.177402	1.25411	_	_	_	_
comp10827_c0_seq1	3.49	3.49	5.17	5.17	5.09	5.09	8.71	8.71	5.96	5.96	7.02	7.02	0.130209	0.741845	1.28076	0.333847	0.167559	0.419754	-0.00363487	-0.538868	0.0429333	_	_	_	_
comp10827_c1_seq1	3.7	3.7	2.57	2.57	4.44	4.44	8.99	8.99	4.01	4.01	6.19	6.19	0.21179	0.989503	1.22104	0.336667	0.557487	0.136229	0.770904	-0.759516	0.429875	_	_	_	_
comp10828_c0_seq1	0	0	0.41	0.41	0	0	0.67	0.67	0	0	0.67	0.67	noTest	noTest	noTest	noTest	noTest	noTest	noTest	noTest	noTest	_	_	_	_
comp10829_c0_seq1	0	0	0	0	0	0	0	0	0	0	0.64	0.64	noTest	noTest	noTest	noTest	noTest	noTest	noTest	noTest	noTest	_	_	_	_
comp10829_c0_seq2	0	0	0	0	0.64	0.64	0	0	0	0	1.53	1.53	noTest	noTest	noTest	noTest	noTest	noTest	noTest	noTest	noTest	_	_	_	_
comp10830_c0_seq1	0	0	0.24	0.24	0	0	0	0	0	0	0.5	0.5	noTest	noTest	noTest	noTest	noTest	noTest	noTest	noTest	noTest	_	_	_	_
comp10830_c0_seq2	0.23	0.23	0.25	0.25	0.31	0.31	0.28	0.28	0.39	0.39	0.57	0.57	noTest	noTest	noTest	noTest	noTest	noTest	noTest	noTest	noTest	_	_	_	_
comp10831_c0_seq1	0	0	0	0	0	0	0	0	0	0	0.53	0.53	noTest	noTest	noTest	noTest	noTest	noTest	noTest	noTest	noTest	_	_	_	_
comp10831_c0_seq2	0.25	0.25	0.28	0.28	0	0	0	0	0.87	0.87	0.64	0.64	noTest	noTest	noTest	noTest	noTest	noTest	noTest	noTest	noTest	_	_	_	_
comp10834_c0_seq1	0.68	0.68	0	0	0	0	0	0	0	0	1.73	1.73	noTest	noTest	noTest	5.47298	noTest	noTest	noTest	5.50511	5.31616	_	_	_	_
comp10834_c0_seq2	1.01	1.01	0.96	0.96	3.38	3.38	2.09	2.09	3.36	3.36	3.98	3.98	0.302645	1	1.0313	0.125764	1.73499	1.62178	1.7927	0.705027	0.0606845	_	_	_	_
comp108365_c0_seq1	0	0	3.62	3.62	0	0	1.32	1.32	2.84	2.84	1.33	1.33	noTest	noTest	noTest	noTest	noTest	noTest	noTest	noTest	noTest	_	_	_	_
comp10836_c0_seq1	0.32	0.32	0	0	0	0	0	0	0	0	2.23	2.23	noTest	noTest	noTest	noTest	noTest	noTest	noTest	noTest	noTest	_	_	_	_
comp10836_c0_seq2	0	0	0	0	1.48	1.48	0.44	0.44	0	0	0.97	0.97	noTest	noTest	noTest	noTest	noTest	noTest	noTest	noTest	noTest	_	_	_	_
comp10839_c0_seq1	0	0	1.04	1.04	0.37	0.37	0.56	0.56	0.47	0.47	1.33	1.33	noTest	noTest	noTest	noTest	noTest	noTest	noTest	noTest	noTest	_	_	_	_
comp10839_c0_seq2	10.05	10.05	8.31	8.31	11.99	11.99	11.29	11.29	9.23	9.23	16.9	16.9	0.901936	1	0.130236	0.350499	0.143318	0.152036	0.558789	0.360221	0.645353	_	_	_	_
comp10840_c0_seq1	0.57	0.57	0.94	0.94	0.39	0.39	0	0	0	0	1.03	1.03	noTest	noTest	noTest	noTest	noTest	noTest	noTest	noTest	noTest	gi|393235148|gb|EJD42705.1|	hypothetical protein AURDEDRAFT_185889 [Auricularia delicata TFB-10046 SS5]	0.48	_
comp108417_c0_seq1	0	0	0	0	0	0	3.3	3.3	0	0	0	0	0.000164799	0.00334588	6.46804	noTest	noTest	noTest	noTest	-6.45982	noTest	gi|29375584|ref|NP_814738.1|	cell division protein DivIVA [Enterococcus faecalis V583]	1	GO:0051301;GO:0007049;GO:0005737
comp10842_c0_seq1	0	0	1.05	1.05	0.81	0.81	0	0	0	0	0	0	noTest	noTest	noTest	noTest	noTest	noTest	-0.346195	noTest	noTest	_	_	_	_
comp10842_c0_seq2	0	0	0.62	0.62	0.33	0.33	0	0	0	0	0	0	noTest	noTest	noTest	noTest	noTest	noTest	noTest	noTest	noTest	_	_	_	_
comp10842_c0_seq3	0.43	0.43	1.01	1.01	0	0	0	0	1.41	1.41	0	0	noTest	noTest	noTest	noTest	0.565068	noTest	noTest	noTest	noTest	_	_	_	_
comp10842_c0_seq4	5.2	5.2	3.97	3.97	7.18	7.18	3.87	3.87	6.36	6.36	7.74	7.74	0.586413	1	-0.425969	-0.0194391	0.630134	0.366766	0.862023	0.761194	0.0917958	_	_	_	_
comp10843_c0_seq1	1.05	1.05	2.08	2.08	0	0	0	0	0	0	2.26	2.26	0.00614931	0.0641954	-5.49823	6.33261	-6.21594	-5.461	-6.32715	6.36507	6.17408	gi|336375436|gb|EGO03772.1|	hypothetical protein SERLA73DRAFT_83910 [Serpula lacrymans var. lacrymans S7.3]	0.65	_
comp10843_c0_seq2	0	0	0	0	0	0	0	0	0	0	0	0	noTest	noTest	noTest	noTest	noTest	noTest	noTest	noTest	noTest	gi|336375436|gb|EGO03772.1|	hypothetical protein SERLA73DRAFT_83910 [Serpula lacrymans var. lacrymans S7.3]	0.65	_
comp10843_c0_seq3	3	3	1	1	4	4	3.94	3.94	3.06	3.06	3.86	3.86	0.66739	1	0.364881	-0.182579	1.62639	0.289489	2.05371	-0.270056	0.122574	gi|336375436|gb|EGO03772.1|	hypothetical protein SERLA73DRAFT_83910 [Serpula lacrymans var. lacrymans S7.3]	0.65	_
comp10844_c0_seq1	0	0	0	0	0	0	0	0	0.97	0.97	0.82	0.82	noTest	noTest	noTest	noTest	noTest	noTest	noTest	noTest	noTest	_	_	_	_
comp10844_c0_seq2	2.07	2.07	1.11	1.11	4.5	4.5	1.11	1.11	1.91	1.91	1.33	1.33	0.293949	1	-0.908411	-1.90404	0.777613	0.997359	2.02105	-0.0107792	-0.779796	gi|31560677|ref|NP_032548.2|	lactotransferrin precursor [Mus TRFL_MOUSE RecName: Full=Lactotransferrin; Short=Lactoferrin; Flags: Precursor BAC29450	1	GO:0006879;GO:0008199;GO:0008236;GO:0030141;GO:0006508;GO:0006826;GO:0008201;GO:0005576
comp10850_c0_seq1	6.19	6.19	1.61	1.61	0	0	0	0	0	0	2.75	2.75	3.56805e-05	0.000928001	-6.80087	5.3504	noTest	-6.76315	noTest	5.38246	5.19392	_	_	_	_
comp10850_c0_seq2	0	0	0	0	5.05	5.05	4.46	4.46	2.22	2.22	2.53	2.53	0.000530405	0.00905108	6.23645	-1.0509	noTest	6.28242	6.2741	-0.979826	0.0421499	_	_	_	_
comp10850_c0_seq3	0	0	0	0	0	0	0	0	0	0	0.58	0.58	noTest	noTest	noTest	noTest	noTest	noTest	noTest	noTest	noTest	_	_	_	_
comp10850_c0_seq4	0	0	0	0	0	0	0	0	0	0	0	0	noTest	noTest	noTest	noTest	noTest	noTest	noTest	noTest	noTest	_	_	_	_
comp10852_c1_seq1	0.88	0.88	0.65	0.65	0	0	0.36	0.36	0	0	0.36	0.36	noTest	noTest	noTest	noTest	noTest	noTest	noTest	noTest	noTest	_	_	_	_
comp10853_c0_seq1	0.64	0.64	0.72	0.72	0.59	0.59	1.04	1.04	1.1	1.1	2.07	2.07	noTest	noTest	noTest	1.59026	noTest	noTest	noTest	0.733942	0.687145	_	_	_	_
comp10853_c0_seq2	0	0	0	0	0	0	0	0	0	0	0	0	noTest	noTest	noTest	noTest	noTest	noTest	noTest	noTest	noTest	_	_	_	_
comp10861_c0_seq1	0.44	0.44	0	0	0	0	0.53	0.53	0.75	0.75	1.59	1.59	noTest	noTest	noTest	noTest	noTest	noTest	noTest	noTest	noTest	_	_	_	_
comp10862_c0_seq1	24.43	24.43	40	40	29.01	29.01	17.12	17.12	42.57	42.57	23.67	23.67	0.442981	1	-0.532409	-0.417648	0.0649907	0.131572	-0.441449	0.234143	-1.04473	gi|336370748|gb|EGN99088.1|	hypothetical protein SERLA73DRAFT_181897 [Serpula lacrymans var. lacrymans S7.3]	0.78	GO:0016799;GO:0006281
comp1086744_c0_seq1	0	0	0.48	0.48	0	0	0	0	0	0	0	0	noTest	noTest	noTest	noTest	noTest	noTest	noTest	noTest	noTest	_	_	_	_
comp10868_c0_seq1	0	0	0.4	0.4	0.49	0.49	0.86	0.86	0.61	0.61	0.86	0.86	noTest	noTest	noTest	noTest	noTest	noTest	noTest	noTest	noTest	_	_	_	_
comp10869_c0_seq1	0	0	0	0	0	0	0	0	0	0	3.04	3.04	noTest	noTest	noTest	noTest	noTest	noTest	noTest	noTest	noTest	_	_	_	_
comp10872_c0_seq1	0	0	0	0	0.79	0.79	0.7	0.7	0	0	1.4	1.4	noTest	noTest	noTest	noTest	noTest	noTest	noTest	noTest	noTest	_	_	_	_
comp10875_c0_seq1	0	0	0.44	0.44	0	0	0.96	0.96	0	0	0.48	0.48	noTest	noTest	noTest	noTest	noTest	noTest	noTest	noTest	noTest	_	_	_	_
comp1087676_c0_seq1	0	0	0	0	0	0	1.26	1.26	0	0	0	0	noTest	noTest	noTest	-0.796456	noTest	1.5897	noTest	noTest	noTest	_	_	_	_
comp10876_c0_seq1	2.29	2.29	4.44	4.44	7.86	7.86	2.09	2.09	2	2	4.89	4.89	noTest	noTest	noTest	-0.759014	noTest	0.785445	0.808489	0.937156	noTest	_	_	_	_
comp10876_c1_seq1	1.39	1.39	2.16	2.16	2.66	2.66	2.02	2.02	0.95	0.95	1.68	1.68	0.822492	1	0.489408	noTest	noTest	noTest	0.307313	-0.474719	noTest	gi|6687470|emb|CAB64973.1|	VicK protein [Enterococcus faecalis]	1	GO:0000155;GO:0023014;GO:0005524;GO:0000160;GO:0006355;GO:0016021;GO:0009365
comp1087958_c0_seq1	0	0	0.55	0.55	0	0	0	0	0	0	0	0	noTest	noTest	noTest	noTest	noTest	noTest	noTest	noTest	noTest	gi|121949765|ref|NP_001073598.1|	lamina-associated polypeptide 2 isoform epsilon [Mus musculus]	1	GO:0003677;GO:0000785;GO:0006355;GO:0005637;GO:0016021;GO:0005521;GO:0031468
comp10883_c0_seq1	9.32	9.32	13.59	13.59	9.91	9.91	10.69	10.69	12.89	12.89	16.64	16.64	0.807881	1	0.176529	2.56596	noTest	noTest	-0.435897	0.409458	0.165078	_	_	_	_
comp10883_c0_seq2	0.38	0.38	1.02	1.02	0.44	0.44	0.59	0.59	1.36	1.36	1.41	1.41	0.542974	1	0.640555	0.627247	-0.0944767	-0.0291163	-1.23034	0.994058	-0.143782	_	_	_	_
comp10883_c0_seq3	3.06	3.06	0.41	0.41	2.55	2.55	2.27	2.27	0.69	0.69	2.23	2.23	0.599598	1	-0.444859	1.57787	0.371974	0.0673102	2.53707	-0.281539	1.49951	_	_	_	_
comp10888_c0_seq1	0.49	0.49	0	0	0.68	0.68	0	0	0	0	0	0	noTest	noTest	noTest	-0.353385	0.561884	-0.360778	noTest	noTest	noTest	_	_	_	_
comp10888_c0_seq2	0	0	0	0	0	0	0	0	0	0	0	0	noTest	noTest	noTest	noTest	noTest	noTest	noTest	noTest	noTest	_	_	_	_
comp10889_c0_seq1	0.39	0.39	0	0	0	0	0	0	0.68	0.68	1.25	1.25	noTest	noTest	noTest	noTest	noTest	noTest	noTest	noTest	noTest	_	_	_	_
comp10889_c0_seq2	0	0	0	0	0.63	0.63	0	0	0	0	0.77	0.77	noTest	noTest	noTest	noTest	noTest	noTest	noTest	noTest	noTest	_	_	_	_
comp10889_c0_seq3	0.45	0.45	0	0	0.61	0.61	0	0	0	0	0	0	noTest	noTest	noTest	noTest	noTest	noTest	noTest	noTest	noTest	_	_	_	_
comp1088_c0_seq1	1.19	1.19	1.05	1.05	0.65	0.65	4.87	4.87	1.62	1.62	4.59	4.59	0.0456519	0.350172	1.95725	noTest	noTest	noTest	noTest	-0.316057	1.26679	_	_	_	_
comp1089056_c0_seq1	0	0	0	0	0	0	0	0	0	0	0.66	0.66	noTest	noTest	noTest	noTest	noTest	noTest	noTest	noTest	noTest	_	_	_	_
comp10891_c0_seq1	0	0	0.61	0.61	0	0	0	0	0	0	0.67	0.67	noTest	noTest	noTest	noTest	noTest	noTest	noTest	noTest	noTest	_	_	_	_
comp10891_c0_seq2	0	0	0	0	0	0	0	0	0.81	0.81	0	0	noTest	noTest	noTest	noTest	noTest	noTest	noTest	noTest	noTest	_	_	_	_
comp10892_c0_seq1	0	0	0.55	0.55	0	0	0	0	0	0	3	3	noTest	noTest	noTest	noTest	noTest	noTest	noTest	noTest	noTest	_	_	_	_
comp10893_c0_seq1	0.24	0.24	0.27	0.27	0.66	0.66	0	0	0	0	1.45	1.45	noTest	noTest	noTest	noTest	noTest	noTest	noTest	noTest	noTest	_	_	_	_
comp10902_c0_seq1	0	0	0	0	0	0	0	0	0.66	0.66	3.26	3.26	noTest	noTest	noTest	noTest	noTest	noTest	noTest	noTest	noTest	_	_	_	_
comp10905_c0_seq1	0	0	0	0	0	0	0	0	0	0	1.31	1.31	noTest	noTest	noTest	noTest	noTest	noTest	noTest	noTest	noTest	_	_	_	_
comp10906_c0_seq1	0.32	0.32	0.72	0.72	0.44	0.44	0.78	0.78	0	0	0	0	noTest	noTest	noTest	noTest	noTest	noTest	noTest	noTest	noTest	gi|30410030|ref|NP_848459.1|	mastin precursor [Mus musculus]	1	GO:0031012;GO:0004252;GO:0019800;GO:0005615;GO:0006508;GO:0008201
comp10906_c1_seq1	0.6	0.6	0.67	0.67	0.41	0.41	1.09	1.09	0.51	0.51	0	0	noTest	noTest	noTest	noTest	noTest	noTest	noTest	noTest	noTest	gi|30410030|ref|NP_848459.1|	mastin precursor [Mus musculus]	1	GO:0031012;GO:0004252;GO:0019800;GO:0005615;GO:0006508;GO:0008201
comp10907_c0_seq1	0	0	0	0	1.52	1.52	1.3	1.3	0	0	0.94	0.94	0.00416566	0.047	5.61882	-0.74531	noTest	5.66447	5.65621	-0.674724	noTest	gi|409042672|gb|EKM52156.1|	hypothetical protein PHACADRAFT_165458 [Phanerochaete carnosa HHB-10118-sp]	0.81	_
comp10907_c0_seq2	0	0	0	0	0	0	0	0	0	0	0.78	0.78	noTest	noTest	noTest	noTest	noTest	noTest	noTest	noTest	noTest	gi|409042672|gb|EKM52156.1|	hypothetical protein PHACADRAFT_165458 [Phanerochaete carnosa HHB-10118-sp]	0.81	_
comp10907_c0_seq3	1.69	1.69	2.38	2.38	1.19	1.19	1.62	1.62	3.92	3.92	7.31	7.31	1	1	-0.090959	2.43363	0.693578	-0.582045	-0.929622	1.93098	0.689508	gi|409042672|gb|EKM52156.1|	hypothetical protein PHACADRAFT_165458 [Phanerochaete carnosa HHB-10118-sp]	0.81	_
comp10907_c0_seq4	0	0	0	0	0	0	0	0	0	0	0.95	0.95	noTest	noTest	noTest	noTest	noTest	noTest	noTest	noTest	noTest	gi|409042672|gb|EKM52156.1|	hypothetical protein PHACADRAFT_165458 [Phanerochaete carnosa HHB-10118-sp]	0.81	_
comp109082_c0_seq1	1.7	1.7	0.69	0.69	3.37	3.37	0.37	0.37	1.05	1.05	0.74	0.74	0.0999758	0.629125	-2.0898	-2.22947	noTest	0.857673	2.24142	noTest	noTest	_	_	_	_
comp10909_c0_seq1	0.39	0.39	0.86	0.86	0.53	0.53	0	0	1.34	1.34	0.94	0.94	noTest	noTest	noTest	noTest	noTest	noTest	noTest	noTest	noTest	_	_	_	_
comp10911_c0_seq1	0.23	0.23	1.26	1.26	0	0	0.27	0.27	1.55	1.55	0.27	0.27	noTest	noTest	noTest	noTest	noTest	noTest	noTest	noTest	noTest	gi|169853859|ref|XP_001833607.1|	hypothetical protein CC1G_03824 [Coprinopsis cinerea okayama7
comp10911_c1_seq1	0	0	0.3	0.3	0	0	0	0	1.38	1.38	0.33	0.33	noTest	noTest	noTest	noTest	noTest	noTest	noTest	noTest	noTest	_	_	_	_
comp109132_c0_seq1	0.1	0.1	0.47	0.47	0.57	0.57	1.51	1.51	1.06	1.06	1.26	1.26	0.0141459	0.129093	3.51438	0.97694	1.1129	noTest	noTest	-0.485321	0.0421499	_	_	_	_
comp10914_c0_seq1	0	0	0	0	0	0	0	0	1.83	1.83	2.56	2.56	noTest	noTest	noTest	noTest	noTest	noTest	noTest	noTest	noTest	_	_	_	_
comp10916_c0_seq1	0	0	0	0	1.17	1.17	0	0	0	0	0.52	0.52	noTest	noTest	noTest	noTest	noTest	noTest	noTest	noTest	noTest	_	_	_	_
comp10917_c0_seq1	0	0	0	0	0.48	0.48	0	0	0	0	0.42	0.42	noTest	noTest	noTest	noTest	noTest	noTest	noTest	noTest	noTest	_	_	_	_
comp10923_c0_seq1	0	0	0	0	7.82	7.82	6.74	6.74	0	0	4.16	4.16	5.21778e-08	3.4522e-06	8.08923	-1.02986	noTest	8.15865	8.15025	-0.934764	6.95414	gi|392597914|gb|EIW87236.1|	hypothetical protein CONPUDRAFT_161820 [Coniophora puteana RWD-64-598 SS2]	0.56	_
comp10923_c0_seq2	5.99	5.99	3.52	3.52	2.12	2.12	2.54	2.54	1.37	1.37	3.96	3.96	0.0942623	0.606374	-1.24584	0.726605	-1.3953	-1.57242	-0.675107	0.387859	1.32773	gi|392597914|gb|EIW87236.1|	hypothetical protein CONPUDRAFT_161820 [Coniophora puteana RWD-64-598 SS2]	0.56	_
comp10923_c0_seq3	0	0	0	0	0	0	0	0	1.81	1.81	0.53	0.53	noTest	noTest	noTest	noTest	5.93074	noTest	noTest	noTest	-1.89282	gi|392597914|gb|EIW87236.1|	hypothetical protein CONPUDRAFT_161820 [Coniophora puteana RWD-64-598 SS2]	0.56	_
comp10923_c0_seq4	0	0	0	0	0	0	0	0	0	0	0.83	0.83	noTest	noTest	noTest	noTest	noTest	noTest	noTest	noTest	noTest	gi|392597914|gb|EIW87236.1|	hypothetical protein CONPUDRAFT_161820 [Coniophora puteana RWD-64-598 SS2]	0.56	_
comp10927_c0_seq1	1.18	1.18	0.94	0.94	1.62	1.62	0.2	0.2	0.86	0.86	0.41	0.41	noTest	noTest	noTest	noTest	noTest	0.321951	0.770904	noTest	noTest	gi|148678631|gb|EDL10578.1|	Rho, GDP dissociation inhibitor (GDI) beta, isoform CRA_a [Mus musculus]	1	GO:0005094;GO:0005737;GO:0005096
comp10928_c0_seq1	0.45	0.45	0.5	0.5	0.31	0.31	0	0	0.39	0.39	1.1	1.1	noTest	noTest	noTest	noTest	noTest	noTest	noTest	noTest	noTest	_	_	_	_
comp10928_c0_seq2	0	0	0	0	0	0	0	0	0	0	0	0	noTest	noTest	noTest	noTest	noTest	noTest	noTest	noTest	noTest	_	_	_	_
comp10929_c0_seq1	0.49	0.49	0.82	0.82	1.02	1.02	0.6	0.6	0	0	1.79	1.79	noTest	noTest	noTest	noTest	noTest	noTest	noTest	noTest	noTest	_	_	_	_
comp10931_c0_seq1	0.24	0.24	0.27	0.27	0.33	0.33	0	0	0.41	0.41	1.17	1.17	noTest	noTest	noTest	noTest	noTest	noTest	noTest	noTest	noTest	_	_	_	_
comp10931_c0_seq2	0	0	0	0	0	0	0	0	0	0	0	0	noTest	noTest	noTest	noTest	noTest	noTest	noTest	noTest	noTest	_	_	_	_
comp10933_c0_seq1	0.2	0.2	0.44	0.44	0.27	0.27	0.24	0.24	1.33	1.33	0.24	0.24	noTest	noTest	noTest	noTest	noTest	noTest	noTest	noTest	noTest	_	_	_	_
comp10934_c1_seq1	0.59	0.59	0.33	0.33	0.4	0.4	0.36	0.36	1.52	1.52	1.43	1.43	noTest	noTest	noTest	noTest	noTest	noTest	noTest	noTest	noTest	_	_	_	_
comp10934_c1_seq2	0	0	0	0	0	0	0	0	0	0	0	0	noTest	noTest	noTest	noTest	noTest	noTest	noTest	noTest	noTest	_	_	_	_
comp10936_c0_seq1	4.17	4.17	1.26	1.26	2.6	2.6	4.6	4.6	1.31	1.31	4.14	4.14	1	1	0.108651	0.522671	noTest	-0.777747	noTest	-0.375491	1.39351	_	_	_	_
comp10937_c0_seq1	0.43	0.43	0	0	1.19	1.19	0	0	0	0	1.05	1.05	noTest	noTest	noTest	noTest	noTest	noTest	noTest	noTest	noTest	_	_	_	_
comp10939_c0_seq1	0.33	0.33	0.37	0.37	0	0	0	0	0	0	0	0	noTest	noTest	noTest	noTest	noTest	noTest	noTest	noTest	noTest	_	_	_	_
comp10939_c0_seq2	0	0	0	0	0	0	0.47	0.47	0	0	0.95	0.95	noTest	noTest	noTest	noTest	noTest	noTest	noTest	noTest	noTest	_	_	_	_
comp10939_c1_seq1	0	0	0	0	1.22	1.22	0	0	3.07	3.07	0	0	noTest	noTest	noTest	noTest	noTest	noTest	noTest	noTest	noTest	_	_	_	_
comp10939_c1_seq2	0.52	0.52	0	0	0	0	0	0	0	0	0.64	0.64	noTest	noTest	noTest	noTest	noTest	noTest	noTest	noTest	noTest	_	_	_	_
comp10944_c0_seq1	0.43	0.43	0.47	0.47	0	0	0	0	0.74	0.74	0.8	0.8	noTest	noTest	noTest	noTest	noTest	noTest	noTest	noTest	noTest	_	_	_	_
comp10944_c0_seq2	0.37	0.37	0	0	0	0	0.45	0.45	0	0	0.66	0.66	noTest	noTest	noTest	noTest	noTest	noTest	noTest	noTest	noTest	_	_	_	_
comp10949_c0_seq1	0	0	1.07	1.07	0	0	0.39	0.39	0	0	0.39	0.39	noTest	noTest	noTest	noTest	noTest	noTest	noTest	noTest	noTest	_	_	_	_
comp10949_c1_seq1	0.76	0.76	0	0	1.05	1.05	0.46	0.46	0	0	0	0	noTest	noTest	noTest	noTest	noTest	noTest	noTest	noTest	noTest	_	_	_	_
comp10949_c1_seq2	0.51	0.51	0.28	0.28	0	0	0.31	0.31	0	0	1.54	1.54	noTest	noTest	noTest	noTest	noTest	noTest	noTest	noTest	noTest	_	_	_	_
comp10950_c0_seq1	0	0	0	0	0	0	0	0	0	0	0.7	0.7	noTest	noTest	noTest	noTest	noTest	noTest	noTest	noTest	noTest	_	_	_	_
comp10951_c1_seq1	0	0	1.15	1.15	0	0	0	0	0.25	0.25	1.07	1.07	noTest	noTest	noTest	noTest	noTest	noTest	noTest	noTest	noTest	_	_	_	_
comp10951_c1_seq2	0.32	0.32	0	0	0.22	0.22	0.19	0.19	0	0	0	0	noTest	noTest	noTest	noTest	noTest	noTest	noTest	noTest	noTest	_	_	_	_
comp10952_c0_seq1	0	0	0	0	0	0	0.4	0.4	0.57	0.57	0.81	0.81	noTest	noTest	noTest	noTest	noTest	noTest	noTest	noTest	noTest	_	_	_	_
comp10952_c0_seq2	0.33	0.33	0.37	0.37	0	0	0	0	0	0	0.81	0.81	noTest	noTest	noTest	noTest	noTest	noTest	noTest	noTest	noTest	_	_	_	_
comp1095366_c0_seq1	0	0	0	0	0	0	0.68	0.68	0	0	0	0	noTest	noTest	noTest	noTest	noTest	noTest	noTest	noTest	noTest	_	_	_	_
comp1095_c0_seq1	0	0	0	0	0	0	0	0	0.66	0.66	1.4	1.4	noTest	noTest	noTest	noTest	noTest	noTest	noTest	noTest	noTest	gi|488319606|ref|WP_002388991.1|	glycosyl transferase family 2 [Enterococcus faecalis]	0.99	GO:0016740
comp10961_c0_seq1	1.2	1.2	0	0	0.41	0.41	0.73	0.73	1.55	1.55	0.36	0.36	noTest	noTest	noTest	noTest	noTest	noTest	noTest	noTest	noTest	_	_	_	_
comp10963_c0_seq1	0	0	0.47	0.47	0	0	0	0	0.49	0.49	0	0	noTest	noTest	noTest	noTest	noTest	noTest	noTest	noTest	noTest	_	_	_	_
comp10963_c0_seq2	0.63	0.63	0.54	0.54	0.86	0.86	0	0	1.08	1.08	0	0	noTest	noTest	noTest	noTest	noTest	noTest	noTest	noTest	noTest	_	_	_	_
comp10965_c0_seq1	9.82	9.82	0.7	0.7	0.86	0.86	0.28	0.28	1.46	1.46	1.7	1.7	9.42384e-08	5.80239e-06	-5.02931	0.84629	1.01728	-3.59624	0.308638	2.26658	0.0167112	_	_	_	_
comp10969_c0_seq1	0.89	0.89	0.5	0.5	1.22	1.22	0.54	0.54	0	0	3.8	3.8	noTest	noTest	noTest	noTest	noTest	noTest	noTest	noTest	noTest	_	_	_	_
comp10971_c0_seq1	11.02	11.02	15.05	15.05	9.49	9.49	16.29	16.29	9.98	9.98	21.47	21.47	0.452459	1	0.536554	1.05656	-0.623873	-0.343174	-0.64676	0.164764	0.913162	_	_	_	_
comp10971_c0_seq2	3.34	3.34	9.67	9.67	7.35	7.35	3.79	3.79	8.37	8.37	8.5	8.5	0.865284	1	0.17954	0.0783403	-0.227345	1.03456	-0.367808	0.921459	-0.182174	_	_	_	_
comp10976_c0_seq1	0.23	0.23	0	0	0.32	0.32	0	0	1.05	1.05	0.56	0.56	noTest	noTest	noTest	noTest	noTest	noTest	noTest	noTest	noTest	_	_	_	_
comp10976_c0_seq2	0	0	2.11	2.11	0	0	0.25	0.25	0.84	0.84	0	0	noTest	noTest	noTest	noTest	-1.49476	noTest	noTest	noTest	noTest	_	_	_	_
comp10978_c0_seq1	0.61	0.61	2.95	2.95	1.12	1.12	2.22	2.22	2.09	2.09	1.73	1.73	0.189984	0.926588	1.74488	0.478902	-0.516119	noTest	-1.33455	-0.577691	-0.454011	_	_	_	_
comp10978_c0_seq2	0	0	0	0	0	0	0	0	0	0	0	0	noTest	noTest	noTest	noTest	noTest	noTest	noTest	noTest	noTest	_	_	_	_
comp10980_c0_seq1	0.64	0.64	0	0	1.31	1.31	0	0	0.55	0.55	1.16	1.16	noTest	noTest	noTest	noTest	noTest	noTest	noTest	noTest	noTest	_	_	_	_
comp10980_c0_seq2	0	0	0	0	0	0	0.44	0.44	0	0	1.31	1.31	noTest	noTest	noTest	noTest	noTest	noTest	noTest	noTest	noTest	_	_	_	_
comp109878_c0_seq1	0.35	0.35	0.78	0.78	0.48	0.48	0.85	0.85	1.81	1.81	0.85	0.85	noTest	noTest	noTest	noTest	noTest	noTest	noTest	noTest	noTest	_	_	_	_
comp10993_c0_seq1	6.92	6.92	9.52	9.52	8.96	8.96	3.74	3.74	6.66	6.66	11.34	11.34	0.287651	1	-0.902737	0.22338	-0.572808	0.253689	-0.0660222	1.3677	0.61011	_	_	_	_
comp10993_c0_seq2	0	0	0	0	0	0	0	0	1.16	1.16	1.27	1.27	noTest	noTest	noTest	noTest	noTest	noTest	noTest	noTest	noTest	_	_	_	_
comp10994_c0_seq1	0.39	0.39	0	0	1.08	1.08	0.95	0.95	0.68	0.68	1.91	1.91	noTest	noTest	noTest	noTest	noTest	noTest	noTest	noTest	noTest	_	_	_	_
comp1100_c0_seq1	1.72	1.72	1.43	1.43	2.64	2.64	1.04	1.04	2.56	2.56	3.63	3.63	0.63315	1	-0.719266	0.324381	0.777613	0.488943	0.873225	1.52096	0.299152	_	_	_	_
comp11011_c0_seq1	0.45	0.45	1.88	1.88	0.62	0.62	0	0	2.49	2.49	0.95	0.95	noTest	noTest	noTest	0.478902	0.371974	noTest	-1.53698	noTest	-1.54532	gi|449543189|gb|EMD34166.1|	hypothetical protein CERSUDRAFT_98094 [Ceriporiopsis subvermispora B]	0.77	GO:0016829;GO:0046872
comp11011_c0_seq2	0	0	0	0	0	0	0.43	0.43	0	0	0.58	0.58	noTest	noTest	noTest	noTest	noTest	noTest	noTest	noTest	noTest	gi|449543189|gb|EMD34166.1|	hypothetical protein CERSUDRAFT_98094 [Ceriporiopsis subvermispora B]	0.77	GO:0016829;GO:0046872
comp11028_c0_seq1	0.32	0.32	0.18	0.18	0.44	0.44	0.39	0.39	0.55	0.55	0.2	0.2	noTest	noTest	noTest	noTest	noTest	noTest	noTest	noTest	noTest	_	_	_	_
comp11029_c0_seq1	0	0	0	0	0	0	0	0	0	0	0.78	0.78	noTest	noTest	noTest	noTest	noTest	noTest	noTest	noTest	noTest	_	_	_	_
comp11029_c0_seq2	0.7	0.7	0	0	0	0	0.42	0.42	1.2	1.2	0.61	0.61	noTest	noTest	noTest	noTest	noTest	noTest	noTest	noTest	noTest	_	_	_	_
comp11030_c0_seq1	0.49	0.49	0	0	0	0	0	0	0	0	0	0	noTest	noTest	noTest	noTest	noTest	noTest	noTest	noTest	noTest	_	_	_	_
comp11037_c0_seq1	0.93	0.93	0	0	0	0	0	0	0	0	1.07	1.07	0.00922396	0.0904704	-5.37559	5.3504	noTest	-5.33845	noTest	5.38246	5.19392	_	_	_	_
comp11037_c0_seq2	0	0	0	0	0	0	0	0	0	0	1.63	1.63	noTest	noTest	noTest	5.87987	noTest	noTest	noTest	5.91218	5.72212	_	_	_	_
comp11037_c0_seq3	0	0	0.8	0.8	0.71	0.71	0.94	0.94	0.88	0.88	0	0	noTest	noTest	noTest	noTest	0.164124	noTest	-0.0934428	noTest	noTest	_	_	_	_
comp11037_c0_seq4	0	0	0.63	0.63	0	0	0	0	0	0	0	0	noTest	noTest	noTest	noTest	noTest	noTest	noTest	noTest	noTest	_	_	_	_
comp11040_c0_seq1	0.32	0.32	1.49	1.49	1.74	1.74	0	0	0	0	0.8	0.8	noTest	noTest	noTest	-1.24922	noTest	2.1845	0.308638	noTest	noTest	_	_	_	_
comp11040_c0_seq2	0	0	0.6	0.6	0	0	0.18	0.18	1.8	1.8	1.43	1.43	noTest	noTest	noTest	noTest	1.32863	noTest	noTest	noTest	-0.485028	_	_	_	_
comp11048_c0_seq1	0.82	0.82	2.43	2.43	0.37	0.37	0	0	1.41	1.41	3.31	3.31	noTest	noTest	noTest	2.76428	-0.790072	noTest	noTest	5.24841	0.998304	_	_	_	_
comp11050_c0_seq1	0.84	0.84	0.93	0.93	0	0	1.01	1.01	0.96	0.96	2.03	2.03	noTest	noTest	noTest	noTest	noTest	noTest	noTest	noTest	noTest	gi|390605141|gb|EIN14532.1|	hypothetical protein PUNSTDRAFT_59555 [Punctularia strigosozonata HHB-11173 SS5]	0.72	_
comp11052_c0_seq1	0.34	0.34	0.57	0.57	0	0	0.72	0.72	1.3	1.3	1.33	1.33	0.497906	1	1.00769	5.58596	1.13125	noTest	noTest	0.642776	-0.159397	_	_	_	_
comp11052_c0_seq2	0	0	0	0	0.81	0.81	0	0	0	0	0	0	noTest	noTest	noTest	noTest	noTest	noTest	noTest	noTest	noTest	_	_	_	_
comp11055_c0_seq1	0.34	0.34	0.75	0.75	0.61	0.61	0.81	0.81	0.38	0.38	0.81	0.81	noTest	noTest	noTest	0.265615	noTest	noTest	-0.253828	-0.224064	noTest	gi|302681411|ref|XP_003030387.1|	hypothetical protein SCHCODRAFT_57945 [Schizophyllum commune H4-8]	0.6	_
comp11056_c0_seq1	0.41	0.41	0	0	0	0	0	0	0.72	0.72	3.52	3.52	noTest	noTest	noTest	noTest	noTest	noTest	noTest	noTest	noTest	_	_	_	_
comp11057_c0_seq1	3.66	3.66	4.43	4.43	4.1	4.1	5.64	5.64	4.57	4.57	6.04	6.04	0.597593	1	0.58484	0.422053	5.02e-06	0.0428214	-0.094534	-0.13158	0.208763	_	_	_	_
comp11062_c0_seq1	0.42	0.42	0.94	0.94	0	0	1.03	1.03	0.73	0.73	3.61	3.61	noTest	noTest	noTest	noTest	noTest	noTest	noTest	noTest	noTest	_	_	_	_
comp11065_c0_seq1	0	0	0	0	0	0	0	0	2.6	2.6	0	0	noTest	noTest	noTest	noTest	noTest	noTest	noTest	noTest	noTest	_	_	_	_
comp11065_c0_seq2	0	0	0	0	0	0	0	0	0	0	0.35	0.35	noTest	noTest	noTest	noTest	noTest	noTest	noTest	noTest	noTest	_	_	_	_
comp11070_c0_seq1	2.8	2.8	3.56	3.56	0	0	2.67	2.67	4.26	4.26	6.85	6.85	0.944323	1	-0.119407	7.83876	0.260995	-6.81002	-6.99031	1.15136	0.473679	gi|449540582|gb|EMD31572.1|	hypothetical protein CERSUDRAFT_162806 [Ceriporiopsis subvermispora B]	0.52	GO:0016772
comp11070_c0_seq2	0.79	0.79	0.01	0.01	0.91	0.91	4	4	0	0	7.13	7.13	0.00673261	0.0695626	2.32976	2.78935	noTest	0.158821	noTest	0.607583	7.83016	gi|449540582|gb|EMD31572.1|	hypothetical protein CERSUDRAFT_162806 [Ceriporiopsis subvermispora B]	0.52	GO:0016772
comp11070_c0_seq3	5.27	5.27	7.02	7.02	8.99	8.99	7.84	7.84	7.02	7.02	20.55	20.55	0.44504	1	0.549233	1.07041	-0.0302412	0.652887	0.375862	1.16202	1.35568	gi|449540582|gb|EMD31572.1|	hypothetical protein CERSUDRAFT_162806 [Ceriporiopsis subvermispora B]	0.52	GO:0016772
comp11070_c0_seq4	0.33	0.33	1.33	1.33	0	0	1.31	1.31	0	0	1.26	1.26	0.146765	0.793804	1.76617	5.47298	-5.57491	noTest	-5.6853	-0.228626	5.31616	gi|449540582|gb|EMD31572.1|	hypothetical protein CERSUDRAFT_162806 [Ceriporiopsis subvermispora B]	0.52	GO:0016772
comp110776_c0_seq1	0.88	0.88	1.12	1.12	3.09	3.09	0.45	0.45	1.07	1.07	0.61	0.61	0.585507	1	-0.922652	-2.39719	-0.0896323	1.65725	1.45671	noTest	noTest	gi|428|emb|CAA37823.1|	unnamed protein product [Bos taurus]	1	GO:0006986;GO:0005524;GO:0051085;GO:0000974;GO:0042470;GO:0016044;GO:0005102;GO:0043025;GO:0007269;GO:0005681;GO:0005730;GO:0005829;GO:0005886;GO:0070062;GO:0006397;GO:0045892;GO:0007165;GO:0008021;GO:0042623;GO:0043005;GO:0043531;GO:0009986;GO:0061202;GO:0051082;GO:0006200;GO:0006892;GO:0019048;GO:0008380;GO:0051726
comp11079_c0_seq1	0.79	0.79	0.44	0.44	0	0	0.48	0.48	0.68	0.68	2.89	2.89	noTest	noTest	noTest	noTest	noTest	noTest	noTest	noTest	noTest	_	_	_	_
comp1108175_c0_seq1	0	0	0.53	0.53	0.65	0.65	0	0	0	0	0	0	noTest	noTest	noTest	noTest	noTest	noTest	noTest	noTest	noTest	_	_	_	_
comp11081_c0_seq1	1.13	1.13	0.42	0.42	0.52	0.52	0	0	0.65	0.65	1.37	1.37	noTest	noTest	noTest	noTest	noTest	noTest	noTest	noTest	noTest	_	_	_	_
comp11084_c0_seq1	0	0	0.45	0.45	0	0	0.49	0.49	1.41	1.41	2.97	2.97	noTest	noTest	noTest	noTest	noTest	noTest	noTest	noTest	noTest	_	_	_	_
comp11084_c0_seq2	0.32	0.32	0	0	0	0	0.78	0.78	0	0	1.18	1.18	noTest	noTest	noTest	noTest	noTest	noTest	noTest	noTest	noTest	_	_	_	_
comp11084_c0_seq3	0	0	0	0	1.24	1.24	0	0	0	0	0	0	noTest	noTest	noTest	noTest	noTest	noTest	noTest	noTest	noTest	_	_	_	_
comp11088_c1_seq1	0.98	0.98	2.86	2.86	2.7	2.7	2.39	2.39	6.82	6.82	5.98	5.98	noTest	noTest	noTest	0.97694	1.2146	noTest	noTest	1.04641	-0.361715	_	_	_	_
comp11088_c1_seq2	0	0	2.18	2.18	0	0	0	0	2.15	2.15	0	0	noTest	noTest	noTest	noTest	noTest	noTest	noTest	noTest	noTest	_	_	_	_
comp11089_c0_seq1	0.52	0.52	1.54	1.54	0.47	0.47	0.84	0.84	2.95	2.95	1.26	1.26	noTest	noTest	noTest	noTest	0.882353	noTest	-1.57874	0.33453	-1.38532	_	_	_	_
comp11090_c0_seq1	0.51	0.51	0.56	0.56	0	0	2.47	2.47	1.76	1.76	1.24	1.24	noTest	noTest	noTest	noTest	noTest	noTest	noTest	noTest	noTest	_	_	_	_
comp11090_c1_seq1	0	0	0	0	0	0	0	0	0.87	0.87	1.31	1.31	noTest	noTest	noTest	noTest	noTest	noTest	noTest	noTest	noTest	_	_	_	_
comp11090_c1_seq2	0.43	0.43	0	0	0	0	1.04	1.04	0	0	0.96	0.96	noTest	noTest	noTest	noTest	noTest	noTest	noTest	noTest	noTest	_	_	_	_
comp11095_c0_seq1	0.12	0.12	0.26	0.26	0.16	0.16	0.29	0.29	0.8	0.8	1.71	1.71	noTest	noTest	noTest	3.02083	noTest	noTest	noTest	2.22678	0.860833	_	_	_	_
comp110972_c0_seq1	1.15	1.15	1.28	1.28	1.58	1.58	1.4	1.4	4.02	4.02	1.41	1.41	noTest	noTest	noTest	noTest	noTest	noTest	noTest	noTest	noTest	_	_	_	_
comp11097_c0_seq1	1.07	1.07	0.84	0.84	0.59	0.59	0.52	0.52	0	0	0.88	0.88	noTest	noTest	noTest	noTest	noTest	noTest	noTest	noTest	noTest	_	_	_	_
comp11097_c0_seq2	0	0	0.53	0.53	0	0	0	0	0	0	0	0	noTest	noTest	noTest	noTest	noTest	noTest	noTest	noTest	noTest	_	_	_	_
comp11097_c0_seq3	0	0	0.31	0.31	0	0	0	0	0	0	0	0	noTest	noTest	noTest	noTest	noTest	noTest	noTest	noTest	noTest	_	_	_	_
comp11097_c0_seq4	0	0	0.34	0.34	0	0	0	0	2.4	2.4	0.39	0.39	noTest	noTest	noTest	noTest	noTest	noTest	noTest	noTest	noTest	_	_	_	_
comp11103_c0_seq1	0.64	0.64	0	0	0	0	0.78	0.78	1.1	1.1	1.17	1.17	noTest	noTest	noTest	noTest	noTest	noTest	noTest	noTest	noTest	gi|170115552|ref|XP_001888970.1|	predicted protein [Laccaria bicolor S238N-H82]	0.62	_
comp111075_c0_seq1	0.62	0.62	2.07	2.07	0	0	0	0	1.6	1.6	1.88	1.88	noTest	noTest	noTest	noTest	noTest	noTest	noTest	noTest	noTest	_	_	_	_
comp11108_c0_seq1	0	0	0	0	0.64	0.64	0	0	0	0	1.7	1.7	noTest	noTest	noTest	noTest	noTest	noTest	noTest	noTest	noTest	_	_	_	_
comp1111268_c0_seq1	0	0	0	0	0	0	0	0	0.96	0.96	0	0	noTest	noTest	noTest	noTest	noTest	noTest	noTest	noTest	noTest	gi|22507329|ref|NP_683754.1|	transcription factor E2F4 [Mus E2F4_MOUSE RecName: Full=Transcription factor E2F4; Short=E2F-4 E2F transcript	1	GO:0003677;GO:0000080;GO:0002064;GO:0042127;GO:0005737;GO:0007179;GO:0000083;GO:0005667;GO:0003700;GO:0006884;GO:0008361;GO:0008015;GO:0042384;GO:0009887;GO:0019904;GO:0045944;GO:0051726;GO:0045449;GO:0008134;GO:0006367
comp11115_c0_seq1	0	0	0	0	0.74	0.74	0.66	0.66	0	0	0	0	noTest	noTest	noTest	noTest	noTest	noTest	noTest	noTest	noTest	_	_	_	_
comp11115_c1_seq1	0.94	0.94	2.08	2.08	0	0	1.14	1.14	0.81	0.81	0.57	0.57	noTest	noTest	noTest	noTest	noTest	noTest	noTest	noTest	noTest	_	_	_	_
comp11119_c0_seq1	0	0	0	0	0	0	0	0	0	0	0	0	noTest	noTest	noTest	noTest	noTest	noTest	noTest	noTest	noTest	_	_	_	_
comp11121_c0_seq1	0.98	0.98	0.27	0.27	0	0	0	0	0.42	0.42	1.78	1.78	noTest	noTest	noTest	noTest	noTest	noTest	noTest	noTest	noTest	_	_	_	_
comp11122_c0_seq1	0.22	0.22	0	0	0	0	0	0	0	0	0	0	noTest	noTest	noTest	noTest	noTest	noTest	noTest	noTest	noTest	_	_	_	_
comp11122_c0_seq2	0.11	0.11	0	0	0	0	0	0	0	0	0	0	noTest	noTest	noTest	noTest	noTest	noTest	noTest	noTest	noTest	_	_	_	_
comp11122_c0_seq3	0.12	0.12	0	0	0	0	0	0	0	0	2	2	noTest	noTest	noTest	6.26635	noTest	noTest	noTest	6.29878	6.10792	_	_	_	_
comp11122_c0_seq4	0.27	0.27	1.18	1.18	1.22	1.22	0.78	0.78	0.83	0.83	0	0	0.251568	1	1.57941	-5.64948	-0.516119	2.10841	0.0756622	noTest	noTest	_	_	_	_
comp111232_c0_seq1	0.5	0.5	0.55	0.55	0	0	3.65	3.65	0	0	0	0	noTest	noTest	noTest	noTest	noTest	noTest	noTest	noTest	noTest	gi|14349120|emb|CAC41345.1|	putative membrane arginine transporter [Enterococcus faecalis ATCC 29212]	1	GO:0016021
comp111235_c0_seq1	0.65	0.65	0.36	0.36	0.44	0.44	0.78	0.78	1.66	1.66	1.56	1.56	noTest	noTest	noTest	noTest	noTest	noTest	noTest	noTest	noTest	_	_	_	_
comp111259_c0_seq1	1.11	1.11	0	0	0.76	0.76	0	0	0.97	0.97	0	0	noTest	noTest	noTest	0.664681	0.0693788	-1.31998	noTest	noTest	noTest	_	_	_	_
comp11125_c0_seq1	3.89	3.89	6.64	6.64	1.64	1.64	2.89	2.89	7.18	7.18	2.9	2.9	0.763627	1	-0.440894	noTest	noTest	noTest	-1.94545	-0.226322	-1.46574	_	_	_	_
comp11129_c0_seq1	0.39	0.39	0.87	0.87	1.34	1.34	0.24	0.24	1.33	1.33	0.71	0.71	noTest	noTest	noTest	noTest	noTest	noTest	noTest	noTest	noTest	gi|62087540|dbj|BAD92217.1|	ribosomal protein L5 variant [Homo sapiens]	0.99	GO:0010922;GO:0006415;GO:0022625;GO:0000184;GO:0006414;GO:0008097;GO:0006364;GO:0006614;GO:0006413;GO:0071241;GO:0005730;GO:0005515;GO:0019083;GO:0003735;GO:0042273;GO:0017101
comp11133_c0_seq1	0	0	0	0	0	0	1.58	1.58	0.63	0.63	1.79	1.79	noTest	noTest	noTest	noTest	noTest	noTest	noTest	noTest	noTest	_	_	_	_
comp11133_c0_seq2	0.46	0.46	0.51	0.51	0.63	0.63	1.37	1.37	0	0	0	0	noTest	noTest	noTest	noTest	noTest	noTest	noTest	noTest	noTest	_	_	_	_
comp11135_c0_seq1	0	0	0	0	1.35	1.35	0.48	0.48	0.64	0.64	0	0	noTest	noTest	noTest	noTest	noTest	noTest	noTest	noTest	noTest	_	_	_	_
comp11135_c0_seq2	0.42	0.42	1.63	1.63	0	0	0	0	2.89	2.89	2.78	2.78	noTest	noTest	noTest	5.3504	0.752695	noTest	noTest	5.38246	-0.228147	_	_	_	_
comp11138_c0_seq1	0	0	0.73	0.73	0.45	0.45	0	0	0	0	0.79	0.79	noTest	noTest	noTest	noTest	noTest	noTest	noTest	noTest	noTest	_	_	_	_
comp11138_c1_seq1	0	0	2.99	2.99	0.74	0.74	0	0	4.69	4.69	0.66	0.66	noTest	noTest	noTest	noTest	0.557487	noTest	noTest	noTest	noTest	_	_	_	_
comp111479_c0_seq1	1.54	1.54	1.29	1.29	0.7	0.7	0.47	0.47	1.53	1.53	0.77	0.77	0.143889	0.787577	-1.67764	noTest	0.215734	-1.20703	-0.817377	noTest	-1.13127	gi|170105447|ref|XP_001883936.1|	predicted protein [Laccaria bicolor S238N-H82]	0.52	_
comp11149_c0_seq1	0.49	0.49	1.09	1.09	0.67	0.67	1.19	1.19	1.7	1.7	0.6	0.6	noTest	noTest	noTest	noTest	noTest	noTest	noTest	noTest	noTest	_	_	_	_
comp11151_c0_seq1	1.15	1.15	1.79	1.79	2.2	2.2	2.5	2.5	1.97	1.97	1.67	1.67	0.438083	1	1.05662	-0.50863	0.0955826	0.785445	0.307313	-0.791176	-0.412117	gi|6678437|ref|NP_033455.1|	translationally-controlled tumor protein [Mus musculus]	1	GO:0045298;GO:0045859;GO:0005615;GO:0000215;GO:0006388;GO:0006816;GO:0043066;GO:0019827;GO:0005667;GO:0005509;GO:0005771;GO:0008134;GO:0009615;GO:0006874;GO:2000384
comp11151_c0_seq2	0	0	0	0	0	0	0	0	0	0	0	0	noTest	noTest	noTest	noTest	noTest	noTest	noTest	noTest	noTest	gi|74191544|dbj|BAE30347.1|	unnamed protein product [Mus musculus]	1	GO:0045859;GO:0005615;GO:0000215;GO:0006388;GO:0043066;GO:0019827;GO:0005667;GO:0005509;GO:0005771;GO:0008134;GO:2000384
comp11154_c0_seq1	0	0	0.71	0.71	0	0	0	0	0	0	1.53	1.53	noTest	noTest	noTest	noTest	noTest	noTest	noTest	noTest	noTest	_	_	_	_
comp11154_c0_seq2	0.34	0.34	0	0	1.15	1.15	0.4	0.4	0.29	0.29	0	0	noTest	noTest	noTest	noTest	noTest	noTest	noTest	noTest	noTest	_	_	_	_
comp111583_c0_seq1	0	0	0	0	0	0	5.15	5.15	0	0	0	0	4.27844e-06	0.000150795	7.26839	noTest	noTest	noTest	noTest	-7.26013	noTest	_	_	_	_
comp111597_c0_seq1	0	0	0	0	0.62	0.62	0.55	0.55	0	0	0.55	0.55	noTest	noTest	noTest	noTest	noTest	noTest	noTest	noTest	noTest	_	_	_	_
comp11163_c0_seq1	1.07	1.07	1.59	1.59	2.69	2.69	1.08	1.08	1.83	1.83	1.51	1.51	1	1	-0.0136768	-0.931088	0.164124	1.17108	0.757381	0.241849	-0.454011	gi|148237408|ref|NP_001091273.1|	uncharacterized protein LOC100037080 [Xenopus laevis]	1	GO:0000461;GO:0000447;GO:0043025;GO:0005055;GO:0000028;GO:0003735;GO:0005886;GO:0005604;GO:0043022;GO:0030686;GO:0005634;GO:0007165;GO:0016337;GO:0006407;GO:0043236;GO:0006412;GO:0022627;GO:0030855
comp11166_c0_seq1	0	0	0.7	0.7	0.86	0.86	0	0	0	0	4.19	4.19	noTest	noTest	noTest	2.03649	noTest	noTest	noTest	5.38246	5.19392	_	_	_	_
comp11166_c0_seq2	0.35	0.35	0	0	0	0	0.85	0.85	0.6	0.6	0	0	noTest	noTest	noTest	noTest	noTest	noTest	noTest	noTest	noTest	_	_	_	_
comp11167_c0_seq1	0	0	0.84	0.84	0.52	0.52	0	0	0	0	2.75	2.75	noTest	noTest	noTest	noTest	noTest	noTest	noTest	noTest	noTest	_	_	_	_
comp11167_c0_seq2	0.67	0.67	0	0	0	0	2.84	2.84	0	0	0	0	noTest	noTest	noTest	noTest	noTest	noTest	noTest	noTest	noTest	_	_	_	_
comp11168_c0_seq1	2.26	2.26	0	0	0	0	3.51	3.51	3.68	3.68	2.32	2.32	0.400332	1	0.614279	7.59059	8.23362	-7.80358	noTest	-0.824189	-0.868665	gi|170090480|ref|XP_001876462.1|	predicted protein [Laccaria bicolor S238N-H82]	0.8	GO:0055114;GO:0016491
comp11168_c0_seq2	14.48	14.48	3.4	3.4	10.46	10.46	3.85	3.85	0	0	8.4	8.4	0.00573398	0.0635541	-1.92392	-0.435887	-8.11721	-0.584038	1.64037	0.891777	9.26673	gi|170090480|ref|XP_001876462.1|	predicted protein [Laccaria bicolor S238N-H82]	0.8	GO:0055114;GO:0016491
comp11170_c0_seq1	0.44	0.44	1.47	1.47	0.61	0.61	0.54	0.54	0.77	0.77	1.08	1.08	noTest	noTest	noTest	noTest	noTest	noTest	noTest	noTest	noTest	_	_	_	_
comp11174_c0_seq1	0.49	0.49	0	0	0	0	0	0	0	0	0	0	noTest	noTest	noTest	noTest	noTest	noTest	noTest	noTest	noTest	gi|227256|prf||1617167A	talin	1	GO:0007044;GO:0030866;GO:0007016;GO:0005737;GO:0008305;GO:0030274;GO:0005178;GO:0015629;GO:0005158;GO:0070062;GO:0007165;GO:0005925;GO:0005200;GO:0017166;GO:0001726;GO:0003779;GO:0007155;GO:0005899
comp11183_c0_seq1	0.51	0.51	1.13	1.13	0.7	0.7	0	0	0.88	0.88	1.24	1.24	noTest	noTest	noTest	noTest	noTest	noTest	noTest	noTest	noTest	_	_	_	_
comp11183_c1_seq1	0	0	0.94	0.94	0	0	0	0	0	0	0	0	noTest	noTest	noTest	noTest	noTest	noTest	noTest	noTest	noTest	_	_	_	_
comp11183_c1_seq2	0.5	0.5	0	0	0.68	0.68	1.21	1.21	0	0	1.21	1.21	noTest	noTest	noTest	noTest	noTest	noTest	noTest	noTest	noTest	_	_	_	_
comp111847_c0_seq1	0.45	0.45	1.38	1.38	0.77	0.77	1.09	1.09	1.15	1.15	1.49	1.49	0.390133	1	1.19462	0.804341	-0.281015	noTest	-0.792377	0.220198	0.175717	_	_	_	_
comp11188_c0_seq1	13.17	13.17	14.96	14.96	12.57	12.57	20.75	20.75	24.15	24.15	12.97	12.97	0.392776	1	0.62662	-0.0828221	0.645554	-0.184699	-0.232705	-0.906266	-1.08107	gi|170108856|ref|XP_001885636.1|	predicted protein [Laccaria bicolor S238N-H82]	0.59	_
comp11188_c1_seq1	13.5	13.5	14.38	14.38	14.1	14.1	14.08	14.08	16.92	16.92	13.39	13.39	0.969469	1	0.0403277	-0.198412	0.210993	-0.0534986	-0.00683596	-0.304413	-0.536803	gi|336377097|gb|EGO05432.1|	hypothetical protein SERLA73DRAFT_69044 [Serpula lacrymans var. lacrymans S7.3]	0.56	_
comp11193_c0_seq1	0.4	0.4	0	0	0	0	0.49	0.49	0	0	0	0	noTest	noTest	noTest	noTest	noTest	noTest	noTest	noTest	noTest	gi|119496927|ref|XP_001265236.1|	hypothetical protein NFIA_020470 [Neosartorya fischeri NRRL 181]	0.67	_
comp11194_c0_seq1	4.61	4.61	16.89	16.89	17.03	17.03	8.45	8.45	22.37	22.37	18.86	18.86	0.351957	1	0.85379	noTest	noTest	noTest	0.0253189	0.880346	-0.439615	_	_	_	_
comp11194_c0_seq2	5.67	5.67	15.6	15.6	1.86	1.86	13.79	13.79	17.79	17.79	22.39	22.39	0.119726	0.707984	1.2375	0.0159892	0.360623	1.72983	-2.94885	0.486715	0.140755	_	_	_	_
comp11197_c0_seq1	0	0	0	0	0.79	0.79	0.7	0.7	0	0	1.4	1.4	noTest	noTest	noTest	3.35953	0.149712	-1.62411	noTest	noTest	noTest	_	_	_	_
comp11197_c0_seq2	0	0	0	0	0	0	0	0	0	0	2.3	2.3	noTest	noTest	noTest	noTest	noTest	noTest	noTest	noTest	noTest	_	_	_	_
comp11199_c0_seq1	1.79	1.79	1.24	1.24	2.75	2.75	3.5	3.5	0.76	0.76	4.85	4.85	0.361697	1	0.926165	noTest	noTest	noTest	1.12356	0.232318	2.36937	_	_	_	_
comp1119_c0_seq1	1.68	1.68	0	0	0	0	0	0	0	0	0	0	noTest	noTest	noTest	0.68073	noTest	0.488943	noTest	noTest	noTest	_	_	_	_
comp11207_c0_seq1	0.38	0.38	0	0	0	0	0.46	0.46	0	0	0	0	noTest	noTest	noTest	noTest	noTest	noTest	noTest	noTest	noTest	_	_	_	_
comp11207_c0_seq2	0	0	0.54	0.54	0	0	0.26	0.26	0.55	0.55	1.03	1.03	noTest	noTest	noTest	noTest	noTest	noTest	noTest	noTest	noTest	_	_	_	_
comp11207_c0_seq3	0.8	0.8	1.06	1.06	0.33	0.33	0	0	0.41	0.41	1.36	1.36	noTest	noTest	noTest	noTest	noTest	noTest	noTest	noTest	noTest	_	_	_	_
comp11209_c1_seq1	0.3	0.3	0	0	2.05	2.05	1.45	1.45	0	0	1.53	1.53	noTest	noTest	noTest	noTest	noTest	noTest	noTest	noTest	noTest	_	_	_	_
comp11209_c1_seq2	1.49	1.49	1.11	1.11	0	0	0	0	1.28	1.28	0.84	0.84	noTest	noTest	noTest	noTest	noTest	noTest	noTest	noTest	noTest	_	_	_	_
comp11210_c0_seq1	1.42	1.42	0	0	3.91	3.91	2.39	2.39	3.29	3.29	0	0	noTest	noTest	noTest	noTest	noTest	noTest	noTest	noTest	noTest	_	_	_	_
comp11210_c0_seq2	0	0	3.22	3.22	0	0	0.43	0.43	0	0	2.01	2.01	noTest	noTest	noTest	noTest	noTest	noTest	noTest	noTest	noTest	_	_	_	_
comp11214_c0_seq1	1.15	1.15	1.71	1.71	4.74	4.74	3.26	3.26	3.98	3.98	6.53	6.53	0.333681	1	1.39248	noTest	noTest	noTest	1.42665	0.747592	0.51517	_	_	_	_
comp1121_c0_seq1	0	0	0	0	0	0	0	0	1.37	1.37	0	0	noTest	noTest	noTest	0.324381	1.1129	1.82521	noTest	noTest	noTest	_	_	_	_
comp11222_c0_seq1	0	0	0	0	0	0	0	0	0	0	0	0	noTest	noTest	noTest	noTest	noTest	noTest	noTest	noTest	noTest	_	_	_	_
comp11222_c0_seq2	0.54	0.54	0.6	0.6	1.48	1.48	0.65	0.65	0.93	0.93	2.62	2.62	noTest	noTest	noTest	noTest	noTest	noTest	noTest	noTest	noTest	_	_	_	_
comp11223_c0_seq1	0	0	0	0	0	0	0	0	0	0	0	0	noTest	noTest	noTest	noTest	noTest	noTest	noTest	noTest	noTest	_	_	_	_
comp11223_c0_seq2	1.14	1.14	0.84	0.84	1.56	1.56	0.92	0.92	0.65	0.65	0	0	noTest	noTest	noTest	noTest	noTest	noTest	noTest	noTest	noTest	_	_	_	_
comp11224_c0_seq1	0	0	0	0	1.64	1.64	0	0	0	0	1.94	1.94	noTest	noTest	noTest	noTest	noTest	noTest	noTest	noTest	noTest	_	_	_	_
comp11224_c1_seq1	0.87	0.87	1.29	1.29	0	0	0.17	0.17	0.91	0.91	1.62	1.62	noTest	noTest	noTest	noTest	noTest	noTest	noTest	2.68077	0.457816	_	_	_	_
comp11224_c1_seq2	0	0	0	0	1.51	1.51	0	0	0.78	0.78	1.12	1.12	noTest	noTest	noTest	noTest	-0.397755	noTest	noTest	noTest	0.502143	gi|317140058|ref|XP_001817943.2|	ZIP Zinc transporter [Aspergillus oryzae RIB40]	0.59	_
comp1122_c0_seq1	0	0	0	0	0	0	0	0	0	0	0	0	noTest	noTest	noTest	-0.482395	noTest	noTest	noTest	noTest	noTest	gi|317140058|ref|XP_001817943.2|	ZIP Zinc transporter [Aspergillus oryzae RIB40]	0.6	_
comp11232_c0_seq1	1.57	1.57	1.16	1.16	1.44	1.44	0.64	0.64	1.82	1.82	0.64	0.64	noTest	noTest	noTest	noTest	noTest	noTest	noTest	noTest	noTest	_	_	_	_
comp11235_c0_seq1	0	0	0	0	0	0	0.4	0.4	0	0	0	0	noTest	noTest	noTest	noTest	noTest	noTest	noTest	noTest	noTest	_	_	_	_
comp11236_c0_seq1	3.14	3.14	2.97	2.97	3.86	3.86	3.78	3.78	2.93	2.93	5.67	5.67	0.786774	1	0.245672	0.426536	-0.0423058	0.179049	0.395075	0.348034	0.743906	_	_	_	_
comp11238_c0_seq1	0	0	0	0	0	0	0	0	0	0	0.94	0.94	noTest	noTest	noTest	noTest	noTest	noTest	noTest	noTest	noTest	_	_	_	_
comp11238_c0_seq2	0	0	0	0	0.31	0.31	0	0	0	0	1.35	1.35	noTest	noTest	noTest	noTest	noTest	noTest	noTest	noTest	noTest	_	_	_	_
comp11239_c0_seq1	8.26	8.26	10.34	10.34	7.82	7.82	14.01	14.01	13.21	13.21	7.99	7.99	0.320611	1	0.721825	-0.0957051	0.33704	-0.188941	-0.352012	-1.0186	-0.904704	_	_	_	_
comp11239_c0_seq2	0.65	0.65	4.9	4.9	0.92	0.92	1.37	1.37	0.98	0.98	7.1	7.1	0.497906	1	1.00769	2.75631	-2.45395	noTest	-2.3194	2.05304	2.77444	_	_	_	_
comp11239_c0_seq3	0.69	0.69	1.43	1.43	0.9	0.9	0.73	0.73	1.22	1.22	1.58	1.58	noTest	noTest	noTest	0.868703	-0.21254	noTest	-0.856996	0.937156	0.108862	_	_	_	_
comp11240_c0_seq1	0	0	0	0	0	0	0	0	2.94	2.94	8.03	8.03	noTest	noTest	noTest	7.32363	5.80736	noTest	noTest	7.35629	1.29176	gi|336364344|gb|EGN92704.1|	hypothetical protein SERLA73DRAFT_190723 [Serpula lacrymans var. lacrymans S7.3]	0.78	_
comp11240_c0_seq2	0	0	0	0	0	0	0	0	5.37	5.37	1.88	1.88	noTest	noTest	noTest	noTest	6.5078	noTest	noTest	noTest	-1.66003	gi|336364344|gb|EGN92704.1|	hypothetical protein SERLA73DRAFT_190723 [Serpula lacrymans var. lacrymans S7.3]	0.78	_
comp11240_c0_seq3	10.99	10.99	9.57	9.57	4.23	4.23	8.83	8.83	4.95	4.95	3.98	3.98	0.683479	1	-0.334522	-0.220255	-0.960879	-1.47406	-1.13861	-1.37215	-0.51614	_	_	_	_
comp11240_c0_seq4	0	0	0	0	3.28	3.28	3.27	3.27	2.02	2.02	0	0	0.000530405	0.00905108	6.23645	-6.08925	noTest	6.10432	6.09602	-6.22824	noTest	gi|336364344|gb|EGN92704.1|	hypothetical protein SERLA73DRAFT_190723 [Serpula lacrymans var. lacrymans S7.3]	0.78	_
comp11248_c0_seq1	1.41	1.41	0.52	0.52	1.29	1.29	0.57	0.57	0.82	0.82	0	0	noTest	noTest	noTest	noTest	noTest	noTest	noTest	noTest	noTest	_	_	_	_
comp11255_c0_seq1	1.02	1.02	2.04	2.04	1.25	1.25	0.61	0.61	0.69	0.69	1.72	1.72	0.700311	1	-0.725441	noTest	noTest	noTest	-0.668587	1.21479	1.07804	_	_	_	_
comp1125_c0_seq1	0	0	0.29	0.29	0	0	0	0	0.44	0.44	1.25	1.25	noTest	noTest	noTest	0.324381	-1.53841	0.176764	noTest	noTest	noTest	_	_	_	_
comp11267_c0_seq1	0.88	0.88	0.73	0.73	2.1	2.1	1.06	1.06	0.37	0.37	0.53	0.53	noTest	noTest	noTest	noTest	noTest	1.08845	1.45817	noTest	noTest	gi|114326466|ref|NP_034370.2|	ferritin light chain 1 [Mus PREDICTED: ferritin light chain 1-like isoform 1 [Mus musculus]	1	GO:0042802;GO:0005506;GO:0005737;GO:0008043
comp11269_c0_seq1	0.81	0.81	0	0	0	0	0	0	1.54	1.54	0	0	noTest	noTest	noTest	noTest	noTest	noTest	noTest	noTest	noTest	_	_	_	_
comp11269_c0_seq2	0	0	0.57	0.57	0.69	0.69	0.61	0.61	0	0	1.1	1.1	noTest	noTest	noTest	0.522671	noTest	noTest	0.303149	0.592456	noTest	_	_	_	_
comp11270_c0_seq1	1.54	1.54	1.28	1.28	0	0	0.47	0.47	0.66	0.66	1.87	1.87	noTest	noTest	noTest	noTest	noTest	noTest	noTest	noTest	noTest	_	_	_	_
comp11271_c0_seq1	0	0	0	0	0.51	0.51	0.45	0.45	0	0	2.69	2.69	noTest	noTest	noTest	noTest	noTest	noTest	noTest	noTest	noTest	_	_	_	_
comp112806_c0_seq1	0.44	0.44	1.46	1.46	0	0	0.53	0.53	0.76	0.76	1.6	1.6	noTest	noTest	noTest	noTest	noTest	noTest	noTest	noTest	noTest	_	_	_	_
comp11283_c0_seq1	0	0	0	0	0	0	0	0	0	0	0	0	noTest	noTest	noTest	noTest	noTest	noTest	noTest	noTest	noTest	_	_	_	_
comp11283_c0_seq2	0.32	0.32	0.35	0.35	0.87	0.87	0.77	0.77	0.54	0.54	1.15	1.15	noTest	noTest	noTest	noTest	noTest	noTest	noTest	noTest	noTest	_	_	_	_
comp11286_c0_seq1	0	0	0	0	0.62	0.62	0	0	2.36	2.36	0	0	noTest	noTest	noTest	noTest	noTest	noTest	noTest	noTest	noTest	_	_	_	_
comp11286_c0_seq2	0.53	0.53	0	0	0	0	0.65	0.65	0	0	3.24	3.24	noTest	noTest	noTest	noTest	noTest	noTest	noTest	noTest	noTest	_	_	_	_
comp11288_c0_seq1	0.98	0.98	1.09	1.09	1.8	1.8	1.98	1.98	1.13	1.13	2.38	2.38	noTest	noTest	noTest	0.265615	noTest	noTest	noTest	0.028365	noTest	_	_	_	_
comp11288_c1_seq1	0.57	0.57	0.63	0.63	0.78	0.78	4.14	4.14	0.99	0.99	0.69	0.69	noTest	noTest	noTest	noTest	noTest	noTest	noTest	noTest	noTest	_	_	_	_
comp11288_c2_seq1	8.71	8.71	6.32	6.32	4.59	4.59	6.49	6.49	4.03	4.03	6.9	6.9	0.595081	1	-0.446233	0.45105	-0.679736	-1.02893	-0.438895	-0.143743	0.573752	_	_	_	_
comp11292_c0_seq1	0	0	0	0	0.59	0.59	0	0	0.74	0.74	0.52	0.52	noTest	noTest	noTest	noTest	noTest	noTest	noTest	noTest	noTest	_	_	_	_
comp11292_c0_seq2	0.83	0.83	1.38	1.38	1.7	1.7	1.01	1.01	2.86	2.86	1.51	1.51	noTest	noTest	noTest	noTest	noTest	noTest	noTest	noTest	noTest	_	_	_	_
comp11293_c0_seq1	1.84	1.84	0	0	3.41	3.41	2.12	2.12	3.02	3.02	12.45	12.45	0.909315	1	0.244668	1.73407	6.24793	0.807378	6.5754	2.28521	1.82941	_	_	_	_
comp11293_c0_seq2	0.73	0.73	2.04	2.04	0	0	0.82	0.82	0	0	0	0	1	1	-0.0136768	noTest	-5.57491	noTest	-5.6853	noTest	noTest	_	_	_	_
comp11295_c0_seq1	0.82	0.82	0	0	0	0	1	1	2.85	2.85	0	0	noTest	noTest	noTest	noTest	noTest	noTest	noTest	noTest	noTest	_	_	_	_
comp11300_c0_seq1	0.2	0.2	1.78	1.78	0.27	0.27	0.48	0.48	2.39	2.39	0.73	0.73	noTest	noTest	noTest	noTest	0.379853	noTest	noTest	noTest	-1.81332	_	_	_	_
comp11301_c0_seq1	3.38	3.38	4.99	4.99	7.73	7.73	2.74	2.74	1.96	1.96	7.55	7.55	0.7999	1	-0.319928	-0.164446	-1.33064	1.03642	0.622736	1.18046	1.67428	_	_	_	_
comp11304_c0_seq1	0	0	0	0	0.74	0.74	0	0	0	0	1.31	1.31	noTest	noTest	noTest	noTest	noTest	noTest	noTest	noTest	noTest	_	_	_	_
comp11304_c0_seq2	0	0	0	0	1.37	1.37	1.82	1.82	0	0	0	0	noTest	noTest	noTest	noTest	noTest	noTest	noTest	noTest	noTest	_	_	_	_
comp11305_c0_seq1	0	0	0	0	0.83	0.83	0.39	0.39	0	0	0	0	noTest	noTest	noTest	noTest	noTest	noTest	noTest	noTest	noTest	_	_	_	_
comp11305_c0_seq2	0.36	0.36	0	0	1.04	1.04	0	0	0.62	0.62	3.48	3.48	noTest	noTest	noTest	1.59026	noTest	noTest	noTest	noTest	noTest	_	_	_	_
comp11313_c0_seq1	5.95	5.95	9.08	9.08	8.15	8.15	8.11	8.11	5.12	5.12	30.21	30.21	0.686852	1	0.412585	1.74616	-0.85838	0.32829	-0.139343	1.65029	2.34519	_	_	_	_
comp11315_c0_seq1	0	0	0	0	0.29	0.29	1.04	1.04	0.73	0.73	1.04	1.04	noTest	noTest	noTest	noTest	noTest	noTest	noTest	noTest	noTest	_	_	_	_
comp11317_c0_seq1	1.93	1.93	0.53	0.53	1.98	1.98	2.34	2.34	2.5	2.5	1.17	1.17	noTest	noTest	noTest	noTest	noTest	noTest	noTest	noTest	noTest	_	_	_	_
comp11317_c1_seq1	1.53	1.53	1.95	1.95	1.79	1.79	1.45	1.45	3.52	3.52	1.32	1.32	1	1	-0.0972357	-0.556184	0.821202	0.108917	-0.0950892	-0.362253	-1.59003	_	_	_	_
comp11318_c0_seq1	0	0	0.78	0.78	0.32	0.32	0.28	0.28	0	0	0	0	noTest	noTest	noTest	noTest	noTest	noTest	noTest	noTest	noTest	_	_	_	_
comp11318_c0_seq2	0.22	0.22	0	0	0	0	0	0	0	0	1.62	1.62	noTest	noTest	noTest	noTest	noTest	noTest	noTest	noTest	noTest	_	_	_	_
comp11332_c0_seq1	0	0	0	0	0	0	0	0	0	0	2.99	2.99	noTest	noTest	noTest	noTest	noTest	noTest	noTest	noTest	noTest	gi|242209547|ref|XP_002470620.1|	hypothetical protein POSPLDRAFT_134781 [Postia placenta Mad-698-R]	0.83	GO:0004553;GO:0005975
comp11332_c0_seq2	0.42	0.42	0.93	0.93	1.14	1.14	6.08	6.08	0.72	0.72	12.59	12.59	0.0141459	0.129093	3.51438	noTest	noTest	noTest	noTest	0.813653	3.71586	_	_	_	_
comp113332_c0_seq1	0.36	0.36	0.79	0.79	2.44	2.44	0.43	0.43	0.61	0.61	1.3	1.3	noTest	noTest	noTest	3.20097	noTest	noTest	noTest	noTest	noTest	_	_	_	_
comp113398_c0_seq1	0	0	0	0	0.7	0.7	0	0	0	0	0	0	noTest	noTest	noTest	noTest	noTest	noTest	noTest	noTest	noTest	gi|60334810|gb|AAH90618.1|	Rps16 protein [Mus musculus]	1	GO:0003723;GO:0006415;GO:0000184;GO:0042274;GO:0006414;GO:0006364;GO:0006614;GO:0006413;GO:0019083;GO:0003735;GO:0022627
comp11339_c0_seq1	0	0	0	0	0.19	0.19	0	0	0.24	0.24	0.4	0.4	noTest	noTest	noTest	noTest	noTest	noTest	noTest	noTest	noTest	_	_	_	_
comp11339_c0_seq2	0.55	0.55	0	0	0	0	0.33	0.33	0	0	0.77	0.77	noTest	noTest	noTest	noTest	noTest	noTest	noTest	noTest	noTest	_	_	_	_
comp11339_c0_seq3	0	0	0	0	0	0	0	0	0	0	0	0	noTest	noTest	noTest	noTest	noTest	noTest	noTest	noTest	noTest	_	_	_	_
comp11339_c0_seq4	0	0	0.74	0.74	0	0	0	0	0	0	0	0	noTest	noTest	noTest	noTest	noTest	noTest	noTest	noTest	noTest	_	_	_	_
comp1133_c0_seq1	0.34	0.34	0.38	0.38	0.47	0.47	0	0	1.18	1.18	0.42	0.42	noTest	noTest	noTest	noTest	noTest	noTest	noTest	noTest	noTest	_	_	_	_
comp11342_c0_seq1	0	0	0.63	0.63	0	0	0	0	2.96	2.96	3.46	3.46	noTest	noTest	noTest	noTest	noTest	noTest	noTest	noTest	noTest	_	_	_	_
comp11342_c0_seq2	0.58	0.58	0.64	0.64	0.79	0.79	0	0	0.99	0.99	1.4	1.4	noTest	noTest	noTest	noTest	noTest	noTest	noTest	noTest	noTest	_	_	_	_
comp11352_c0_seq1	0.32	0.32	0.51	0.51	0.39	0.39	0.56	0.56	0.18	0.18	2.18	2.18	0.465039	1	0.761511	2.3346	-1.47032	0.158821	-0.373081	1.72095	3.31362	_	_	_	_
comp11352_c1_seq1	0.87	0.87	0	0	0.6	0.6	0	0	0	0	2.11	2.11	noTest	noTest	noTest	noTest	noTest	noTest	noTest	noTest	noTest	_	_	_	_
comp11352_c1_seq2	0.31	0.31	0.43	0.43	0.21	0.21	0.28	0.28	0.52	0.52	1.38	1.38	noTest	noTest	noTest	2.47449	noTest	noTest	noTest	2.00781	1.1755	_	_	_	_
comp11353_c0_seq1	0	0	1.24	1.24	0	0	0.45	0.45	0	0	0	0	noTest	noTest	noTest	noTest	noTest	noTest	noTest	noTest	noTest	_	_	_	_
comp11353_c0_seq2	0.43	0.43	0	0	1.78	1.78	0	0	0	0	0.53	0.53	noTest	noTest	noTest	noTest	noTest	noTest	noTest	noTest	noTest	_	_	_	_
comp11362_c0_seq1	0.66	0.66	1.09	1.09	0.45	0.45	1.19	1.19	0	0	0.4	0.4	noTest	noTest	noTest	noTest	noTest	noTest	noTest	noTest	noTest	_	_	_	_
comp11362_c1_seq1	1.21	1.21	0	0	1.1	1.1	0.73	0.73	0.34	0.34	0.73	0.73	noTest	noTest	noTest	noTest	noTest	-0.239415	noTest	noTest	noTest	_	_	_	_
comp11363_c0_seq1	1.18	1.18	0.79	0.79	0	0	1.92	1.92	0.4	0.4	1.51	1.51	0.488687	1	0.654284	5.87987	-0.954191	-5.77637	noTest	-0.547633	1.66007	_	_	_	_
comp11363_c0_seq2	0	0	0	0	0.56	0.56	0.36	0.36	0	0	0	0	noTest	noTest	noTest	noTest	noTest	noTest	noTest	noTest	noTest	_	_	_	_
comp11370_c0_seq1	0	0	0	0	0	0	0	0	0	0	0	0	noTest	noTest	noTest	noTest	noTest	noTest	noTest	noTest	noTest	_	_	_	_
comp11370_c0_seq2	0	0	0	0	0	0	0	0	0	0	1.78	1.78	noTest	noTest	noTest	noTest	noTest	noTest	noTest	noTest	noTest	_	_	_	_
comp11373_c0_seq1	0	0	0	0	0	0	0	0	0	0	0.65	0.65	noTest	noTest	noTest	noTest	noTest	noTest	noTest	noTest	noTest	_	_	_	_
comp11373_c0_seq2	0.59	0.59	0.66	0.66	0	0	0	0	1.01	1.01	0	0	noTest	noTest	noTest	noTest	noTest	noTest	noTest	noTest	noTest	_	_	_	_
comp11374_c0_seq1	0.32	0.32	0.36	0.36	0.22	0.22	0.2	0.2	0.28	0.28	1.97	1.97	noTest	noTest	noTest	noTest	noTest	noTest	noTest	2.82856	2.42011	_	_	_	_
comp11374_c0_seq2	0	0	0	0	0	0	0	0	0	0	2.58	2.58	noTest	noTest	noTest	noTest	noTest	noTest	noTest	5.72296	5.53337	_	_	_	_
comp113760_c0_seq1	0	0	0.75	0.75	0.46	0.46	0	0	0.58	0.58	3.29	3.29	noTest	noTest	noTest	2.76428	noTest	noTest	noTest	noTest	noTest	_	_	_	_
comp11377_c0_seq1	0.39	0.39	0.43	0.43	1.59	1.59	0	0	1.34	1.34	2.35	2.35	noTest	noTest	noTest	5.69073	noTest	noTest	noTest	noTest	noTest	_	_	_	_
comp11378_c0_seq1	0	0	0	0	0.54	0.54	0	0	1.17	1.17	0	0	noTest	noTest	noTest	noTest	noTest	noTest	noTest	noTest	noTest	_	_	_	_
comp11378_c0_seq2	0.31	0.31	0.47	0.47	0	0	0	0	0	0	0	0	noTest	noTest	noTest	noTest	noTest	noTest	noTest	noTest	noTest	_	_	_	_
comp11378_c0_seq3	0.82	0.82	0.7	0.7	0	0	0.24	0.24	0	0	0.94	0.94	0.266667	1	-1.64334	noTest	noTest	noTest	noTest	1.65761	noTest	_	_	_	_
comp11378_c0_seq4	0	0	0	0	0	0	0	0	0	0	0	0	noTest	noTest	noTest	noTest	noTest	noTest	noTest	noTest	noTest	_	_	_	_
comp1137_c0_seq1	0	0	0.86	0.86	0	0	0	0	0	0	1.41	1.41	noTest	noTest	noTest	noTest	noTest	noTest	noTest	noTest	noTest	_	_	_	_
comp1137_c0_seq2	0	0	0	0	0.65	0.65	1.14	1.14	0	0	0	0	noTest	noTest	noTest	noTest	noTest	noTest	noTest	noTest	noTest	_	_	_	_
comp11380_c0_seq1	0	0	0.52	0.52	0	0	0.57	0.57	0.82	0.82	1.15	1.15	noTest	noTest	noTest	noTest	noTest	noTest	noTest	noTest	noTest	_	_	_	_
comp11380_c0_seq2	0.56	0.56	0	0	0	0	0	0	0	0	0	0	noTest	noTest	noTest	noTest	noTest	noTest	noTest	noTest	noTest	_	_	_	_
comp11380_c1_seq1	1.06	1.06	2.06	2.06	0	0	0	0	0.45	0.45	1.92	1.92	noTest	noTest	noTest	noTest	noTest	noTest	noTest	noTest	noTest	_	_	_	_
comp113821_c0_seq1	0.07	0.07	0	0	0	0	2.49	2.49	0.12	0.12	0.08	0.08	0.000103439	0.00225815	4.82004	noTest	noTest	noTest	noTest	-4.80625	noTest	gi|384518214|ref|YP_005705519.1|	iron-sulfur cluster binding protein [Enterococcus faecalis 62]	1	GO:0019516;GO:0051536;GO:0016491
comp11384_c0_seq1	4.6	4.6	7.49	7.49	2.94	2.94	1.86	1.86	6.84	6.84	15.97	15.97	0.26675	1	-1.29764	2.27694	-0.171538	-0.747812	-1.30676	2.81516	1.02161	_	_	_	_
comp11385_c0_seq1	0	0	0	0	0	0	0	0	0	0	0	0	noTest	noTest	noTest	noTest	noTest	noTest	noTest	noTest	noTest	_	_	_	_
comp11385_c0_seq2	0	0	0	0	0	0	0	0	0	0	0	0	noTest	noTest	noTest	noTest	noTest	noTest	noTest	noTest	noTest	_	_	_	_
comp11389_c0_seq1	0	0	0.84	0.84	0.52	0.52	0	0	0	0	0.46	0.46	noTest	noTest	noTest	noTest	noTest	noTest	noTest	noTest	noTest	_	_	_	_
comp11393_c0_seq1	0	0	0.58	0.58	0.36	0.36	0.64	0.64	0.45	0.45	0.64	0.64	noTest	noTest	noTest	noTest	noTest	noTest	noTest	noTest	noTest	gi|242209547|ref|XP_002470620.1|	hypothetical protein POSPLDRAFT_134781 [Postia placenta Mad-698-R]	0.76	GO:0003824
comp11394_c0_seq1	0.48	0.48	0.53	0.53	0	0	0	0	0	0	2.01	2.01	noTest	noTest	noTest	noTest	noTest	noTest	noTest	noTest	noTest	_	_	_	_
comp11394_c0_seq2	0	0	0	0	0	0	0	0	0	0	0	0	noTest	noTest	noTest	noTest	noTest	noTest	noTest	noTest	noTest	_	_	_	_
comp113951_c0_seq1	0	0	0	0	0	0	5.96	5.96	0	0	0	0	0.000726851	0.0115904	6.15018	noTest	noTest	noTest	noTest	-6.14198	noTest	_	_	_	_
comp11396_c0_seq1	0	0	0.55	0.55	0.68	0.68	0	0	0	0	0	0	noTest	noTest	noTest	noTest	noTest	noTest	noTest	noTest	noTest	_	_	_	_
comp11396_c1_seq1	0	0	0	0	0	0	0	0	0.69	0.69	1.46	1.46	noTest	noTest	noTest	noTest	noTest	noTest	noTest	noTest	noTest	_	_	_	_
comp11397_c0_seq1	0	0	0	0	0	0	0	0	0.41	0.41	0.87	0.87	noTest	noTest	noTest	5.9659	noTest	noTest	noTest	5.99824	0.78977	_	_	_	_
comp11397_c0_seq2	0.97	0.97	0.98	0.98	0	0	0.65	0.65	2.03	2.03	1.57	1.57	0.544247	1	-0.566179	6.82217	0.989809	-6.38385	-6.26089	1.00761	-0.542155	_	_	_	_
comp11397_c0_seq3	0	0	0.81	0.81	0.22	0.22	0	0	0	0	0	0	noTest	noTest	noTest	noTest	-5.84966	noTest	-1.71447	noTest	noTest	_	_	_	_
comp11397_c0_seq4	0	0	0	0	0.71	0.71	0.78	0.78	0	0	0	0	0.00100641	0.0149573	6.05842	-5.77261	noTest	5.78763	5.77935	-6.05023	noTest	_	_	_	_
comp11398_c0_seq1	121.58	121.58	111.85	111.85	109.25	109.25	120.06	120.06	100.53	100.53	103.3	103.3	0.953492	1	-0.0404953	-0.206898	-0.184941	-0.271283	-0.0142212	-0.449875	-0.157006	gi|170101661|ref|XP_001882047.1|	predicted protein [Laccaria bicolor S238N-H82]	0.75	GO:0015986;GO:0000276;GO:0015078
comp11399_c0_seq1	1.04	1.04	0.29	0.29	0	0	0	0	0	0	0	0	noTest	noTest	noTest	noTest	noTest	noTest	noTest	noTest	noTest	_	_	_	_
comp11399_c0_seq2	0	0	1.47	1.47	0.48	0.48	0.84	0.84	0	0	0.56	0.56	noTest	noTest	noTest	noTest	noTest	noTest	noTest	noTest	noTest	_	_	_	_
comp11399_c0_seq3	0	0	0	0	0	0	0.46	0.46	1.56	1.56	0.3	0.3	noTest	noTest	noTest	noTest	noTest	noTest	noTest	noTest	noTest	_	_	_	_
comp11399_c0_seq4	0	0	0	0	0	0	0	0	0	0	0	0	noTest	noTest	noTest	noTest	noTest	noTest	noTest	noTest	noTest	_	_	_	_
comp11400_c0_seq1	4.1	4.1	3.03	3.03	3.74	3.74	3.63	3.63	2.8	2.8	4.95	4.95	0.898528	1	-0.19494	0.273552	-0.147337	-0.24656	0.310512	0.210003	0.612628	_	_	_	_
comp11401_c0_seq1	0	0	0	0	0	0	0	0	0	0	0.89	0.89	noTest	noTest	noTest	noTest	noTest	noTest	noTest	noTest	noTest	_	_	_	_
comp11401_c0_seq2	2.32	2.32	2.14	2.14	1.06	1.06	2.34	2.34	1.33	1.33	9.21	9.21	1	1	-0.0136768	2.88298	noTest	noTest	noTest	1.72115	2.51893	_	_	_	_
comp11401_c0_seq3	0	0	1.16	1.16	0	0	0	0	0	0	0	0	noTest	noTest	noTest	noTest	noTest	noTest	noTest	noTest	noTest	_	_	_	_
comp11402_c0_seq1	0.22	0.22	0.24	0.24	0	0	0.26	0.26	0.75	0.75	0.26	0.26	noTest	noTest	noTest	noTest	noTest	noTest	noTest	noTest	noTest	_	_	_	_
comp11403_c0_seq1	3.11	3.11	2.55	2.55	2.74	2.74	3.56	3.56	3.02	3.02	5.75	5.75	0.88223	1	0.175492	0.964952	0.260657	-0.321267	0.110806	0.456196	0.694443	_	_	_	_
comp11403_c0_seq2	0.46	0.46	0.67	0.67	0.9	0.9	0	0	0.58	0.58	0	0	noTest	noTest	noTest	noTest	-0.397755	0.887878	0.474218	noTest	noTest	_	_	_	_
comp11405_c0_seq1	47.71	47.71	12.13	12.13	40.83	40.83	31.57	31.57	10.48	10.48	41.24	41.24	0.373618	1	-0.619197	-0.11297	-0.247049	-0.342462	1.76118	0.151574	1.77449	_	_	_	_
comp11407_c0_seq1	0.41	0.41	0.9	0.9	0	0	0.49	0.49	0.7	0.7	0.99	0.99	noTest	noTest	noTest	noTest	noTest	noTest	noTest	noTest	noTest	_	_	_	_
comp11407_c0_seq2	0.24	0.24	0.27	0.27	0	0	0.59	0.59	0.83	0.83	1.18	1.18	noTest	noTest	noTest	noTest	noTest	noTest	noTest	noTest	noTest	_	_	_	_
comp11408_c0_seq1	12.63	12.63	10.44	10.44	16.71	16.71	17.14	17.14	12.42	12.42	17.54	17.54	0.575816	1	0.42222	-0.0627545	0.229945	0.284929	0.698236	-0.212164	0.284957	_	_	_	_
comp11408_c0_seq2	0.93	0.93	0	0	0.66	0.66	0.67	0.67	1.26	1.26	1.57	1.57	noTest	noTest	noTest	noTest	noTest	noTest	noTest	noTest	noTest	_	_	_	_
comp11408_c1_seq1	2.24	2.24	6.22	6.22	4.62	4.62	6.83	6.83	3.91	3.91	4.79	4.79	0.23879	1	1.50852	-0.0803741	-0.709216	0.873407	-0.405666	-0.726098	0.108862	_	_	_	_
comp11410_c0_seq1	0.56	0.56	0	0	0	0	0.68	0.68	0	0	2.03	2.03	noTest	noTest	noTest	noTest	noTest	noTest	noTest	noTest	noTest	_	_	_	_
comp11412_c0_seq1	0	0	0	0	0	0	3.39	3.39	0	0	3.5	3.5	1.16786e-05	0.000358073	7.09451	6.86757	noTest	noTest	noTest	-0.186102	6.70839	gi|449546007|gb|EMD36977.1|	hypothetical protein CERSUDRAFT_73989 [Ceriporiopsis subvermispora B]	0.68	_
comp11412_c0_seq2	2.65	2.65	2.65	2.65	3.62	3.62	0	0	2.99	2.99	0	0	3.56805e-05	0.000928001	-6.80087	-7.07862	0.150422	0.330654	0.466158	noTest	-6.72367	gi|449546007|gb|EMD36977.1|	hypothetical protein CERSUDRAFT_73989 [Ceriporiopsis subvermispora B]	0.68	_
comp11412_c0_seq3	0	0	0	0	0	0	0	0	0	0	0	0	noTest	noTest	noTest	noTest	noTest	noTest	noTest	noTest	noTest	_	_	_	_
comp11412_c0_seq4	0	0	0	0	0	0	0	0	0	0	0	0	noTest	noTest	noTest	noTest	noTest	noTest	noTest	noTest	noTest	_	_	_	_
comp11414_c0_seq1	4.07	4.07	0	0	1.09	1.09	1.04	1.04	0	0	1.6	1.6	0.137874	0.767748	-1.95576	noTest	noTest	-1.87683	noTest	noTest	noTest	_	_	_	_
comp11414_c0_seq2	0.61	0.61	2.66	2.66	0	0	0.77	0.77	1.18	1.18	6.91	6.91	noTest	noTest	noTest	5.9659	noTest	noTest	noTest	2.7199	2.28833	_	_	_	_
comp11414_c1_seq1	4.2	4.2	1.17	1.17	2.16	2.16	1.92	1.92	1.83	1.83	2.56	2.56	0.442579	1	-1.10855	noTest	noTest	-1.0284	noTest	noTest	noTest	_	_	_	_
comp11420_c0_seq1	1.56	1.56	0	0	0.71	0.71	0.63	0.63	0	0	1.26	1.26	noTest	noTest	noTest	noTest	noTest	noTest	noTest	noTest	noTest	gi|13592053|ref|NP_112362.1|	60S ribosomal protein L10 [Rattus 60S ribosomal protein L10 [Mus musculus]	1	GO:0005783;GO:0006415;GO:0000184;GO:0022625;GO:0006414;GO:0006413;GO:0006614;GO:0042254;GO:0019083;GO:0003735
comp11421_c0_seq1	30.4	30.4	57.12	57.12	55.32	55.32	30.23	30.23	64.45	64.45	45.08	45.08	0.972561	1	-0.0313091	-0.421387	0.140183	0.744588	-0.0273681	0.342345	-0.709632	gi|409083863|gb|EKM84220.1|	hypothetical protein AGABI1DRAFT_110782 [Agaricus bisporus var. burnettii JB137-S8]	0.9	GO:0016272;GO:0006457;GO:0051082
comp11422_c0_seq1	62.58	62.58	61.64	61.64	66.35	66.35	65.81	65.81	49.76	49.76	51.47	51.47	0.937928	1	0.0541542	-0.489491	-0.328804	-0.0308049	0.128941	-0.586641	-0.152584	_	_	_	_
comp11423_c0_seq1	0	0	2.77	2.77	0.49	0.49	0.43	0.43	0.61	0.61	0.86	0.86	noTest	noTest	noTest	noTest	noTest	noTest	noTest	noTest	noTest	_	_	_	_
comp11427_c0_seq1	0	0	0.69	0.69	0	0	0	0	0.7	0.7	0.9	0.9	noTest	noTest	noTest	noTest	noTest	noTest	noTest	noTest	noTest	_	_	_	_
comp11427_c0_seq2	1.51	1.51	3.77	3.77	2.86	2.86	2.66	2.66	4.82	4.82	7.9	7.9	0.393996	1	0.783651	1.32087	0.309074	0.789898	-0.365824	1.31565	0.525398	_	_	_	_
comp11429_c0_seq1	0.14	0.14	0	0	0.19	0.19	0.17	0.17	0.23	0.23	1.66	1.66	noTest	noTest	noTest	2.76428	noTest	noTest	noTest	2.82856	2.42011	_	_	_	_
comp114309_c0_seq1	1.15	1.15	0.85	0.85	2.11	2.11	0.47	0.47	1.99	1.99	0.93	0.93	noTest	noTest	noTest	noTest	noTest	noTest	noTest	noTest	noTest	_	_	_	_
comp11430_c0_seq1	0.47	0.47	0.52	0.52	0	0	0.57	0.57	1.62	1.62	0	0	noTest	noTest	noTest	noTest	noTest	noTest	noTest	noTest	noTest	_	_	_	_
comp114313_c0_seq1	0.6	0.6	1.1	1.1	0.27	0.27	0.72	0.72	2.37	2.37	0.72	0.72	noTest	noTest	noTest	noTest	1.02697	noTest	noTest	noTest	-1.81332	_	_	_	_
comp11433_c0_seq1	0.38	0.38	0.63	0.63	0	0	0.91	0.91	0.64	0.64	0.91	0.91	noTest	noTest	noTest	noTest	noTest	noTest	noTest	noTest	noTest	_	_	_	_
comp11433_c0_seq2	0.73	0.73	1.82	1.82	1.74	1.74	1.32	1.32	0.62	0.62	2.42	2.42	0.63315	1	0.792879	0.336667	-1.49476	1.08845	-0.0429817	0.621868	1.67428	_	_	_	_
comp11434_c0_seq1	0	0	0.55	0.55	0	0	0.82	0.82	0	0	0.55	0.55	noTest	noTest	noTest	noTest	noTest	noTest	noTest	noTest	noTest	_	_	_	_
comp11434_c0_seq2	1.99	1.99	2.94	2.94	2.4	2.4	1.48	1.48	2.58	2.58	8.36	8.36	0.619281	1	-0.507063	1.6553	-0.234824	0.150483	-0.294482	2.30115	1.4752	_	_	_	_
comp11434_c0_seq3	0	0	0.18	0.18	0	0	0	0	0	0	0	0	noTest	noTest	noTest	noTest	noTest	noTest	noTest	noTest	noTest	_	_	_	_
comp11434_c0_seq4	0	0	0	0	0	0	0	0	0	0	1.26	1.26	noTest	noTest	noTest	noTest	noTest	noTest	noTest	noTest	noTest	_	_	_	_
comp11436_c0_seq1	1.37	1.37	0.5	0.5	0.62	0.62	2.21	2.21	0.79	0.79	2.77	2.77	noTest	noTest	noTest	noTest	noTest	noTest	noTest	noTest	noTest	_	_	_	_
comp11437_c0_seq1	0	0	0	0	0.56	0.56	0	0	0	0	1	1	noTest	noTest	noTest	noTest	noTest	noTest	noTest	noTest	noTest	_	_	_	_
comp11437_c1_seq1	0	0	0.39	0.39	0	0	0	0	0.59	0.59	1.18	1.18	noTest	noTest	noTest	noTest	noTest	noTest	noTest	noTest	noTest	_	_	_	_
comp11437_c1_seq2	0	0	0.39	0.39	0	0	0.93	0.93	0.59	0.59	0	0	noTest	noTest	noTest	noTest	noTest	noTest	noTest	noTest	noTest	_	_	_	_
comp11437_c1_seq3	0.16	0.16	0	0	1.98	1.98	0.69	0.69	0	0	1.62	1.62	noTest	noTest	noTest	-0.462176	noTest	3.18361	noTest	0.733942	noTest	_	_	_	_
comp11439_c0_seq1	0	0	0.57	0.57	1.42	1.42	0.63	0.63	1.8	1.8	2.52	2.52	noTest	noTest	noTest	noTest	noTest	noTest	noTest	noTest	noTest	_	_	_	_
comp11440_c0_seq1	0.16	0.16	0.69	0.69	0.21	0.21	0.56	0.56	0.26	0.26	1.68	1.68	noTest	noTest	noTest	2.61658	noTest	noTest	noTest	1.28776	2.2729	gi|449550886|gb|EMD41850.1|	hypothetical protein CERSUDRAFT_70310 [Ceriporiopsis subvermispora B]	0.63	_
comp11442_c0_seq1	0.43	0.43	0.96	0.96	1.19	1.19	0	0	0	0	1.58	1.58	noTest	noTest	noTest	noTest	noTest	noTest	noTest	noTest	noTest	_	_	_	_
comp11442_c0_seq2	0	0	0.36	0.36	0	0	0.97	0.97	0	0	0	0	noTest	noTest	noTest	noTest	noTest	noTest	noTest	noTest	noTest	_	_	_	_
comp11442_c0_seq3	1.32	1.32	0.65	0.65	0.9	0.9	0.43	0.43	0.75	0.75	1.33	1.33	noTest	noTest	noTest	noTest	noTest	noTest	noTest	noTest	noTest	_	_	_	_
comp11444_c0_seq1	0.46	0.46	0.85	0.85	0.83	0.83	0.73	0.73	0.52	0.52	1.83	1.83	noTest	noTest	noTest	0.97694	noTest	noTest	noTest	1.04641	1.54071	_	_	_	_
comp11444_c0_seq2	0	0	0	0	0	0	0	0	0	0	0	0	noTest	noTest	noTest	noTest	noTest	noTest	noTest	noTest	noTest	_	_	_	_
comp11445_c0_seq1	238.34	238.34	443.85	443.85	221.05	221.05	215.3	215.3	409.77	409.77	211.57	211.57	0.792681	1	-0.176063	-0.194165	-0.167128	-0.229533	-0.991638	-0.259824	-1.13949	gi|392594809|gb|EIW84133.1|	cytochrome c oxidase subunit VIb [Coniophora puteana RWD-64-598 SS2]	0.94	GO:0045277;GO:0006123;GO:0004129;GO:0005739;GO:0015992
comp11447_c0_seq1	0.67	0.67	0.74	0.74	0	0	0	0	0	0	0.81	0.81	noTest	noTest	noTest	noTest	noTest	noTest	noTest	noTest	noTest	_	_	_	_
comp11453_c0_seq1	0	0	0	0	0	0	0.55	0.55	0	0	1.21	1.21	noTest	noTest	noTest	noTest	noTest	noTest	noTest	noTest	noTest	_	_	_	_
comp11453_c0_seq2	1.12	1.12	1.24	1.24	1.02	1.02	0	0	1.93	1.93	0.82	0.82	noTest	noTest	noTest	noTest	noTest	noTest	noTest	noTest	noTest	_	_	_	_
comp11454_c0_seq1	1.11	1.11	0.88	0.88	0	0	0	0	0	0	7.63	7.63	noTest	noTest	noTest	6.39596	noTest	noTest	noTest	6.42843	6.23734	_	_	_	_
comp11454_c0_seq2	0	0	1.98	1.98	1.02	1.02	0.9	0.9	2.13	2.13	4.61	4.61	noTest	noTest	noTest	1.93871	0.0955826	noTest	-0.856996	2.00781	0.866786	_	_	_	_
comp11455_c0_seq1	0.33	0.33	0	0	0.61	0.61	0.81	0.81	0	0	0	0	noTest	noTest	noTest	noTest	noTest	noTest	noTest	noTest	noTest	_	_	_	_
comp11455_c0_seq2	0.37	0.37	1.08	1.08	0	0	0	0	0	0	0.88	0.88	noTest	noTest	noTest	noTest	noTest	noTest	noTest	noTest	noTest	_	_	_	_
comp11456_c0_seq1	0.93	0.93	3.43	3.43	1.21	1.21	1.61	1.61	3.7	3.7	11.7	11.7	noTest	noTest	noTest	3.0187	0.0955826	noTest	noTest	2.55221	1.41003	_	_	_	_
comp11456_c0_seq2	0.73	0.73	0	0	0	0	0	0	2.79	2.79	1.04	1.04	noTest	noTest	noTest	noTest	noTest	noTest	noTest	noTest	noTest	_	_	_	_
comp11457_c0_seq1	4.34	4.34	4.33	4.33	2.38	2.38	3.16	3.16	3.75	3.75	6.85	6.85	0.854437	1	-0.472954	1.34647	-0.253752	-0.95053	-0.817377	0.857546	0.664807	_	_	_	_
comp11458_c0_seq1	2.75	2.75	1.04	1.04	0.64	0.64	1.42	1.42	2.11	2.11	3.31	3.31	0.261464	1	-0.960365	2.13063	0.942861	-2.10386	-0.658418	0.975498	0.408206	gi|299750538|ref|XP_001836818.2|	hypothetical protein CC1G_04131 [Coprinopsis cinerea okayama7
comp11458_c0_seq2	0	0	0.07	0.07	0	0	0	0	0	0	0	0	noTest	noTest	noTest	noTest	noTest	noTest	noTest	noTest	noTest	gi|299750538|ref|XP_001836818.2|	hypothetical protein CC1G_04131 [Coprinopsis cinerea okayama7
comp11458_c0_seq3	0	0	0.94	0.94	0	0	0	0	0	0	0	0	noTest	noTest	noTest	noTest	noTest	noTest	noTest	noTest	noTest	gi|299750538|ref|XP_001836818.2|	hypothetical protein CC1G_04131 [Coprinopsis cinerea okayama7
comp11458_c0_seq4	0	0	0.28	0.28	0.71	0.71	0	0	0.57	0.57	0	0	noTest	noTest	noTest	noTest	noTest	noTest	noTest	noTest	noTest	gi|299750538|ref|XP_001836818.2|	hypothetical protein CC1G_04131 [Coprinopsis cinerea okayama7
comp11459_c0_seq1	5	5	3.47	3.47	1.71	1.71	3.4	3.4	2.14	2.14	5.68	5.68	0.597593	1	-0.569443	1.54891	-0.709216	-1.61385	-0.965059	0.492963	1.1755	_	_	_	_
comp11460_c0_seq1	56.37	56.37	78.85	78.85	59.61	59.61	59.01	59.01	75.47	75.47	51.18	51.18	0.943451	1	0.0479235	-0.342911	-0.0814164	-0.0344317	-0.380091	-0.437455	-0.762441	gi|302680216|ref|XP_003029790.1|	hypothetical protein SCHCODRAFT_82970 [Schizophyllum commune H4-8]	0.81	_
comp11462_c0_seq1	4.96	4.96	9.39	9.39	4.79	4.79	4.94	4.94	5.5	5.5	8.47	8.47	1	1	-0.0308738	0.684035	-0.802434	-0.166212	-0.942004	0.536888	0.42565	_	_	_	_
comp11462_c0_seq2	0	0	0	0	0	0	0	0	0	0	0	0	noTest	noTest	noTest	noTest	noTest	noTest	noTest	noTest	noTest	_	_	_	_
comp11463_c0_seq1	0.46	0.46	0	0	0	0	0	0	0	0	0.56	0.56	noTest	noTest	noTest	noTest	noTest	noTest	noTest	noTest	noTest	_	_	_	_
comp11465_c0_seq1	0.44	0.44	2.55	2.55	0.37	0.37	0.52	0.52	2.03	2.03	0.85	0.85	0.854437	1	0.241217	1.0399	-0.34513	-0.331625	-2.69882	0.455875	-1.43107	gi|170110451|ref|XP_001886431.1|	predicted protein [Laccaria bicolor S238N-H82]	0.64	_
comp11466_c0_seq1	0.96	0.96	0.53	0.53	2.63	2.63	3.5	3.5	0	0	2.92	2.92	noTest	noTest	noTest	noTest	noTest	noTest	noTest	-0.474719	noTest	_	_	_	_
comp11470_c0_seq1	0	0	0.82	0.82	1.01	1.01	0.45	0.45	0	0	0.45	0.45	noTest	noTest	noTest	noTest	noTest	noTest	noTest	noTest	noTest	gi|15809016|ref|NP_291024.1|	myosin regulatory light chain 12B [Homo sapiens]	1	GO:0006936;GO:0016460;GO:0008360;GO:0001725;GO:0030018;GO:0005515;GO:0005829;GO:0005509;GO:0045177;GO:0007411
comp11471_c0_seq1	0.45	0.45	1.5	1.5	0.62	0.62	0.55	0.55	3.12	3.12	1.09	1.09	noTest	noTest	noTest	noTest	noTest	noTest	noTest	noTest	noTest	_	_	_	_
comp11475_c0_seq1	287.36	287.36	342.2	342.2	326.47	326.47	293.09	293.09	336.51	336.51	314.49	314.49	1	1	-0.004918	-0.187606	-0.0877161	0.0608926	-0.0575677	-0.133981	-0.278298	gi|336364824|gb|EGN93178.1|	hypothetical protein SERLA73DRAFT_190079 [Serpula lacrymans var. lacrymans S7.3]	1	_
comp11477_c0_seq1	1.13	1.13	0.77	0.77	0	0	0	0	0	0	0.18	0.18	noTest	noTest	noTest	noTest	noTest	noTest	noTest	noTest	noTest	gi|392596867|gb|EIW86189.1|	hypothetical protein CONPUDRAFT_148290 [Coniophora puteana RWD-64-598 SS2]	0.46	_
comp11477_c0_seq2	0	0	2.11	2.11	0	0	0	0	0	0	1.2	1.2	noTest	noTest	noTest	noTest	-5.47032	noTest	-5.58054	noTest	noTest	_	_	_	_
comp11477_c0_seq3	0	0	0	0	2.78	2.78	3.77	3.77	0	0	0.85	0.85	0.000164799	0.00334588	6.46804	-1.63134	noTest	5.90109	5.89281	-2.17394	noTest	_	_	_	_
comp11477_c0_seq4	0.71	0.71	0	0	0.96	0.96	2.42	2.42	1.98	1.98	2.91	2.91	0.0910982	0.594175	1.68123	1.41984	noTest	0.317591	noTest	0.0459862	0.385906	gi|392596867|gb|EIW86189.1|	hypothetical protein CONPUDRAFT_148290 [Coniophora puteana RWD-64-598 SS2]	0.46	_
comp11479_c0_seq1	0	0	0	0	0	0	0.58	0.58	0	0	1.55	1.55	noTest	noTest	noTest	noTest	noTest	noTest	noTest	1.12308	noTest	_	_	_	_
comp11479_c0_seq2	0.17	0.17	0	0	0.23	0.23	0	0	0	0	0	0	noTest	noTest	noTest	noTest	noTest	noTest	noTest	noTest	noTest	_	_	_	_
comp11481_c0_seq1	0.61	0.61	0.45	0.45	0	0	1.48	1.48	0	0	1.48	1.48	noTest	noTest	noTest	noTest	noTest	noTest	noTest	-0.224064	noTest	_	_	_	_
comp11482_c0_seq1	63.78	63.78	86.64	86.64	83.27	83.27	56.7	56.7	104.11	104.11	56.39	56.39	0.77926	1	-0.194161	-0.689138	0.22705	0.266003	-0.0394241	-0.241168	-1.07631	gi|392567541|gb|EIW60716.1|	Gar1-domain-containing protein [Trametes versicolor FP-101664 SS1]	0.73	GO:0031120;GO:0030515;GO:0042254;GO:0009982;GO:0031429
comp114831_c0_seq1	0.49	0.49	1.62	1.62	0.67	0.67	1.18	1.18	1.69	1.69	1.78	1.78	noTest	noTest	noTest	noTest	noTest	noTest	noTest	noTest	noTest	_	_	_	_
comp114834_c0_seq1	0	0	0	0	0	0	4.91	4.91	0	0	0	0	0.00286389	0.0346168	5.7419	noTest	noTest	noTest	noTest	-5.73374	noTest	_	_	_	_
comp11483_c0_seq1	0.27	0.27	0.61	0.61	0	0	0	0	0.94	0.94	2.32	2.32	noTest	noTest	noTest	noTest	noTest	noTest	noTest	noTest	noTest	_	_	_	_
comp11484_c0_seq1	0	0	0	0	0	0	0	0	0	0	0	0	noTest	noTest	noTest	noTest	noTest	noTest	noTest	noTest	noTest	_	_	_	_
comp1148539_c0_seq1	0.52	0.52	0	0	0	0	0	0	0	0	0	0	noTest	noTest	noTest	-0.149917	0.379853	0.887878	noTest	noTest	noTest	_	_	_	_
comp11485_c0_seq1	0.99	0.99	1.46	1.46	2.02	2.02	0.79	0.79	1.96	1.96	1.98	1.98	0.7999	1	-0.319928	noTest	noTest	noTest	0.474218	1.04641	-0.173869	gi|255944123|ref|XP_002562829.1|	Pc20g02750 [Penicillium chrysogenum Wisconsin 54-1255]	0.92	GO:0005840;GO:0042254;GO:0006412;GO:0003735
comp11486_c0_seq1	0.18	0.18	0.2	0.2	0	0	0	0	0.31	0.31	0.22	0.22	noTest	noTest	noTest	noTest	noTest	noTest	noTest	noTest	noTest	_	_	_	_
comp11487_c0_seq1	0	0	0.52	0.52	0	0	0	0	0	0	0.8	0.8	noTest	noTest	noTest	noTest	noTest	noTest	noTest	noTest	noTest	_	_	_	_
comp11487_c0_seq2	0	0	0	0	0	0	0	0	0	0	0.61	0.61	noTest	noTest	noTest	noTest	noTest	noTest	noTest	noTest	noTest	_	_	_	_
comp11487_c0_seq3	0	0	2.12	2.12	0	0	0	0	2.03	2.03	3.91	3.91	noTest	noTest	noTest	5.87987	-0.147337	noTest	-5.21105	5.91218	0.703916	_	_	_	_
comp11487_c0_seq4	0.84	0.84	0	0	0.86	0.86	0.76	0.76	0	0	2.77	2.77	noTest	noTest	noTest	1.50071	noTest	noTest	noTest	1.5696	5.19392	_	_	_	_
comp11488_c0_seq1	1.66	1.66	3.68	3.68	2.26	2.26	2.5	2.5	2.82	2.82	3.75	3.75	0.612094	1	0.55511	0.587613	-0.406209	0.323339	-0.666977	0.344557	0.208763	_	_	_	_
comp11490_c0_seq1	0	0	0	0	0	0	0	0	0.94	0.94	0.67	0.67	noTest	noTest	noTest	noTest	noTest	noTest	noTest	noTest	noTest	gi|170115552|ref|XP_001888970.1|	predicted protein [Laccaria bicolor S238N-H82]	0.61	_
comp11490_c0_seq2	1.31	1.31	1.13	1.13	1.19	1.19	2.63	2.63	0	0	1.63	1.63	0.335879	1	0.964635	0.269966	noTest	-0.243333	0.0923103	-0.949609	noTest	gi|302686040|ref|XP_003032700.1|	hypothetical protein SCHCODRAFT_54624 [Schizophyllum commune H4-8]	0.6	_
comp11490_c0_seq3	0	0	0	0	0	0	0	0	0	0	0.52	0.52	noTest	noTest	noTest	noTest	noTest	noTest	noTest	noTest	noTest	gi|170115552|ref|XP_001888970.1|	predicted protein [Laccaria bicolor S238N-H82]	0.61	_
comp11491_c0_seq1	0	0	0	0	0	0	0	0	0	0	0	0	noTest	noTest	noTest	noTest	noTest	noTest	noTest	noTest	noTest	_	_	_	_
comp11491_c0_seq2	1.19	1.19	2.65	2.65	1.22	1.22	1.61	1.61	2.78	2.78	0.72	0.72	0.725047	1	0.406683	-0.847202	0.0435943	-0.0788152	-1.06906	-1.34539	-2.07043	_	_	_	_
comp11494_c0_seq1	0	0	0	0	0	0	0	0	0	0	0	0	noTest	noTest	noTest	noTest	noTest	noTest	noTest	noTest	noTest	_	_	_	_
comp11494_c0_seq2	0.82	0.82	0.46	0.46	1.45	1.45	1.28	1.28	0	0	0.57	0.57	0.542974	1	0.640555	-1.24922	noTest	0.722274	1.64525	-1.17994	noTest	_	_	_	_
comp11494_c0_seq3	0.36	0.36	0	0	0	0	0	0	0	0	0.53	0.53	noTest	noTest	noTest	noTest	noTest	noTest	noTest	noTest	noTest	_	_	_	_
comp11494_c0_seq4	0	0	0.41	0.41	0	0	0	0	0.65	0.65	0	0	noTest	noTest	noTest	noTest	noTest	noTest	noTest	noTest	noTest	_	_	_	_
comp11496_c0_seq1	0	0	0.48	0.48	0	0	0	0	0	0	1.06	1.06	noTest	noTest	noTest	noTest	noTest	noTest	noTest	noTest	noTest	_	_	_	_
comp11497_c0_seq1	0.47	0.47	0.26	0.26	0.32	0.32	0.57	0.57	0	0	1.98	1.98	noTest	noTest	noTest	noTest	noTest	noTest	noTest	noTest	noTest	_	_	_	_
comp11499_c0_seq1	71.79	71.79	68.83	68.83	63.03	63.03	68.69	68.69	69	69	61.23	61.23	0.905941	1	-0.0857875	-0.167632	-0.0271907	-0.304641	-0.107224	-0.398673	-0.368438	gi|302692818|ref|XP_003036088.1|	mitochondrial 54S ribosomal protein YmL2 [Schizophyllum commune H4-8]	0.84	GO:0005840;GO:0042254;GO:0006412;GO:0003735
comp11500_c0_seq1	0.44	0.44	0.49	0.49	0	0	0	0	0	0	0	0	noTest	noTest	noTest	noTest	noTest	noTest	noTest	noTest	noTest	_	_	_	_
comp11500_c0_seq2	0	0	0	0	0	0	1.23	1.23	2.33	2.33	2.06	2.06	noTest	noTest	noTest	noTest	noTest	noTest	noTest	noTest	noTest	_	_	_	_
comp11503_c0_seq1	1.49	1.49	1.1	1.1	3.4	3.4	0.6	0.6	0.86	0.86	1.21	1.21	noTest	noTest	noTest	noTest	noTest	noTest	noTest	noTest	noTest	_	_	_	_
comp11503_c0_seq2	1.51	1.51	0.34	0.34	1.65	1.65	1.46	1.46	2.59	2.59	0.73	0.73	noTest	noTest	noTest	noTest	noTest	noTest	noTest	noTest	noTest	_	_	_	_
comp11505_c0_seq1	0	0	0.54	0.54	0.83	0.83	0	0	0	0	0.49	0.49	noTest	noTest	noTest	noTest	noTest	noTest	noTest	noTest	noTest	_	_	_	_
comp11505_c0_seq2	0	0	0	0	0	0	0	0	0	0	0	0	noTest	noTest	noTest	noTest	noTest	noTest	noTest	noTest	noTest	_	_	_	_
comp11505_c0_seq3	0	0	0.63	0.63	0	0	0.26	0.26	0.74	0.74	0	0	noTest	noTest	noTest	noTest	noTest	noTest	noTest	noTest	noTest	_	_	_	_
comp11505_c0_seq4	0	0	0	0	0	0	0	0	0	0	0	0	noTest	noTest	noTest	noTest	noTest	noTest	noTest	noTest	noTest	_	_	_	_
comp11506_c0_seq1	0	0	1.07	1.07	0.79	0.79	0.76	0.76	0.89	0.89	0.1	0.1	noTest	noTest	noTest	noTest	-0.397755	noTest	-0.346195	noTest	noTest	_	_	_	_
comp11506_c0_seq2	0	0	0	0	0	0	0	0	0	0	2.01	2.01	noTest	noTest	noTest	5.7884	noTest	noTest	noTest	5.82067	5.63083	_	_	_	_
comp11506_c0_seq3	1.08	1.08	1.84	1.84	0.99	0.99	2.9	2.9	1.1	1.1	1.54	1.54	0.124578	0.720852	1.38871	0.670369	-0.657107	-0.331625	-0.914947	-1.06122	0.296308	_	_	_	_
comp11506_c0_seq4	1.18	1.18	0	0	0	0	0	0	0	0	2.18	2.18	0.0140787	0.128791	-5.24156	5.7884	noTest	-5.20451	noTest	5.82067	5.63083	_	_	_	_
comp11509_c0_seq1	1.91	1.91	3.87	3.87	3.01	3.01	2.52	2.52	3.26	3.26	5.46	5.46	0.779001	1	0.366304	0.684803	-0.273013	0.562646	-0.298635	0.869643	0.539716	_	_	_	_
comp11509_c0_seq2	0	0	0	0	0.52	0.52	0	0	0	0	0	0	noTest	noTest	noTest	noTest	noTest	noTest	noTest	noTest	noTest	_	_	_	_
comp115128_c0_seq1	0.32	0.32	0.35	0.35	0	0	0.77	0.77	0.55	0.55	0	0	noTest	noTest	noTest	noTest	noTest	noTest	noTest	noTest	noTest	_	_	_	_
comp11513_c0_seq1	429.06	429.06	595.51	595.51	421.63	421.63	407.35	407.35	617.49	617.49	366.4	366.4	0.874693	1	-0.105031	-0.333983	-0.00171296	-0.146553	-0.484983	-0.387695	-0.938114	gi|299753503|ref|XP_002911877.1|	hypothetical protein CC1G_13917 [Coprinopsis cinerea okayama7
comp11515_c0_seq1	0	0	0.42	0.42	0.52	0.52	0.46	0.46	0.65	0.65	0	0	noTest	noTest	noTest	noTest	noTest	noTest	noTest	noTest	noTest	_	_	_	_
comp11515_c0_seq2	0	0	0	0	0	0	0	0	0	0	0	0	noTest	noTest	noTest	noTest	noTest	noTest	noTest	noTest	noTest	_	_	_	_
comp11515_c0_seq3	0	0	0	0	0	0	0	0	0	0	3.82	3.82	noTest	noTest	noTest	5.47298	noTest	noTest	noTest	5.50511	5.31616	_	_	_	_
comp11515_c0_seq4	0	0	0	0	0	0	0	0	0	0	0.82	0.82	noTest	noTest	noTest	noTest	noTest	noTest	noTest	noTest	noTest	_	_	_	_
comp11519_c0_seq1	429.66	429.66	346.68	346.68	386.72	386.72	378.99	378.99	318.72	318.72	337.9	337.9	0.751769	1	-0.209242	-0.324827	-0.169749	-0.272198	0.172265	-0.399973	-0.103679	gi|170103276|ref|XP_001882853.1|	predicted protein [Laccaria bicolor S238N-H82]	0.92	GO:0015986;GO:0045263;GO:0015078
comp11523_c0_seq1	0	0	0.82	0.82	0	0	0	0	1.13	1.13	1.12	1.12	noTest	noTest	noTest	noTest	0.308127	noTest	noTest	noTest	-0.199853	_	_	_	_
comp11523_c0_seq2	0.29	0.29	0.23	0.23	0.58	0.58	1.03	1.03	0	0	0	0	noTest	noTest	noTest	noTest	noTest	noTest	noTest	noTest	noTest	_	_	_	_
comp11524_c0_seq1	0	0	0	0	0.73	0.73	0	0	0	0	0	0	noTest	noTest	noTest	noTest	noTest	noTest	noTest	noTest	noTest	_	_	_	_
comp11524_c0_seq2	0	0	0	0	0	0	0	0	0	0	0.57	0.57	noTest	noTest	noTest	noTest	noTest	noTest	noTest	noTest	noTest	_	_	_	_
comp11524_c0_seq3	0.4	0.4	0	0	0	0	0	0	0	0	0.48	0.48	noTest	noTest	noTest	noTest	noTest	noTest	noTest	noTest	noTest	_	_	_	_
comp11525_c0_seq1	0.56	0.56	0.62	0.62	3.05	3.05	2.7	2.7	0	0	0	0	noTest	noTest	noTest	noTest	noTest	noTest	noTest	noTest	noTest	_	_	_	_
comp11528_c0_seq1	0	0	1.44	1.44	0	0	0.38	0.38	5.74	5.74	1.38	1.38	noTest	noTest	noTest	noTest	1.94754	noTest	noTest	noTest	-2.30219	_	_	_	_
comp11528_c0_seq2	0.22	0.22	1.9	1.9	2.1	2.1	0.4	0.4	0	0	1.74	1.74	noTest	noTest	noTest	-0.295343	noTest	noTest	0.12156	noTest	noTest	_	_	_	_
comp11530_c0_seq1	3.93	3.93	6.26	6.26	5.78	5.78	6.1	6.1	7.72	7.72	16.23	16.23	0.409516	1	0.626432	1.35168	0.283798	0.455631	-0.0962195	1.16897	0.850849	_	_	_	_
comp11530_c0_seq2	0	0	0.78	0.78	1.82	1.82	0	0	0.91	0.91	1.25	1.25	noTest	noTest	noTest	-0.703882	0.308127	5.78763	1.27953	noTest	0.149101	_	_	_	_
comp11530_c0_seq3	2.34	2.34	2.65	2.65	0	0	0	0	1.26	1.26	0.68	0.68	0.000390825	0.00705214	-6.22237	noTest	-1.12617	-6.18481	-6.19144	noTest	-0.915248	_	_	_	_
comp11530_c0_seq4	1.06	1.06	1.04	1.04	1.49	1.49	0.86	0.86	2.25	2.25	0	0	1	1	-0.325182	noTest	1.01728	0.324426	0.474218	noTest	-5.87229	_	_	_	_
comp11531_c0_seq1	0	0	0.4	0.4	0.49	0.49	0.43	0.43	0	0	0.43	0.43	noTest	noTest	noTest	noTest	noTest	noTest	noTest	noTest	noTest	gi|346644707|ref|NP_001231027.1|	tubulin beta-2C chain [Cricetulus griseus]	1	GO:0005874;GO:0051084;GO:0030496;GO:0005829;GO:0042288;GO:0005634;GO:0042267;GO:0007165;GO:0006184;GO:0051225;GO:0005200;GO:0003924;GO:0051258;GO:0006928;GO:0042612;GO:0051082;GO:0005525;GO:0000086
comp11532_c0_seq1	0	0	0	0	0.45	0.45	0.29	0.29	0	0	0.39	0.39	noTest	noTest	noTest	noTest	noTest	noTest	noTest	noTest	noTest	_	_	_	_
comp11532_c0_seq2	0.17	0.17	0.19	0.19	0	0	0.3	0.3	0.28	0.28	0.41	0.41	noTest	noTest	noTest	noTest	noTest	noTest	noTest	noTest	noTest	_	_	_	_
comp11533_c0_seq1	5.92	5.92	2.33	2.33	5.56	5.56	8.14	8.14	0	0	9.53	9.53	0.531572	1	0.440249	0.645761	-6.75043	-0.196473	1.28815	-0.00307447	8.62891	_	_	_	_
comp11533_c0_seq2	0	0	0	0	0	0	0	0	0	0	0	0	noTest	noTest	noTest	noTest	noTest	noTest	noTest	noTest	noTest	_	_	_	_
comp11533_c0_seq3	0	0	1.33	1.33	0	0	0	0	0	0	0	0	noTest	noTest	noTest	noTest	-6.00749	noTest	-6.11848	noTest	noTest	_	_	_	_
comp11533_c0_seq4	0	0	0	0	2.1	2.1	0	0	5.36	5.36	3.67	3.67	noTest	noTest	noTest	0.689055	7.97155	6.77451	6.76616	7.48108	-0.748633	_	_	_	_
comp11537_c0_seq1	3.25	3.25	5.78	5.78	3.1	3.1	4.01	4.01	7.14	7.14	16.41	16.41	0.735006	1	0.282619	2.27001	0.284199	-0.179841	-0.869223	1.79564	0.995744	_	_	_	_
comp11539_c0_seq1	0.34	0.34	1.69	1.69	0.23	0.23	0	0	1.43	1.43	0.41	0.41	noTest	noTest	noTest	noTest	-0.253752	noTest	-2.60561	noTest	noTest	_	_	_	_
comp11539_c1_seq1	0.43	0.43	0.93	0.93	0.95	0.95	0.52	0.52	2.5	2.5	1	1	1	1	0.23692	0.0156433	1.32473	0.972554	-0.00358574	0.740248	-1.43125	_	_	_	_
comp11539_c1_seq2	0	0	0.89	0.89	0	0	0	0	0	0	1.29	1.29	noTest	noTest	noTest	5.47298	noTest	noTest	noTest	5.50511	5.31616	_	_	_	_
comp11540_c0_seq1	0	0	0.45	0.45	0.56	0.56	0	0	0	0	0	0	noTest	noTest	noTest	noTest	noTest	noTest	noTest	noTest	noTest	_	_	_	_
comp11540_c0_seq2	0	0	0	0	0	0	0.85	0.85	0.6	0.6	1.62	1.62	noTest	noTest	noTest	noTest	noTest	noTest	noTest	noTest	noTest	_	_	_	_
comp11540_c0_seq3	0	0	0	0	0	0	0	0	0	0	1.06	1.06	noTest	noTest	noTest	noTest	noTest	noTest	noTest	noTest	noTest	_	_	_	_
comp11548_c0_seq1	68.67	68.67	68.01	68.01	82.1	82.1	84.44	84.44	58.12	58.12	91.28	91.28	0.676989	1	0.277434	0.0283841	-0.259954	0.141834	0.289718	-0.119393	0.457235	_	_	_	_
comp11548_c0_seq2	81.59	81.59	63.48	63.48	91.01	91.01	76.42	76.42	61.66	61.66	77.7	77.7	0.865192	1	-0.116005	-0.354232	-0.0665253	0.0404001	0.541374	-0.210015	0.132828	gi|449544647|gb|EMD35620.1|	hypothetical protein CERSUDRAFT_116344 [Ceriporiopsis subvermispora B]	0.95	_
comp115509_c0_seq1	0.87	0.87	0.48	0.48	2.68	2.68	0.79	0.79	1.86	1.86	0.79	0.79	noTest	noTest	noTest	noTest	noTest	noTest	2.33598	noTest	noTest	gi|384512591|ref|YP_005707684.1|	aldehyde-alcohol dehydrogenase [Enterococcus faecalis OG1RF]	1	GO:0004022;GO:0015976;GO:0046872;GO:0006090;GO:0006066;GO:0055114;GO:0008774
comp11550_c0_seq1	0.47	0.47	0.52	0.52	0.64	0.64	0	0	0	0	1.71	1.71	noTest	noTest	noTest	noTest	noTest	noTest	noTest	noTest	noTest	_	_	_	_
comp11550_c0_seq2	0	0	0	0	0	0	0.39	0.39	0.17	0.17	0	0	noTest	noTest	noTest	noTest	noTest	noTest	noTest	noTest	noTest	_	_	_	_
comp11550_c0_seq3	0.51	0.51	1.97	1.97	1.38	1.38	0	0	2.03	2.03	2.14	2.14	noTest	noTest	noTest	0.478902	0.0955826	noTest	-0.467082	noTest	-0.199853	_	_	_	_
comp115510_c0_seq1	0.3	0.3	0.33	0.33	0.41	0.41	0	0	1.54	1.54	1.45	1.45	noTest	noTest	noTest	-1.79907	noTest	1.44117	noTest	noTest	noTest	gi|4506663|ref|NP_000964.1|	60S ribosomal protein L8 [Homo 60S ribosomal protein L8 [Mus musculus]	1	GO:0006415;GO:0000184;GO:0022625;GO:0006414;GO:0006413;GO:0006614;GO:0042254;GO:0019083;GO:0003735;GO:0019843
comp11552_c0_seq1	0.46	0.46	1.03	1.03	1.06	1.06	1.49	1.49	1.05	1.05	3.17	3.17	0.251568	1	1.57941	noTest	noTest	noTest	0.0528122	0.835971	1.35264	_	_	_	_
comp11553_c0_seq1	0	0	0.71	0.71	0.22	0.22	0	0	0	0	0.58	0.58	noTest	noTest	noTest	1.41984	4.9e-06	noTest	noTest	noTest	noTest	_	_	_	_
comp11557_c0_seq1	1.1	1.1	1.83	1.83	0.75	0.75	0	0	0	0	0	0	noTest	noTest	noTest	noTest	noTest	noTest	noTest	noTest	noTest	gi|170111184|ref|XP_001886796.1|	predicted protein [Laccaria bicolor S238N-H82]	0.77	_
comp11557_c0_seq2	0	0	0	0	0	0	1.09	1.09	2.58	2.58	0.73	0.73	noTest	noTest	noTest	noTest	noTest	noTest	noTest	noTest	noTest	_	_	_	_
comp11558_c0_seq1	0.35	0.35	0.19	0.19	0	0	0	0	0.89	0.89	0.21	0.21	noTest	noTest	noTest	noTest	noTest	noTest	noTest	noTest	noTest	_	_	_	_
comp11559_c0_seq1	3.54	3.54	3.28	3.28	2.63	2.63	1.42	1.42	7.21	7.21	1.92	1.92	0.253153	1	-1.2227	noTest	noTest	noTest	-0.312261	0.175348	-1.97447	gi|392590504|gb|EIW79833.1|	copper-fist-domain-containing protein, partial [Coniophora puteana RWD-64-598 SS2]	0.47	_
comp11559_c0_seq2	1.7	1.7	0	0	2.49	2.49	4.15	4.15	0.74	0.74	1.03	1.03	0.21179	0.989503	1.22104	-0.462176	1.08331	-0.57257	noTest	-2.15966	noTest	_	_	_	_
comp11559_c0_seq3	7	7	19.28	19.28	7.85	7.85	9.71	9.71	18.71	18.71	9.03	9.03	0.581299	1	0.449097	-1.41478	noTest	0.488943	-1.27745	-0.349629	-1.25726	_	_	_	_
comp11559_c0_seq4	0	0	0	0	0	0	0	0	0	0	0	0	noTest	noTest	noTest	0.0679955	-0.071875	0.043528	noTest	noTest	noTest	_	_	_	_
comp1155_c0_seq1	0.06	0.06	0.14	0.14	0	0	15.83	15.83	0	0	0.08	0.08	1.19581e-11	3.16469e-09	7.58329	noTest	noTest	noTest	noTest	-7.56945	noTest	_	_	_	_
comp11560_c0_seq1	184.93	184.93	256.7	256.7	224.41	224.41	151.18	151.18	287.86	287.86	182	182	0.636007	1	-0.3129	-0.42816	0.134395	0.161916	-0.174172	0.0344666	-0.857596	gi|170084121|ref|XP_001873284.1|	predicted protein [Laccaria bicolor S238N-H82]	0.97	GO:0016020
comp11561_c0_seq1	2.44	2.44	0	0	1.5	1.5	3.54	3.54	0	0	0	0	0.700311	1	0.427113	noTest	noTest	-0.842679	noTest	noTest	noTest	_	_	_	_
comp11561_c0_seq2	2.29	2.29	9.06	9.06	3	3	0	0	10.22	10.22	4.94	4.94	noTest	noTest	noTest	0.572224	0.131011	0.321951	-1.54501	5.61814	-1.22153	_	_	_	_
comp11562_c0_seq1	42.45	42.45	54.58	54.58	60.24	60.24	41.23	41.23	50.39	50.39	52.94	52.94	0.92751	1	-0.0652744	-0.313014	-0.14952	0.38675	0.160764	0.126835	-0.123446	_	_	_	_
comp11563_c0_seq1	0.35	0.35	1.16	1.16	0.63	0.63	0	0	0	0	1.83	1.83	noTest	noTest	noTest	1.34647	noTest	noTest	-0.817377	5.61814	5.42885	_	_	_	_
comp11563_c0_seq2	0	0	0	0	0	0	0	0	0	0	0	0	noTest	noTest	noTest	noTest	noTest	noTest	noTest	noTest	noTest	_	_	_	_
comp11563_c0_seq3	0	0	0	0	0	0	0.46	0.46	0	0	0	0	noTest	noTest	noTest	noTest	noTest	noTest	noTest	noTest	noTest	_	_	_	_
comp11563_c0_seq4	0	0	0	0	0	0	0.53	0.53	1.24	1.24	2.12	2.12	noTest	noTest	noTest	5.9659	noTest	noTest	noTest	1.79623	0.573752	_	_	_	_
comp11566_c0_seq1	4.55	4.55	4.84	4.84	6.98	6.98	7.19	7.19	6.22	6.22	12.89	12.89	0.368586	1	0.641009	0.755029	0.350376	0.506195	0.55403	0.608142	0.83781	gi|170107037|ref|XP_001884729.1|	predicted protein [Laccaria bicolor S238N-H82]	0.58	_
comp11566_c0_seq2	0.49	0.49	0.59	0.59	1.52	1.52	0	0	0.71	0.71	0	0	noTest	noTest	noTest	-6.18104	0.349339	1.48952	1.47473	noTest	noTest	gi|409049593|gb|EKM59070.1|	hypothetical protein PHACADRAFT_48379, partial [Phanerochaete carnosa HHB-10118-sp]	0.55	_
comp11566_c0_seq3	0	0	2.48	2.48	0	0	0	0	1.12	1.12	1.08	1.08	noTest	noTest	noTest	5.58596	-1.12199	noTest	-6.90611	5.61814	-0.308398	gi|409049593|gb|EKM59070.1|	hypothetical protein PHACADRAFT_48379, partial [Phanerochaete carnosa HHB-10118-sp]	0.55	_
comp11566_c0_seq4	0	0	1.45	1.45	0.38	0.38	1.33	1.33	0.69	0.69	1.84	1.84	0.000390825	0.00705214	6.31785	2.2754	-0.979817	noTest	-2.0149	0.237756	1.12188	gi|409049593|gb|EKM59070.1|	hypothetical protein PHACADRAFT_48379, partial [Phanerochaete carnosa HHB-10118-sp]	0.55	_
comp11570_c0_seq1	0.38	0.38	0.91	0.91	0.96	0.96	0	0	1.41	1.41	1.28	1.28	noTest	noTest	noTest	0.172331	0.561884	noTest	0.0528122	noTest	-0.454011	_	_	_	_
comp11570_c0_seq2	0.42	0.42	0.53	0.53	0.29	0.29	0	0	0.98	0.98	1.78	1.78	noTest	noTest	noTest	2.61658	noTest	noTest	noTest	noTest	0.851097	_	_	_	_
comp11570_c0_seq3	0	0	0.74	0.74	0	0	0	0	0.55	0.55	0	0	noTest	noTest	noTest	noTest	noTest	noTest	noTest	noTest	noTest	_	_	_	_
comp11570_c0_seq4	0	0	0.09	0.09	0	0	0.43	0.43	0	0	1.13	1.13	noTest	noTest	noTest	noTest	noTest	noTest	noTest	noTest	noTest	_	_	_	_
comp11571_c0_seq1	0.3	0.3	0.33	0.33	0	0	0.27	0.27	0.76	0.76	2.17	2.17	noTest	noTest	noTest	6.45665	1.1129	noTest	noTest	2.67628	1.27974	gi|392566986|gb|EIW60161.1|	hypothetical protein TRAVEDRAFT_70629 [Trametes versicolor FP-101664 SS1]	0.58	_
comp11572_c0_seq1	0	0	0	0	0	0	0	0	0	0	0	0	noTest	noTest	noTest	noTest	noTest	noTest	noTest	noTest	noTest	_	_	_	_
comp11572_c0_seq2	3.14	3.14	3.02	3.02	5.06	5.06	1.2	1.2	2.41	2.41	2.57	2.57	0.0780562	0.531533	-1.38886	-1.09236	-0.338021	0.571419	0.76642	0.8556	-0.107465	_	_	_	_
comp11574_c0_seq1	3.8	3.8	5.32	5.32	3.66	3.66	5.51	5.51	5.78	5.78	6.54	6.54	0.455902	1	0.518305	0.71424	0.101772	-0.16726	-0.515886	0.0165653	-0.0240831	gi|409073824|gb|EKM74305.1|	hypothetical protein AGABI1DRAFT_48245, partial [Agaricus bisporus var. burnettii JB137-S8]	0.65	_
comp11575_c0_seq1	0	0	1.71	1.71	0	0	0	0	0	0	0	0	noTest	noTest	noTest	noTest	noTest	noTest	noTest	noTest	noTest	_	_	_	_
comp11575_c0_seq2	0.48	0.48	0	0	0	0	0	0	0	0	0	0	noTest	noTest	noTest	noTest	noTest	noTest	noTest	noTest	noTest	_	_	_	_
comp11575_c0_seq3	0	0	0	0	0.47	0.47	0	0	0.81	0.81	0	0	noTest	noTest	noTest	noTest	noTest	noTest	noTest	noTest	noTest	_	_	_	_
comp11575_c0_seq4	0.52	0.52	0	0	0.55	0.55	0.95	0.95	0	0	1.26	1.26	noTest	noTest	noTest	noTest	noTest	noTest	noTest	noTest	noTest	_	_	_	_
comp11576_c0_seq1	0.23	0.23	0	0	0	0	0	0	0.17	0.17	0	0	noTest	noTest	noTest	noTest	noTest	noTest	noTest	noTest	noTest	_	_	_	_
comp11576_c0_seq2	0	0	0	0	0	0	0	0	0	0	1.59	1.59	noTest	noTest	noTest	5.69073	noTest	noTest	noTest	5.72296	5.53337	_	_	_	_
comp11576_c0_seq3	0	0	0.21	0.21	1.04	1.04	0	0	0	0	1.47	1.47	noTest	noTest	noTest	0.385172	noTest	noTest	2.1704	5.61814	5.42885	_	_	_	_
comp11576_c0_seq4	0.45	0.45	0	0	0	0	0.81	0.81	0	0	0	0	0.670342	1	0.704219	noTest	noTest	noTest	noTest	noTest	noTest	_	_	_	_
comp11577_c1_seq1	0	0	0.4	0.4	0.99	0.99	0	0	0	0	0.44	0.44	noTest	noTest	noTest	noTest	noTest	noTest	noTest	noTest	noTest	_	_	_	_
comp11579_c0_seq1	2.44	2.44	2.27	2.27	1.85	1.85	2.18	2.18	2.87	2.87	3.54	3.54	0.873769	1	-0.176344	0.803897	0.319547	-0.50399	-0.264481	0.464213	0.0994437	gi|449542499|gb|EMD33478.1|	hypothetical protein CERSUDRAFT_57200 [Ceriporiopsis subvermispora B]	0.71	_
comp11581_c0_seq1	1.67	1.67	0	0	0	0	0	0	2.84	2.84	3.8	3.8	0.00922396	0.0904704	-5.37559	6.19689	5.80736	-5.33845	noTest	6.22931	0.166278	_	_	_	_
comp11581_c0_seq2	0.59	0.59	1.47	1.47	0	0	0	0	1.01	1.01	3.38	3.38	noTest	noTest	noTest	6.19689	-0.561874	noTest	noTest	6.22931	1.58324	_	_	_	_
comp11581_c0_seq3	0	0	0	0	1.78	1.78	0	0	0	0	1.06	1.06	noTest	noTest	noTest	-0.946066	noTest	noTest	noTest	noTest	noTest	_	_	_	_
comp11581_c0_seq4	0	0	0.96	0.96	0	0	1.64	1.64	0	0	0.28	0.28	noTest	noTest	noTest	noTest	noTest	noTest	noTest	-2.25688	noTest	_	_	_	_
comp11583_c0_seq1	70.02	70.02	118.86	118.86	33.78	33.78	45.17	45.17	134.77	134.77	23.5	23.5	0.34436	1	-0.662811	-0.652724	0.121311	-1.17061	-1.79927	-1.17283	-2.69309	_	_	_	_
comp11585_c0_seq1	10.38	10.38	8.11	8.11	10.75	10.75	12.37	12.37	9.51	9.51	33.28	33.28	0.738042	1	0.2479	1.51242	0.205352	-0.0684376	0.423202	1.18402	1.60931	gi|336373344|gb|EGO01682.1|	hypothetical protein SERLA73DRAFT_70852 [Serpula lacrymans var. lacrymans S7.3]	0.65	_
comp11585_c0_seq2	15.99	15.99	19.61	19.61	13.92	13.92	20.68	20.68	17.38	17.38	17.71	17.71	0.635756	1	0.33858	0.214337	-0.200782	-0.312067	-0.466765	-0.448461	-0.172155	gi|336373344|gb|EGO01682.1|	hypothetical protein SERLA73DRAFT_70852 [Serpula lacrymans var. lacrymans S7.3]	0.63	_
comp11589_c0_seq1	0	0	0	0	0	0	0	0	0	0	0	0	noTest	noTest	noTest	noTest	noTest	noTest	noTest	noTest	noTest	gi|511002747|gb|EPB84173.1|	STE/STE11 protein kinase [Mucor circinelloides f. circinelloides 1006PhL]	0.59	GO:0016772
comp11589_c0_seq2	0	0	1.55	1.55	0	0	1.11	1.11	1.12	1.12	2.41	2.41	0.00614931	0.0641954	5.48424	6.26635	-0.502495	noTest	-5.78297	0.822672	0.873693	gi|511002747|gb|EPB84173.1|	STE/STE11 protein kinase [Mucor circinelloides f. circinelloides 1006PhL]	0.6	GO:0016772
comp11589_c0_seq3	4.23	4.23	11.51	11.51	7.98	7.98	3.71	3.71	9.91	9.91	6.98	6.98	0.873769	1	-0.176344	-0.304586	-0.235339	0.81001	-0.501218	0.669669	-0.69067	gi|511002747|gb|EPB84173.1|	STE/STE11 protein kinase [Mucor circinelloides f. circinelloides 1006PhL]	0.6	GO:0016772
comp11589_c0_seq4	0.1	0.1	0	0	0	0	0.14	0.14	0	0	1.86	1.86	noTest	noTest	noTest	noTest	noTest	noTest	noTest	2.68077	noTest	gi|511002747|gb|EPB84173.1|	STE/STE11 protein kinase [Mucor circinelloides f. circinelloides 1006PhL]	0.59	GO:0016772
comp11590_c0_seq1	0.91	0.91	0	0	0	0	0	0	0	0	0	0	noTest	noTest	noTest	noTest	noTest	noTest	noTest	noTest	noTest	_	_	_	_
comp11590_c0_seq2	0	0	0	0	0	0	0	0	1.3	1.3	0	0	noTest	noTest	noTest	noTest	noTest	noTest	noTest	noTest	noTest	_	_	_	_
comp11590_c0_seq3	0	0	0.86	0.86	0.8	0.8	2.35	2.35	0.94	0.94	1.69	1.69	0.00614931	0.0641954	5.48424	0.868703	noTest	noTest	noTest	-0.726098	0.502143	_	_	_	_
comp11590_c0_seq4	0	0	0	0	0	0	0	0	0	0	0.42	0.42	noTest	noTest	noTest	noTest	noTest	noTest	noTest	noTest	noTest	_	_	_	_
comp11592_c0_seq1	1.14	1.14	0	0	0.73	0.73	0	0	0	0	0.86	0.86	noTest	noTest	noTest	noTest	noTest	noTest	noTest	noTest	noTest	_	_	_	_
comp11592_c0_seq2	2.08	2.08	1.39	1.39	0	0	0	0	0	0	1.79	1.79	noTest	noTest	noTest	noTest	noTest	noTest	noTest	noTest	noTest	_	_	_	_
comp11592_c0_seq3	0	0	0	0	0	0	1.46	1.46	0.8	0.8	0	0	noTest	noTest	noTest	noTest	noTest	noTest	noTest	noTest	noTest	_	_	_	_
comp11592_c0_seq4	0	0	0.58	0.58	0	0	1.13	1.13	1.81	1.81	0	0	noTest	noTest	noTest	noTest	noTest	noTest	noTest	noTest	noTest	_	_	_	_
comp11593_c0_seq1	7.37	7.37	10.2	10.2	7.32	7.32	6.97	6.97	8.02	8.02	8.55	8.55	0.933924	1	-0.105817	0.0996044	-0.371343	-0.125371	-0.445163	0.0679222	-0.094324	gi|159491120|ref|XP_001703521.1|	E2 ubiquitin-conjugating enzyme [Chlamydomonas reinhardtii]	0.49	_
comp11593_c0_seq2	0	0	1.43	1.43	0	0	1.28	1.28	3.16	3.16	0	0	noTest	noTest	noTest	noTest	1.04821	noTest	-5.21105	noTest	-6.21493	gi|159491120|ref|XP_001703521.1|	E2 ubiquitin-conjugating enzyme [Chlamydomonas reinhardtii]	0.49	_
comp11595_c0_seq1	1.6	1.6	0	0	0	0	0	0	0	0	0	0	noTest	noTest	noTest	noTest	noTest	noTest	noTest	noTest	noTest	_	_	_	_
comp11595_c0_seq2	5.03	5.03	3.42	3.42	4.47	4.47	8.29	8.29	3.09	3.09	9.09	9.09	0.388042	1	0.712362	0.883426	-0.240199	-0.276311	0.399665	-0.117123	1.40306	_	_	_	_
comp11595_c0_seq3	0	0	0	0	0	0	0.84	0.84	0	0	3.87	3.87	noTest	noTest	noTest	5.7884	noTest	noTest	noTest	2.00781	5.63083	_	_	_	_
comp11595_c0_seq4	0	0	0	0	0	0	0	0	2.48	2.48	4.09	4.09	noTest	noTest	noTest	6.04707	noTest	noTest	noTest	6.07944	0.466937	_	_	_	_
comp11596_c0_seq1	0.43	0.43	0.16	0.16	0	0	0.17	0.17	0.24	0.24	1.72	1.72	noTest	noTest	noTest	5.21643	noTest	noTest	noTest	2.82856	2.42011	_	_	_	_
comp11598_c0_seq1	0.35	0.35	0.77	0.77	0.47	0.47	0	0	0	0	0	0	noTest	noTest	noTest	noTest	noTest	noTest	noTest	noTest	noTest	_	_	_	_
comp11598_c1_seq1	0.27	0.27	0.88	0.88	0	0	0.32	0.32	0	0	0.32	0.32	noTest	noTest	noTest	noTest	noTest	noTest	noTest	noTest	noTest	_	_	_	_
comp11599_c0_seq1	907.85	907.85	1111.25	1111.25	962.15	962.15	799.35	799.35	1095.62	1095.62	659.41	659.41	0.759423	1	-0.20022	-0.667137	-0.0346722	-0.0304065	-0.18328	-0.509513	-0.936662	_	_	_	_
comp11599_c1_seq1	1.41	1.41	2.23	2.23	3.02	3.02	0.24	0.24	1.71	1.71	2.91	2.91	noTest	noTest	noTest	-0.176498	-0.401093	0.957865	0.445158	3.08525	0.552118	_	_	_	_
comp11600_c0_seq1	0.43	0.43	0	0	0.2	0.2	0.35	0.35	3.18	3.18	0	0	noTest	noTest	noTest	noTest	6.0444	noTest	noTest	noTest	-6.10951	gi|336365690|gb|EGN94040.1|	hypothetical protein SERLA73DRAFT_189201 [Serpula lacrymans var. lacrymans S7.3]	0.82	GO:0016787
comp11600_c0_seq2	0	0	0.63	0.63	0	0	0	0	0	0	0.86	0.86	noTest	noTest	noTest	noTest	noTest	noTest	noTest	noTest	noTest	gi|336365690|gb|EGN94040.1|	hypothetical protein SERLA73DRAFT_189201 [Serpula lacrymans var. lacrymans S7.3]	0.79	GO:0016787
comp11603_c0_seq1	0	0	0.67	0.67	0	0	0	0	0	0	0.71	0.71	noTest	noTest	noTest	noTest	noTest	noTest	noTest	noTest	noTest	_	_	_	_
comp11603_c0_seq2	0.72	0.72	0.85	0.85	0	0	0.88	0.88	2.49	2.49	3.59	3.59	noTest	noTest	noTest	noTest	noTest	noTest	noTest	1.65761	0.293864	_	_	_	_
comp11606_c0_seq1	170.87	170.87	122.15	122.15	158.57	158.57	191.94	191.94	110.5	110.5	179.42	179.42	0.829372	1	0.144716	0.0516153	-0.177624	-0.225273	0.395311	-0.33056	0.503682	gi|170085433|ref|XP_001873940.1|	predicted protein [Laccaria bicolor S238N-H82]	0.95	_
comp11607_c0_seq1	0	0	0	0	0.47	0.47	0	0	0	0	0.83	0.83	noTest	noTest	noTest	noTest	noTest	noTest	noTest	noTest	noTest	_	_	_	_
comp11607_c1_seq1	0	0	0	0	0	0	0	0	0	0	0.88	0.88	noTest	noTest	noTest	noTest	noTest	noTest	noTest	noTest	noTest	_	_	_	_
comp11608_c0_seq1	2.47	2.47	5.95	5.95	3.57	3.57	3.84	3.84	11.52	11.52	27.02	27.02	0.542974	1	0.640555	2.81865	0.869535	0.32012	-0.775162	2.48785	1.0525	_	_	_	_
comp11608_c0_seq2	1.5	1.5	5.5	5.5	1.82	1.82	1.4	1.4	3.28	3.28	13.3	13.3	noTest	noTest	noTest	2.48292	-0.709216	noTest	-1.35497	3.08673	1.71875	_	_	_	_
comp11609_c0_seq1	1.32	1.32	0.49	0.49	1.82	1.82	0	0	0	0	0	0	noTest	noTest	noTest	noTest	noTest	noTest	noTest	noTest	noTest	_	_	_	_
comp11609_c0_seq2	1.01	1.01	0	0	0	0	0.61	0.61	0	0	1.84	1.84	noTest	noTest	noTest	noTest	noTest	noTest	noTest	noTest	noTest	_	_	_	_
comp11611_c0_seq1	0.44	0.44	0	0	0.61	0.61	0	0	0.38	0.38	0.27	0.27	noTest	noTest	noTest	noTest	noTest	noTest	noTest	noTest	noTest	gi|237838065|ref|XP_002368330.1|	hypothetical protein TGME49_088940 [Toxoplasma gondii ME49]	0.62	_
comp11612_c0_seq1	225.28	225.28	375.2	375.2	457.84	457.84	194.47	194.47	341.6	341.6	484.44	484.44	0.725512	1	-0.230561	-0.0418593	-0.154893	0.907889	0.310163	1.0844	0.302285	gi|170093908|ref|XP_001878175.1|	predicted protein [Laccaria bicolor S238N-H82]	0.69	_
comp11613_c0_seq1	0	0	0	0	0	0	0	0	0	0	7.67	7.67	noTest	noTest	noTest	8.08929	noTest	noTest	noTest	8.12203	7.92928	gi|170091168|ref|XP_001876806.1|	predicted protein [Laccaria bicolor S238N-H82]	0.5	_
comp11613_c0_seq2	7.45	7.45	6.24	6.24	8.01	8.01	8.44	8.44	6.82	6.82	0.34	0.34	0.839662	1	0.160787	-4.66463	0.108042	-0.00987246	0.382875	-4.85008	-4.49666	gi|170091168|ref|XP_001876806.1|	predicted protein [Laccaria bicolor S238N-H82]	0.5	_
comp11615_c0_seq1	0	0	0	0	0	0	0	0	0	0	0	0	noTest	noTest	noTest	noTest	noTest	noTest	noTest	noTest	noTest	_	_	_	_
comp11615_c0_seq2	0	0	0	0	0	0	0.59	0.59	0	0	0	0	noTest	noTest	noTest	noTest	noTest	noTest	noTest	noTest	noTest	_	_	_	_
comp11615_c0_seq3	0	0	0	0	0	0	0	0	0.87	0.87	0.61	0.61	noTest	noTest	noTest	noTest	noTest	noTest	noTest	noTest	noTest	_	_	_	_
comp11618_c0_seq1	0.93	0.93	1.03	1.03	3.19	3.19	2.26	2.26	4.83	4.83	5.09	5.09	noTest	noTest	noTest	0.522671	noTest	noTest	noTest	0.898621	-0.105057	_	_	_	_
comp11621_c0_seq1	1.28	1.28	1.57	1.57	1.31	1.31	1.8	1.8	1.8	1.8	3.12	3.12	0.61235	1	0.466625	1.12924	0.20426	-0.0806766	-0.209859	0.570116	0.594641	gi|409077152|gb|EKM77519.1|	hypothetical protein AGABI1DRAFT_43011 [Agaricus bisporus var. burnettii JB137-S8]	0.7	_
comp11621_c0_seq2	0	0	0.44	0.44	0	0	0	0	0	0	0.78	0.78	noTest	noTest	noTest	5.47298	noTest	noTest	noTest	5.50511	5.31616	gi|409077152|gb|EKM77519.1|	hypothetical protein AGABI1DRAFT_43011 [Agaricus bisporus var. burnettii JB137-S8]	0.7	_
comp11624_c0_seq1	2390.51	2390.51	551.93	551.93	1842.93	1842.93	1935.8	1935.8	501.91	501.91	1321.22	1321.22	0.613425	1	-0.330906	-0.609151	-0.180437	-0.494724	1.75535	-0.785159	1.20573	gi|395332431|gb|EJF64810.1|	hypothetical protein DICSQDRAFT_153007 [Dichomitus squalens LYAD-421 SS1]	0.88	_
comp11625_c0_seq1	8.36	8.36	0	0	3.68	3.68	3.26	3.26	0	0	0	0	0.0664327	0.47293	-1.36045	-7.12558	noTest	-1.27623	7.13239	-7.08626	noTest	gi|409075982|gb|EKM76357.1|	hypothetical protein AGABI1DRAFT_131442 [Agaricus bisporus var. burnettii JB137-S8]	0.5	_
comp11625_c0_seq2	0	0	4.85	4.85	0.67	0.67	3.96	3.96	8.46	8.46	4.81	4.81	3.54078e-06	0.000129016	7.30878	2.77757	0.777613	noTest	-2.89028	0.0557785	-1.01033	gi|409075982|gb|EKM76357.1|	hypothetical protein AGABI1DRAFT_131442 [Agaricus bisporus var. burnettii JB137-S8]	0.5	_
comp11626_c0_seq1	0.62	0.62	0.92	0.92	0.56	0.56	0.5	0.5	0.35	0.35	2.24	2.24	noTest	noTest	noTest	1.75482	noTest	noTest	noTest	1.82229	2.2729	_	_	_	_
comp11627_c0_seq1	0	0	1.6	1.6	0	0	0	0	3.28	3.28	3.02	3.02	noTest	noTest	noTest	7.07536	1.04008	noTest	-6.26089	7.10797	-0.339497	_	_	_	_
comp11627_c0_seq2	1.55	1.55	1.69	1.69	1.47	1.47	1.38	1.38	0	0	1.66	1.66	0.928218	1	-0.185031	0.0853102	-6.27922	-0.187733	-0.202692	0.0705452	6.10792	_	_	_	_
comp11630_c0_seq1	2200.46	2200.46	2221.38	2221.38	2128.71	2128.71	2221.48	2221.48	2331.22	2331.22	2140.17	2140.17	0.983102	1	-0.0141102	-0.122204	0.0224234	-0.167941	-0.0464662	-0.288224	-0.312005	_	_	_	_
comp11631_c0_seq1	0.67	0.67	1.04	1.04	0.77	0.77	0.54	0.54	3.04	3.04	0	0	0.7999	1	-0.319928	noTest	1.54978	0.0673102	-0.346195	noTest	-6.40515	_	_	_	_
comp11631_c0_seq2	0	0	1.65	1.65	0	0	0	0	0	0	3.66	3.66	noTest	noTest	noTest	6.67669	-5.57491	noTest	-5.6853	6.70923	6.51771	_	_	_	_
comp11633_c0_seq1	0	0	0	0	0	0	0	0	0	0	2.62	2.62	noTest	noTest	noTest	5.9659	noTest	noTest	noTest	5.99824	5.80797	gi|71148683|gb|AAZ28937.1|	polyprotein [Phanerochaete chrysosporium RP-78]	0.61	_
comp11633_c0_seq2	0	0	1.18	1.18	0	0	0.48	0.48	1.36	1.36	0.8	0.8	noTest	noTest	noTest	noTest	0.164124	noTest	noTest	noTest	-0.915248	gi|71148683|gb|AAZ28937.1|	polyprotein [Phanerochaete chrysosporium RP-78]	0.61	_
comp11633_c0_seq3	0.39	0.39	0	0	0	0	0	0	0	0	0	0	noTest	noTest	noTest	noTest	noTest	noTest	noTest	noTest	noTest	gi|71148683|gb|AAZ28937.1|	polyprotein [Phanerochaete chrysosporium RP-78]	0.61	_
comp11633_c0_seq4	0	0	0	0	0	0	0	0	0	0	0	0	noTest	noTest	noTest	noTest	noTest	noTest	noTest	noTest	noTest	gi|71148683|gb|AAZ28937.1|	polyprotein [Phanerochaete chrysosporium RP-78]	0.61	_
comp11637_c0_seq1	1.94	1.94	0.72	0.72	1.18	1.18	3.91	3.91	0.74	0.74	3.13	3.13	0.335879	1	0.964635	1.23349	noTest	-0.802868	noTest	-0.545122	1.79652	_	_	_	_
comp116382_c0_seq1	0.24	0.24	0.79	0.79	1.93	1.93	0.57	0.57	0.8	0.8	0.57	0.57	noTest	noTest	noTest	noTest	noTest	noTest	noTest	noTest	noTest	gi|30410942|gb|AAH52339.1|	Rpl7a protein [Mus musculus]	1	GO:0016020;GO:0003729;GO:0003677;GO:0042788;GO:0006415;GO:0022625;GO:0000184;GO:0006414;GO:0006364;GO:0042803;GO:0006614;GO:0006413;GO:0019083;GO:0003735;GO:0042273
comp11639_c0_seq1	0.51	0.51	0.56	0.56	0	0	0	0	0	0	0	0	noTest	noTest	noTest	noTest	noTest	noTest	noTest	noTest	noTest	_	_	_	_
comp11641_c0_seq1	138.99	138.99	363.3	363.3	104.07	104.07	123.46	123.46	393.74	393.74	112.22	112.22	0.77384	1	-0.189435	-0.0146486	0.0961258	-0.53248	-1.78043	-0.369883	-2.01208	_	_	_	_
comp11642_c0_seq1	0	0	0	0	0	0	0	0	0	0	0	0	noTest	noTest	noTest	noTest	noTest	noTest	noTest	noTest	noTest	_	_	_	_
comp11642_c0_seq2	0.17	0.17	0	0	1.32	1.32	1.73	1.73	0	0	1.97	1.97	noTest	noTest	noTest	noTest	noTest	noTest	noTest	noTest	noTest	_	_	_	_
comp11642_c0_seq3	1	1	1.44	1.44	0.49	0.49	0.17	0.17	1.01	1.01	1.12	1.12	noTest	noTest	noTest	noTest	-0.561874	noTest	-1.74328	noTest	-0.103402	_	_	_	_
comp11642_c0_seq4	0.36	0.36	1.3	1.3	0.84	0.84	0.21	0.21	0.41	0.41	1.81	1.81	noTest	noTest	noTest	0.926922	-1.49476	noTest	-0.510737	3.08525	1.79652	_	_	_	_
comp11644_c0_seq1	4.48	4.48	3.35	3.35	4.23	4.23	3.52	3.52	2.91	2.91	2.69	2.69	0.639255	1	-0.362091	-0.769012	-0.220345	-0.195992	0.356384	-0.615207	-0.311655	gi|409076501|gb|EKM76872.1|	hypothetical protein AGABI1DRAFT_62580, partial [Agaricus bisporus var. burnettii hypothetical protein AGABI2DRAFT_180167, partial [A	0.53	_
comp11644_c0_seq2	0	0	0.61	0.61	0.75	0.75	0.33	0.33	0	0	1	1	noTest	noTest	noTest	noTest	noTest	noTest	noTest	noTest	noTest	_	_	_	_
comp11645_c0_seq1	0.78	0.78	1.89	1.89	0	0	1.06	1.06	6.15	6.15	2.51	2.51	0.840166	1	0.24018	6.04707	1.7105	noTest	-5.6853	1.10408	-1.46208	_	_	_	_
comp11645_c0_seq2	1.18	1.18	5.94	5.94	1.71	1.71	1.75	1.75	1.15	1.15	7.15	7.15	0.545915	1	0.648109	1.90337	-2.47282	0.472963	-1.76362	1.71715	2.49452	_	_	_	_
comp11646_c0_seq1	0.92	0.92	0.7	0.7	1.03	1.03	0	0	0.86	0.86	1.64	1.64	0.000530405	0.00905108	-6.14938	0.587439	0.20211	-0.00752936	0.515472	6.70923	0.780463	_	_	_	_
comp11646_c0_seq2	0	0	0	0	0	0	0	0	0	0	0	0	noTest	noTest	noTest	noTest	noTest	noTest	noTest	noTest	noTest	_	_	_	_
comp11646_c0_seq3	0.8	0.8	1.75	1.75	1.59	1.59	1.94	1.94	1.47	1.47	1.85	1.85	0.130482	0.741845	1.27881	0.0628112	-0.242628	0.906679	-0.0959344	-0.32107	0.0898534	_	_	_	_
comp11649_c0_seq1	0.89	0.89	1.47	1.47	0	0	1.08	1.08	0	0	0.54	0.54	noTest	noTest	noTest	noTest	noTest	noTest	noTest	noTest	noTest	_	_	_	_
comp11652_c0_seq1	2.2	2.2	4.88	4.88	1.21	1.21	2.67	2.67	6.08	6.08	4.81	4.81	1	1	0.23692	1.75482	0.256019	noTest	-1.89096	0.592456	-0.508922	_	_	_	_
comp11655_c0_seq1	0.73	0.73	2.33	2.33	3.03	3.03	0	0	3.94	3.94	2.99	2.99	noTest	noTest	noTest	-0.133962	0.753844	1.95301	0.404837	6.07944	-0.602601	_	_	_	_
comp11655_c0_seq2	0.57	0.57	1.41	1.41	0	0	0	0	0.62	0.62	0	0	noTest	noTest	noTest	noTest	-1.10153	noTest	-5.21105	noTest	noTest	_	_	_	_
comp11655_c0_seq3	0	0	0	0	0.73	0.73	1.81	1.81	1.24	1.24	0	0	0.00416566	0.047	5.61882	noTest	noTest	noTest	noTest	-5.61067	noTest	_	_	_	_
comp11655_c0_seq4	0.57	0.57	0	0	0	0	0	0	0	0	3.63	3.63	noTest	noTest	noTest	6.39596	noTest	noTest	noTest	6.42843	6.23734	_	_	_	_
comp11658_c0_seq1	2.77	2.77	1.66	1.66	2.33	2.33	2.83	2.83	1.82	1.82	3.09	3.09	1	1	0.00756988	0.272196	0.0955826	-0.358295	0.494391	-0.105558	0.552118	_	_	_	_
comp11660_c0_seq1	0.54	0.54	0	0	0.24	0.24	0.43	0.43	0	0	0	0	noTest	noTest	noTest	noTest	noTest	noTest	noTest	noTest	noTest	_	_	_	_
comp11660_c0_seq2	0	0	1.15	1.15	0	0	0	0	0.6	0.6	1.88	1.88	noTest	noTest	noTest	noTest	noTest	noTest	noTest	noTest	1.39351	_	_	_	_
comp11660_c0_seq3	0	0	0	0	0	0	0	0	0.54	0.54	0	0	noTest	noTest	noTest	noTest	noTest	noTest	noTest	noTest	noTest	_	_	_	_
comp11661_c0_seq1	0.16	0.16	0.53	0.53	0.22	0.22	0	0	0.81	0.81	0.38	0.38	noTest	noTest	noTest	noTest	noTest	noTest	noTest	noTest	noTest	_	_	_	_
comp11662_c0_seq1	0	0	1.81	1.81	1.12	1.12	0	0	1.41	1.41	0.5	0.5	noTest	noTest	noTest	noTest	noTest	noTest	noTest	noTest	noTest	_	_	_	_
comp11663_c0_seq1	0.22	0.22	1.04	1.04	0	0	0	0	0	0	0	0	noTest	noTest	noTest	noTest	-5.23521	noTest	-5.34501	noTest	noTest	_	_	_	_
comp11663_c0_seq2	0.23	0.23	1.56	1.56	0.5	0.5	0.22	0.22	2.31	2.31	0.98	0.98	noTest	noTest	noTest	0.829242	0.575507	noTest	-1.53698	1.82229	-1.40002	_	_	_	_
comp11664_c0_seq1	0.63	0.63	0.23	0.23	0.57	0.57	0.5	0.5	0.35	0.35	0.76	0.76	0.7999	1	-0.319928	0.265615	noTest	-0.239415	noTest	0.33453	noTest	_	_	_	_
comp11668_c0_seq1	2.1	2.1	1.27	1.27	1.04	1.04	2.3	2.3	0	0	3	3	1	1	0.108651	1.34647	noTest	-1.08447	-0.253828	0.142027	5.42885	_	_	_	_
comp11668_c0_seq2	0	0	0	0	1.04	1.04	0	0	0.46	0.46	0	0	noTest	noTest	noTest	noTest	noTest	noTest	noTest	noTest	noTest	_	_	_	_
comp11668_c0_seq3	0	0	1.57	1.57	1.25	1.25	1.52	1.52	0	0	0.83	0.83	0.00614931	0.0641954	5.48424	-0.759014	-5.23521	noTest	-0.324622	-1.19024	noTest	_	_	_	_
comp11668_c0_seq4	2.44	2.44	0.62	0.62	0	0	1.32	1.32	2.79	2.79	2.64	2.64	0.323905	1	-0.937234	6.26635	2.1969	-6.38385	noTest	0.822672	-0.29723	_	_	_	_
comp11669_c0_seq1	0.32	0.32	0	0	0	0	0	0	0	0	0	0	noTest	noTest	noTest	noTest	noTest	noTest	noTest	noTest	noTest	_	_	_	_
comp11669_c0_seq2	0	0	0.27	0.27	0.49	0.49	0.58	0.58	0	0	0	0	noTest	noTest	noTest	noTest	noTest	noTest	noTest	noTest	noTest	_	_	_	_
comp11669_c0_seq3	0.36	0.36	0	0	0	0	0	0	0.59	0.59	0.97	0.97	noTest	noTest	noTest	noTest	noTest	noTest	noTest	noTest	0.502143	_	_	_	_
comp116729_c0_seq1	0.53	0.53	1.18	1.18	2.2	2.2	1.3	1.3	0.93	0.93	1.3	1.3	noTest	noTest	noTest	noTest	noTest	noTest	noTest	noTest	noTest	_	_	_	_
comp11672_c0_seq1	0	0	0.32	0.32	0	0	0.35	0.35	0	0	1.06	1.06	noTest	noTest	noTest	noTest	noTest	noTest	noTest	noTest	noTest	_	_	_	_
comp11673_c0_seq1	0.16	0.16	0	0	0.22	0.22	0.57	0.57	0.27	0.27	1.14	1.14	noTest	noTest	noTest	noTest	noTest	noTest	noTest	noTest	noTest	_	_	_	_
comp116748_c0_seq1	0.7	0.7	0	0	0.96	0.96	0.85	0.85	0	0	2.12	2.12	noTest	noTest	noTest	noTest	noTest	noTest	noTest	noTest	noTest	_	_	_	_
comp11674_c0_seq1	0.39	0.39	0.64	0.64	0.26	0.26	0.93	0.93	0.33	0.33	3.03	3.03	noTest	noTest	noTest	noTest	noTest	noTest	noTest	1.41614	2.7886	_	_	_	_
comp11675_c0_seq1	0.63	0.63	0	0	0	0	0.51	0.51	0.36	0.36	2.06	2.06	noTest	noTest	noTest	3.13381	noTest	noTest	noTest	1.65761	noTest	_	_	_	_
comp11675_c0_seq2	0	0	0	0	0	0	0	0	0	0	0.48	0.48	noTest	noTest	noTest	noTest	noTest	noTest	noTest	noTest	noTest	_	_	_	_
comp11676_c0_seq1	1.31	1.31	1.17	1.17	1.08	1.08	0	0	2.25	2.25	0.95	0.95	noTest	noTest	noTest	noTest	noTest	noTest	noTest	noTest	noTest	_	_	_	_
comp11677_c0_seq1	5.57	5.57	2.83	2.83	4.99	4.99	4.31	4.31	3.23	3.23	4.02	4.02	0.612869	1	-0.386972	noTest	noTest	noTest	0.836312	-0.331013	0.112996	_	_	_	_
comp11678_c0_seq1	0	0	0.46	0.46	1.14	1.14	0.76	0.76	0.36	0.36	1.01	1.01	noTest	noTest	noTest	noTest	noTest	noTest	noTest	noTest	noTest	_	_	_	_
comp1167_c0_seq1	0	0	0	0	0	0	0.55	0.55	0	0	0.55	0.55	noTest	noTest	noTest	-0.434627	0.16844	-0.271136	noTest	noTest	noTest	_	_	_	_
comp1167_c0_seq2	0	0	0	0	0	0	0	0	0	0	0	0	noTest	noTest	noTest	noTest	noTest	noTest	noTest	noTest	noTest	_	_	_	_
comp1168161_c0_seq1	0	0	1.1	1.1	0	0	0	0	0.86	0.86	0	0	noTest	noTest	noTest	noTest	noTest	noTest	noTest	noTest	noTest	gi|296548|emb|CAA80307.1|	fibrillarin [Mus musculus]	1	GO:0030515;GO:0008168;GO:0031428;GO:0006364;GO:0008033;GO:0001652;GO:0001651;GO:0005515;GO:0015030;GO:0016074;GO:0032259
comp11682_c0_seq1	2.59	2.59	1.15	1.15	1.06	1.06	0.31	0.31	1.77	1.77	0.94	0.94	0.0577711	0.421207	-2.81494	noTest	noTest	-1.34058	noTest	noTest	noTest	_	_	_	_
comp11682_c0_seq2	0.33	0.33	1.1	1.1	2.71	2.71	0.4	0.4	0.57	0.57	0	0	noTest	noTest	noTest	noTest	noTest	noTest	noTest	noTest	noTest	_	_	_	_
comp11683_c0_seq1	0.39	0.39	1.35	1.35	0.76	0.76	2	2	3.59	3.59	13.06	13.06	0.083497	0.558065	2.15096	3.96044	1.38566	noTest	-0.817377	2.49894	1.63472	_	_	_	_
comp11683_c0_seq2	1.93	1.93	3.05	3.05	4.79	4.79	1.14	1.14	1.71	1.71	9.14	9.14	0.494712	1	-0.73491	0.81258	-0.85838	1.12719	0.659506	2.66287	2.21048	_	_	_	_
comp11683_c0_seq3	6.74	6.74	5.15	5.15	6.66	6.66	8.79	8.79	5.45	5.45	4.42	4.42	0.654113	1	0.354013	-0.740715	0.0584218	-0.118453	0.393593	-1.22543	-0.525146	_	_	_	_
comp11683_c0_seq4	3.93	3.93	3.13	3.13	0.97	0.97	2.25	2.25	1.56	1.56	15.59	15.59	0.392904	1	-0.741113	3.75663	-1.05329	-1.99804	-1.56585	2.48832	3.12438	_	_	_	_
comp11685_c0_seq1	8.37	8.37	9.3	9.3	5.28	5.28	5.18	5.18	6.37	6.37	6.48	6.48	0.388873	1	-0.708358	0.166133	-0.607153	-0.774731	-0.789735	0.0875732	-0.135503	_	_	_	_
comp11685_c0_seq2	0	0	0	0	0	0	0	0	0.88	0.88	0	0	noTest	noTest	noTest	noTest	noTest	noTest	noTest	noTest	noTest	_	_	_	_
comp11686_c0_seq1	0	0	0.34	0.34	0.69	0.69	0	0	0.32	0.32	0.88	0.88	noTest	noTest	noTest	0.202695	noTest	noTest	1.07399	5.24841	0.998304	_	_	_	_
comp11686_c0_seq2	0.48	0.48	1.02	1.02	0.4	0.4	1.29	1.29	0	0	1.84	1.84	0.180372	0.901858	1.31519	2.02686	-5.47032	-0.452628	-1.33455	0.248554	6.10792	_	_	_	_
comp11686_c0_seq3	2.37	2.37	3.49	3.49	3.88	3.88	1.85	1.85	4.62	4.62	6.54	6.54	0.717848	1	-0.355522	0.615332	0.365903	0.614447	0.17631	1.57331	0.305087	_	_	_	_
comp11686_c0_seq4	0	0	0	0	0	0	0	0	0	0	0	0	noTest	noTest	noTest	noTest	noTest	noTest	noTest	noTest	noTest	_	_	_	_
comp11689_c0_seq1	6.43	6.43	2.97	2.97	4.94	4.94	5.79	5.79	5.59	5.59	8.48	8.48	1	1	-0.162407	0.572224	0.811243	-0.432449	0.770904	0.290434	0.410649	_	_	_	_
comp11689_c0_seq2	0	0	0	0	3.04	3.04	1.08	1.08	0	0	0	0	noTest	noTest	noTest	noTest	noTest	noTest	noTest	noTest	noTest	_	_	_	_
comp11692_c0_seq1	5.63	5.63	9.99	9.99	7.19	7.19	5	5	7.11	7.11	9.1	9.1	0.898528	1	-0.19494	0.205665	-0.53249	0.229917	-0.453196	0.618645	0.166278	gi|170086269|ref|XP_001874358.1|	predicted protein [Laccaria bicolor S238N-H82]	0.6	_
comp11693_c0_seq1	1.47	1.47	0	0	0	0	0	0	0	0	0.6	0.6	noTest	noTest	noTest	noTest	noTest	noTest	noTest	noTest	noTest	_	_	_	_
comp11695_c0_seq1	1.22	1.22	3.39	3.39	0.82	0.82	0.76	0.76	0	0	4.97	4.97	noTest	noTest	noTest	2.27205	-5.10154	noTest	-1.89096	2.33981	5.42885	_	_	_	_
comp11695_c0_seq2	0	0	0	0	1.39	1.39	0	0	0	0	2.09	2.09	noTest	noTest	noTest	noTest	noTest	noTest	noTest	noTest	noTest	_	_	_	_
comp11695_c0_seq3	0	0	0	0	0	0	2.07	2.07	4.16	4.16	2.26	2.26	noTest	noTest	noTest	noTest	noTest	noTest	noTest	-0.22229	-1.13127	_	_	_	_
comp11696_c0_seq1	0	0	0.36	0.36	0	0	0.39	0.39	1.67	1.67	1.18	1.18	noTest	noTest	noTest	noTest	noTest	noTest	noTest	noTest	noTest	_	_	_	_
comp11696_c0_seq2	0.26	0.26	1.73	1.73	0	0	0.94	0.94	0.44	0.44	1.57	1.57	noTest	noTest	noTest	noTest	noTest	noTest	noTest	noTest	noTest	_	_	_	_
comp11698_c0_seq1	0	0	0.3	0.3	0.19	0.19	0.66	0.66	0.23	0.23	1.31	1.31	noTest	noTest	noTest	noTest	noTest	noTest	noTest	0.733942	noTest	_	_	_	_
comp11700_c1_seq1	0.25	0.25	0	0	0	0	0.3	0.3	0.85	0.85	0	0	noTest	noTest	noTest	noTest	noTest	noTest	noTest	noTest	noTest	_	_	_	_
comp11701_c0_seq1	750.93	750.93	1067.66	1067.66	657.77	657.77	720.48	720.48	1067.09	1067.09	493.98	493.98	0.904021	1	-0.0790785	-0.537129	-0.0231596	-0.306726	-0.676579	-0.776967	-1.31146	gi|170091548|ref|XP_001876996.1|	14-3-3 protein [Laccaria bicolor S238N-H82]	0.99	GO:0019904
comp11703_c0_seq1	9.71	9.71	11.61	11.61	10.25	10.25	7.98	7.98	11.74	11.74	11.17	11.17	0.683945	1	-0.302421	-0.000991115	-0.0101476	-0.0384076	-0.158425	0.250872	-0.269597	gi|403415485|emb|CCM02185.1|	predicted protein [Fibroporia radiculosa]	0.58	_
comp11705_c0_seq1	1159.68	1159.68	1467.26	1467.26	1275.9	1275.9	1119.61	1119.61	1379.44	1379.44	1081.75	1081.75	0.909688	1	-0.0745323	-0.365292	-0.124471	0.0198034	-0.1832	-0.283146	-0.544929	gi|170099752|ref|XP_001881094.1|	predicted protein [Laccaria bicolor S238N-H82]	1	GO:0016881
comp11707_c0_seq1	16.11	16.11	15.77	15.77	17.56	17.56	17.17	17.17	23.83	23.83	23.77	23.77	0.941609	1	0.0662345	0.308167	0.5543	0.00531753	0.171529	0.235148	-0.195211	gi|426197883|gb|EKV47810.1|	hypothetical protein AGABI2DRAFT_205247 [Agaricus bisporus var. bisporus H97]	0.83	GO:0031966
comp11708_c0_seq1	0.36	0.36	0.8	0.8	0	0	0	0	1.24	1.24	0.44	0.44	noTest	noTest	noTest	noTest	noTest	noTest	noTest	noTest	noTest	_	_	_	_
comp117099_c0_seq1	1.98	1.98	0	0	2.17	2.17	0.48	0.48	0.68	0.68	0	0	noTest	noTest	noTest	noTest	noTest	noTest	noTest	noTest	noTest	gi|470620201|ref|XP_004318392.1|	PREDICTED: 60S ribosomal protein L23 [Tursiops truncatus]	0.99	GO:0006415;GO:0000184;GO:0022625;GO:0006414;GO:0006413;GO:0006614;GO:0042254;GO:0005730;GO:0005515;GO:0006610;GO:0019083;GO:0003735
comp11710_c0_seq1	0	0	0	0	0.71	0.71	0	0	0	0	1.89	1.89	noTest	noTest	noTest	noTest	noTest	noTest	noTest	noTest	noTest	_	_	_	_
comp11710_c0_seq2	0	0	0.55	0.55	0	0	0	0	0	0	0	0	noTest	noTest	noTest	noTest	noTest	noTest	noTest	noTest	noTest	_	_	_	_
comp11713_c0_seq1	0	0	0.39	0.39	0	0	0.23	0.23	0.86	0.86	0	0	noTest	noTest	noTest	noTest	noTest	noTest	noTest	noTest	noTest	_	_	_	_
comp11713_c0_seq2	0.66	0.66	0.62	0.62	0.18	0.18	0.88	0.88	0	0	1.44	1.44	1	1	0.23692	2.61658	noTest	noTest	noTest	0.592456	noTest	_	_	_	_
comp117151_c0_seq1	0.39	0.39	1.31	1.31	0.54	0.54	1.44	1.44	2.04	2.04	1.44	1.44	noTest	noTest	noTest	noTest	noTest	noTest	noTest	noTest	noTest	_	_	_	_
comp11716_c0_seq1	0.46	0.46	1.33	1.33	0.63	0.63	0.17	0.17	1.41	1.41	0	0	noTest	noTest	noTest	noTest	0.0532471	0.317591	-1.02791	noTest	noTest	_	_	_	_
comp11716_c0_seq2	0	0	0	0	0	0	0	0	0	0	1.4	1.4	noTest	noTest	noTest	5.58596	noTest	noTest	noTest	5.61814	5.42885	_	_	_	_
comp11716_c0_seq3	0	0	0	0	0	0	0.17	0.17	0	0	0	0	noTest	noTest	noTest	noTest	noTest	noTest	noTest	noTest	noTest	_	_	_	_
comp11716_c0_seq4	0	0	0	0	0	0	0	0	0	0	0	0	noTest	noTest	noTest	noTest	noTest	noTest	noTest	noTest	noTest	_	_	_	_
comp11717_c0_seq1	1.05	1.05	0.58	0.58	3.62	3.62	1.28	1.28	2.75	2.75	2.57	2.57	noTest	noTest	noTest	noTest	noTest	noTest	noTest	noTest	noTest	_	_	_	_
comp11718_c0_seq1	2.8	2.8	1.64	1.64	1.21	1.21	1.34	1.34	0.97	0.97	1.15	1.15	0.361697	1	-1.04515	-0.29134	-0.790072	-1.21567	-0.346195	-0.474719	noTest	_	_	_	_
comp11718_c0_seq2	1.09	1.09	0.51	0.51	0.67	0.67	0.29	0.29	1.06	1.06	0.5	0.5	noTest	noTest	noTest	noTest	noTest	noTest	noTest	noTest	noTest	_	_	_	_
comp11719_c0_seq1	0.4	0.4	0.72	0.72	0	0	0.51	0.51	0.91	0.91	2.72	2.72	noTest	noTest	noTest	5.7884	noTest	noTest	noTest	2.00781	1.1755	_	_	_	_
comp11719_c0_seq2	0.5	0.5	0.58	0.58	0.65	0.65	0.75	0.75	0.85	0.85	1.14	1.14	0.580436	1	0.59258	0.676993	0.379853	0.321951	0.12156	0.395249	0.299152	_	_	_	_
comp11719_c0_seq3	0	0	0	0	0	0	0	0	0	0	1.77	1.77	noTest	noTest	noTest	6.33261	noTest	noTest	noTest	6.36507	6.17408	_	_	_	_
comp11720_c0_seq1	0.54	0.54	14.99	14.99	0.74	0.74	0	0	12.23	12.23	0.66	0.66	noTest	noTest	noTest	noTest	-0.353632	noTest	-4.05166	noTest	-4.02656	_	_	_	_
comp11724_c0_seq1	111.19	111.19	155.3	155.3	127.22	127.22	99.45	99.45	154.45	154.45	97.49	97.49	0.78306	1	-0.184414	-0.510572	-0.0426056	0.0763428	-0.268986	-0.262006	-0.857753	gi|170105098|ref|XP_001883762.1|	predicted protein [Laccaria bicolor S238N-H82]	0.89	GO:0016021
comp11726_c0_seq1	0	0	1.23	1.23	0.76	0.76	0.67	0.67	0.96	0.96	2.02	2.02	noTest	noTest	noTest	noTest	noTest	noTest	noTest	noTest	noTest	_	_	_	_
comp11726_c1_seq1	1.42	1.42	0	0	1.3	1.3	0.58	0.58	0	0	4.04	4.04	noTest	noTest	noTest	noTest	noTest	noTest	noTest	noTest	noTest	_	_	_	_
comp11731_c0_seq1	0	0	0	0	0	0	0	0	0.97	0.97	0	0	noTest	noTest	noTest	noTest	noTest	noTest	noTest	noTest	noTest	_	_	_	_
comp11733_c0_seq1	0	0	0	0	0	0	1.03	1.03	1.41	1.41	0.51	0.51	noTest	noTest	noTest	noTest	noTest	noTest	noTest	noTest	noTest	_	_	_	_
comp11733_c0_seq2	0.67	0.67	0	0	0	0	0	0	0.81	0.81	0.86	0.86	noTest	noTest	noTest	noTest	noTest	noTest	noTest	noTest	noTest	gi|409080262|gb|EKM80622.1|	hypothetical protein AGABI1DRAFT_98767 [Agaricus bisporus var. burnettii JB137-S8]	0.74	GO:0008152
comp11733_c0_seq3	0.52	0.52	1.1	1.1	0	0	0	0	1.42	1.42	0.44	0.44	noTest	noTest	noTest	noTest	noTest	noTest	noTest	noTest	noTest	gi|336371997|gb|EGO00337.1|	hypothetical protein SERLA73DRAFT_180884 [Serpula lacrymans var. lacrymans S7.3]	0.72	_
comp11733_c0_seq4	0	0	0.38	0.38	0	0	0.74	0.74	0	0	0	0	noTest	noTest	noTest	noTest	noTest	noTest	noTest	noTest	noTest	_	_	_	_
comp11736_c0_seq1	0	0	1.08	1.08	0	0	0	0	0.73	0.73	0	0	noTest	noTest	noTest	noTest	-0.561874	noTest	noTest	noTest	noTest	gi|170106149|ref|XP_001884286.1|	predicted protein [Laccaria bicolor S238N-H82]	0.62	_
comp11736_c0_seq2	0	0	0	0	0	0	0	0	0.21	0.21	0	0	noTest	noTest	noTest	noTest	noTest	noTest	noTest	noTest	noTest	gi|170106149|ref|XP_001884286.1|	predicted protein [Laccaria bicolor S238N-H82]	0.62	_
comp11736_c0_seq3	0	0	0	0	0	0	0.49	0.49	0.6	0.6	0	0	noTest	noTest	noTest	noTest	noTest	noTest	noTest	noTest	noTest	gi|170106149|ref|XP_001884286.1|	predicted protein [Laccaria bicolor S238N-H82]	0.62	_
comp11736_c0_seq4	0.42	0.42	0	0	0.57	0.57	0	0	0.24	0.24	0.76	0.76	noTest	noTest	noTest	0.265615	noTest	noTest	noTest	noTest	noTest	gi|169851704|ref|XP_001832541.1|	hypothetical protein CC1G_03555 [Coprinopsis cinerea okayama7
comp11737_c0_seq1	0.71	0.71	0	0	0.32	0.32	0.57	0.57	0	0	1.2	1.2	noTest	noTest	noTest	noTest	noTest	noTest	noTest	noTest	noTest	_	_	_	_
comp11737_c0_seq2	0	0	0	0	0	0	0	0	0	0	0.83	0.83	noTest	noTest	noTest	noTest	noTest	noTest	noTest	noTest	noTest	_	_	_	_
comp11739_c0_seq1	0	0	0	0	0	0	0	0	0.95	0.95	0	0	noTest	noTest	noTest	noTest	noTest	noTest	noTest	noTest	noTest	_	_	_	_
comp11739_c0_seq2	0	0	0	0	0.98	0.98	0	0	0	0	0.87	0.87	noTest	noTest	noTest	noTest	noTest	noTest	noTest	noTest	noTest	_	_	_	_
comp117425_c0_seq1	0.84	0.84	0.7	0.7	1.29	1.29	0.51	0.51	0.71	0.71	1.14	1.14	0.63315	1	-0.719266	2.12165	-0.0925919	-0.362616	0.873225	0.898621	0.457816	_	_	_	_
comp11742_c0_seq1	5.2	5.2	12.44	12.44	4.37	4.37	4.58	4.58	11.92	11.92	20.99	20.99	0.870304	1	-0.201516	0.582143	0.578762	0.548738	-1.47632	1.94876	0.617428	_	_	_	_
comp11742_c1_seq1	3.21	3.21	4.56	4.56	5.12	5.12	4.93	4.93	7.07	7.07	8.31	8.31	0.477216	1	0.595037	6.19689	-1.14922	noTest	0.184906	0.524077	0.0677966	_	_	_	_
comp11742_c1_seq2	0	0	3.21	3.21	0	0	0.84	0.84	1.36	1.36	4.18	4.18	noTest	noTest	noTest	-0.297615	4.9e-06	0.488943	-5.96046	2.02731	1.27453	_	_	_	_
comp11744_c0_seq1	5.55	5.55	1.03	1.03	7.61	7.61	2.25	2.25	0.8	0.8	0	0	0.23879	1	-1.28836	-5.77261	noTest	0.326623	2.74229	noTest	noTest	_	_	_	_
comp11744_c0_seq2	0	0	0.58	0.58	0	0	0	0	0.91	0.91	0.64	0.64	noTest	noTest	noTest	noTest	noTest	noTest	noTest	noTest	noTest	_	_	_	_
comp11745_c0_seq1	0.73	0.73	0.4	0.4	0	0	0.88	0.88	0	0	2.2	2.2	noTest	noTest	noTest	noTest	noTest	noTest	noTest	noTest	noTest	_	_	_	_
comp11745_c0_seq2	0	0	0	0	0.61	0.61	0.54	0.54	0	0	1.62	1.62	noTest	noTest	noTest	noTest	noTest	noTest	noTest	noTest	noTest	_	_	_	_
comp11745_c0_seq3	0	0	0	0	0	0	0	0	0	0	0	0	noTest	noTest	noTest	noTest	noTest	noTest	noTest	noTest	noTest	_	_	_	_
comp11746_c0_seq1	0	0	0.62	0.62	0	0	0.68	0.68	0.97	0.97	2.04	2.04	noTest	noTest	noTest	noTest	noTest	noTest	noTest	noTest	noTest	_	_	_	_
comp11748_c0_seq1	1.31	1.31	19.83	19.83	2.99	2.99	0.53	0.53	30.91	30.91	1.06	1.06	noTest	noTest	noTest	noTest	0.58147	noTest	-2.66429	noTest	-4.85051	_	_	_	_
comp11752_c0_seq1	0	0	0.54	0.54	0.67	0.67	0.59	0.59	0	0	0.59	0.59	noTest	noTest	noTest	noTest	noTest	noTest	noTest	noTest	noTest	_	_	_	_
comp11752_c0_seq2	0.3	0.3	0.34	0.34	0.41	0.41	1.47	1.47	1.04	1.04	0	0	noTest	noTest	noTest	noTest	noTest	noTest	noTest	noTest	noTest	_	_	_	_
comp11754_c0_seq1	0.55	0.55	0.61	0.61	0	0	0	0	0.96	0.96	2.02	2.02	noTest	noTest	noTest	noTest	noTest	noTest	noTest	noTest	noTest	_	_	_	_
comp11754_c0_seq2	0	0	0	0	0.62	0.62	0	0	0	0	0	0	noTest	noTest	noTest	noTest	noTest	noTest	noTest	noTest	noTest	_	_	_	_
comp11755_c0_seq1	0.44	0.44	0.97	0.97	0.6	0.6	0	0	0.75	0.75	0	0	noTest	noTest	noTest	noTest	noTest	noTest	noTest	noTest	noTest	_	_	_	_
comp11756_c0_seq1	0.45	0.45	0	0	0	0	0.55	0.55	2.34	2.34	0	0	noTest	noTest	noTest	noTest	noTest	noTest	noTest	noTest	noTest	_	_	_	_
comp117580_c0_seq1	1.06	1.06	0.78	0.78	1.2	1.2	1.7	1.7	0.9	0.9	1.49	1.49	0.542974	1	0.640555	1.20452	-1.47032	0.324426	noTest	-0.41225	0.502143	_	_	_	_
comp11758_c0_seq1	4.24	4.24	6.78	6.78	5.81	5.81	5.14	5.14	2.45	2.45	14.88	14.88	0.866239	1	0.24203	0.172331	noTest	0.0673102	-0.207501	1.27567	2.34996	_	_	_	_
comp11759_c0_seq1	0.6	0.6	1.01	1.01	0.41	0.41	1.46	1.46	1.55	1.55	0.73	0.73	noTest	noTest	noTest	noTest	noTest	noTest	noTest	noTest	noTest	_	_	_	_
comp11759_c0_seq2	0.31	0.31	0.35	0.35	0.43	0.43	0.75	0.75	1.07	1.07	1.13	1.13	noTest	noTest	noTest	noTest	noTest	noTest	noTest	noTest	noTest	_	_	_	_
comp11761_c0_seq1	0	0	2.41	2.41	0	0	1.9	1.9	2.04	2.04	3.02	3.02	noTest	noTest	noTest	5.3504	-0.253752	noTest	noTest	0.407099	0.429875	_	_	_	_
comp11761_c0_seq2	0	0	3.82	3.82	3.2	3.2	0	0	3.15	3.15	11.41	11.41	noTest	noTest	noTest	1.6456	-0.326099	5.78763	-0.181105	7.45088	1.67032	_	_	_	_
comp11761_c0_seq3	3.35	3.35	6.68	6.68	1.24	1.24	5.85	5.85	10.83	10.83	4.7	4.7	0.479616	1	0.738222	1.84104	0.642049	-1.59708	-2.47107	-0.505284	-1.39014	_	_	_	_
comp11763_c0_seq1	0.46	0.46	0.2	0.2	0	0	0.48	0.48	0.62	0.62	1.91	1.91	noTest	noTest	noTest	5.9659	noTest	noTest	noTest	1.79623	1.35264	_	_	_	_
comp11763_c0_seq2	0	0	0.55	0.55	0	0	0	0	0	0	0.41	0.41	noTest	noTest	noTest	noTest	noTest	noTest	noTest	noTest	noTest	_	_	_	_
comp11763_c0_seq3	0	0	0	0	0	0	0.09	0.09	0	0	0.66	0.66	noTest	noTest	noTest	noTest	noTest	noTest	noTest	noTest	noTest	_	_	_	_
comp11763_c0_seq4	0	0	0	0	0.49	0.49	0	0	0	0	1.45	1.45	noTest	noTest	noTest	noTest	noTest	noTest	noTest	noTest	noTest	_	_	_	_
comp11764_c0_seq1	14.43	14.43	14.18	14.18	15.82	15.82	15.5	15.5	17.08	17.08	13.02	13.02	0.953267	1	0.0730962	-0.408984	0.213812	0.0113784	0.169967	-0.482877	-0.572413	_	_	_	_
comp117671_c0_seq1	0.64	0.64	1.66	1.66	1.17	1.17	0.26	0.26	2.18	2.18	2.32	2.32	noTest	noTest	noTest	0.829242	0.349339	noTest	-0.467082	2.68077	-0.105057	gi|242212340|ref|XP_002472004.1|	predicted protein [Postia placenta Mad-698-R]	0.68	_
comp11768_c0_seq1	1.18	1.18	0	0	0	0	1.1	1.1	0.79	0.79	1.11	1.11	noTest	noTest	noTest	noTest	noTest	noTest	noTest	noTest	noTest	_	_	_	_
comp11768_c0_seq2	0	0	0.68	0.68	0.46	0.46	0	0	0.73	0.73	1.1	1.1	noTest	noTest	noTest	noTest	noTest	noTest	noTest	noTest	noTest	_	_	_	_
comp11768_c0_seq3	0.72	0.72	0.42	0.42	0.12	0.12	0.51	0.51	0.65	0.65	1.5	1.5	0.822492	1	-0.413015	3.33625	noTest	noTest	noTest	1.3125	1.1755	_	_	_	_
comp11769_c0_seq1	1.01	1.01	0.75	0.75	0.92	0.92	0	0	0	0	0	0	noTest	noTest	noTest	noTest	noTest	noTest	noTest	noTest	noTest	gi|34328436|ref|NP_081138.2|	CD177 antigen precursor [Mus CD177_MOUSE RecName: Full=CD177 antigen; AltName: CD_antigen=CD177; Flags: Precursor AAH2728	1	_
comp11769_c0_seq2	0.24	0.24	0.27	0.27	0.98	0.98	0	0	0	0	0.29	0.29	noTest	noTest	noTest	noTest	noTest	noTest	noTest	noTest	noTest	_	_	_	_
comp11770_c0_seq1	0	0	0	0	0.45	0.45	0.25	0.25	0.56	0.56	0	0	noTest	noTest	noTest	noTest	noTest	noTest	noTest	noTest	noTest	_	_	_	_
comp11770_c0_seq2	0	0	1.4	1.4	0	0	0	0	0.61	0.61	2.39	2.39	noTest	noTest	noTest	5.3504	noTest	noTest	noTest	5.38246	1.67428	_	_	_	_
comp11770_c0_seq3	0.84	0.84	1.52	1.52	0	0	0.25	0.25	0.61	0.61	2.8	2.8	noTest	noTest	noTest	5.9659	-1.10153	noTest	-5.21105	2.7199	1.74592	_	_	_	_
comp11770_c0_seq4	0	0	0	0	0.53	0.53	0	0	0	0	0	0	noTest	noTest	noTest	noTest	noTest	noTest	noTest	noTest	noTest	_	_	_	_
comp11774_c0_seq1	0	0	0.98	0.98	0	0	0	0	1.52	1.52	1.61	1.61	noTest	noTest	noTest	noTest	noTest	noTest	noTest	noTest	noTest	_	_	_	_
comp11775_c0_seq1	0.21	0.21	0.49	0.49	0.57	0.57	0.5	0.5	1.07	1.07	0	0	noTest	noTest	noTest	noTest	noTest	noTest	noTest	noTest	noTest	gi|170099774|ref|XP_001881105.1|	predicted protein [Laccaria bicolor S238N-H82]	0.6	_
comp11775_c0_seq2	0	0	0.38	0.38	0	0	0	0	0	0	1.1	1.1	noTest	noTest	noTest	noTest	noTest	noTest	noTest	noTest	noTest	gi|238590537|ref|XP_002392348.1|	hypothetical protein MPER_08089 [Moniliophthora perniciosa FA553]	0.74	_
comp11776_c0_seq1	0.58	0.58	0	0	0.53	0.53	0	0	0.65	0.65	2	2	noTest	noTest	noTest	1.75482	noTest	noTest	noTest	noTest	1.39351	_	_	_	_
comp11776_c0_seq2	0	0	0.59	0.59	0	0	1.49	1.49	0	0	0.72	0.72	noTest	noTest	noTest	noTest	noTest	noTest	noTest	-1.37797	noTest	_	_	_	_
comp11779_c0_seq1	0.13	0.13	0	0	0	0	0	0	0	0	0	0	noTest	noTest	noTest	noTest	noTest	noTest	noTest	noTest	noTest	_	_	_	_
comp11779_c0_seq2	0	0	0.61	0.61	0.72	0.72	2.02	2.02	0.18	0.18	2.58	2.58	noTest	noTest	noTest	1.36674	noTest	noTest	noTest	0.0861488	2.42011	_	_	_	_
comp11779_c0_seq3	0	0	0.53	0.53	1.19	1.19	0	0	1.02	1.02	4.12	4.12	noTest	noTest	noTest	1.90252	noTest	noTest	noTest	5.24841	1.54071	_	_	_	_
comp11779_c0_seq4	1.06	1.06	0	0	0	0	0	0	0.69	0.69	0	0	noTest	noTest	noTest	noTest	noTest	noTest	noTest	noTest	noTest	_	_	_	_
comp11782_c0_seq1	0.75	0.75	0	0	0.34	0.34	0	0	0.85	0.85	0	0	noTest	noTest	noTest	noTest	noTest	noTest	noTest	noTest	noTest	_	_	_	_
comp11782_c0_seq2	0	0	0	0	0	0	0	0	0	0	2.75	2.75	noTest	noTest	noTest	noTest	noTest	noTest	noTest	noTest	noTest	_	_	_	_
comp11782_c0_seq3	0	0	1.34	1.34	0	0	1.1	1.1	0.52	0.52	1.71	1.71	noTest	noTest	noTest	noTest	noTest	noTest	noTest	noTest	noTest	_	_	_	_
comp11783_c0_seq1	67.38	67.38	126.43	126.43	58.25	58.25	45.17	45.17	118.07	118.07	69.8	69.8	0.378854	1	-0.609045	0.12677	-0.162984	-0.332539	-1.10588	0.391101	-0.936637	gi|354961772|dbj|BAL05151.1|	cytochrome P450 [Phanerochaete chrysosporium]	0.72	GO:0046872;GO:0016491
comp11784_c0_seq1	21.45	21.45	33.11	33.11	26.24	26.24	20.29	20.29	33.64	33.64	31.58	31.58	0.893835	1	-0.100814	0.14212	-0.0036007	0.174381	-0.3139	0.405156	-0.288885	_	_	_	_
comp11786_c0_seq1	0.23	0.23	0.52	0.52	0	0	0	0	0.4	0.4	0.85	0.85	noTest	noTest	noTest	noTest	noTest	noTest	noTest	noTest	noTest	_	_	_	_
comp11787_c1_seq1	1.14	1.14	2.03	2.03	1.56	1.56	0.28	0.28	1.95	1.95	2.76	2.76	noTest	noTest	noTest	0.670369	-0.0896323	0.317591	-0.346195	2.82856	0.296308	_	_	_	_
comp11788_c0_seq1	0.78	0.78	0	0	0	0	0	0	0	0	0.45	0.45	noTest	noTest	noTest	noTest	noTest	noTest	noTest	noTest	noTest	_	_	_	_
comp11788_c0_seq2	0	0	0	0	0	0	0	0	0	0	2.22	2.22	noTest	noTest	noTest	noTest	noTest	noTest	noTest	noTest	noTest	_	_	_	_
comp11788_c0_seq3	0.43	0.43	1.1	1.1	0.75	0.75	0.32	0.32	0.91	0.91	2.66	2.66	noTest	noTest	noTest	1.73627	noTest	noTest	noTest	2.33981	1.3668	_	_	_	_
comp11788_c0_seq4	1.49	1.49	0	0	1.85	1.85	1.25	1.25	0.31	0.31	0.17	0.17	0.7999	1	-0.319928	noTest	noTest	0.32012	noTest	noTest	noTest	_	_	_	_
comp11789_c0_seq1	0.72	0.72	0.48	0.48	0.39	0.39	0.69	0.69	0.73	0.73	0.69	0.69	noTest	noTest	noTest	noTest	noTest	noTest	noTest	noTest	noTest	_	_	_	_
comp11792_c1_seq1	2.7	2.7	2.13	2.13	0.82	0.82	2.06	2.06	2.9	2.9	3.33	3.33	1	1	-0.325182	1.75482	0.561884	-1.72917	noTest	0.340027	-0.105057	_	_	_	_
comp11792_c1_seq2	0	0	0.76	0.76	0	0	0.74	0.74	0.61	0.61	3.15	3.15	noTest	noTest	noTest	5.21643	noTest	noTest	noTest	1.97008	2.42011	_	_	_	_
comp11792_c2_seq1	0	0	0	0	0	0	0	0	0	0	2.35	2.35	noTest	noTest	noTest	5.21643	noTest	noTest	noTest	5.24841	5.06035	_	_	_	_
comp11792_c2_seq2	1.46	1.46	2.63	2.63	1.49	1.49	1.32	1.32	2.79	2.79	3.75	3.75	1	1	-0.160528	1.16713	0.0532471	-0.0788152	-0.775162	1.23764	0.219724	_	_	_	_
comp11794_c0_seq1	0	0	0	0	0	0	0	0	0	0	0.68	0.68	noTest	noTest	noTest	noTest	noTest	noTest	noTest	noTest	noTest	_	_	_	_
comp11795_c0_seq1	0.29	0.29	0	0	0.16	0.16	17.49	17.49	0.1	0.1	0.35	0.35	1.34887e-10	2.28627e-08	5.82338	noTest	noTest	noTest	noTest	-5.80839	noTest	gi|384517172|ref|YP_005704477.1|	short chain dehydrogenase family protein [Enterococcus faecalis 62]	1	GO:0000166;GO:0055114;GO:0016491
comp11799_c0_seq1	0.43	0.43	0.48	0.48	1.19	1.19	0.53	0.53	0.75	0.75	2.64	2.64	noTest	noTest	noTest	noTest	noTest	noTest	noTest	noTest	noTest	_	_	_	_
comp11800_c1_seq1	1.46	1.46	12.92	12.92	6.66	6.66	2.95	2.95	4.21	4.21	14.18	14.18	noTest	noTest	noTest	0.941801	-1.63941	1.97375	-0.929622	1.98097	1.5339	_	_	_	_
comp11801_c0_seq1	0.74	0.74	1.09	1.09	2.02	2.02	0.89	0.89	4.62	4.62	2.08	2.08	noTest	noTest	noTest	-0.0803741	1.96606	noTest	0.858991	0.937156	-1.3081	_	_	_	_
comp11801_c0_seq2	2.44	2.44	2.82	2.82	3.46	3.46	3.38	3.38	4.13	4.13	5.01	5.01	0.603651	1	0.444205	0.407525	0.527772	0.3824	0.315438	0.333779	0.074666	_	_	_	_
comp11803_c0_seq1	0	0	0	0	0	0	0.47	0.47	0	0	0.94	0.94	noTest	noTest	noTest	noTest	noTest	noTest	noTest	noTest	noTest	_	_	_	_
comp11803_c0_seq2	0	0	0	0	0	0	0	0	0	0	0	0	noTest	noTest	noTest	noTest	noTest	noTest	noTest	noTest	noTest	_	_	_	_
comp11803_c0_seq3	0	0	0	0	0	0	0	0	0	0	1.88	1.88	noTest	noTest	noTest	noTest	noTest	noTest	noTest	noTest	noTest	_	_	_	_
comp11803_c0_seq4	0	0	0	0	0	0	0	0	0	0	0.41	0.41	noTest	noTest	noTest	noTest	noTest	noTest	noTest	noTest	noTest	_	_	_	_
comp118040_c0_seq1	1.21	1.21	0.84	0.84	1.24	1.24	0.91	0.91	1.03	1.03	0.55	0.55	0.822492	1	-0.413015	noTest	noTest	-0.0788152	0.555901	noTest	noTest	gi|407261725|ref|XP_001479421.4|	PREDICTED: glyceraldehyde-3-phosphate dehydrogenase-like isoform 1 [Mus musculus]	1	GO:0045298;GO:0051402;GO:0006096;GO:0060359;GO:0055114;GO:0071346;GO:0017148;GO:0005829;GO:0005739;GO:0005886;GO:0070062;GO:0005634;GO:0000226;GO:0006094;GO:0015630;GO:0051287;GO:0008017;GO:0050661;GO:0035606;GO:0030529;GO:0005811;GO:0035605;GO:0007275;GO:0050821;GO:0004365
comp118043_c0_seq1	2.06	2.06	0.38	0.38	1.88	1.88	0	0	2.95	2.95	1.66	1.66	noTest	noTest	noTest	noTest	noTest	-0.239415	noTest	noTest	noTest	gi|28174920|gb|AAH03896.2|	Rpl17 protein, partial [Mus musculus]	1	GO:0042254;GO:0006412;GO:0022625;GO:0003735
comp11805_c0_seq1	0	0	0.55	0.55	0	0	0.6	0.6	0.86	0.86	0	0	noTest	noTest	noTest	noTest	noTest	noTest	noTest	noTest	noTest	_	_	_	_
comp11806_c0_seq1	0.33	0.33	2.91	2.91	0	0	0.79	0.79	1.69	1.69	5.15	5.15	noTest	noTest	noTest	5.58596	-0.790072	noTest	noTest	2.33981	1.3668	_	_	_	_
comp11807_c0_seq1	0	0	0	0	0	0	0	0	0	0	1.35	1.35	noTest	noTest	noTest	noTest	noTest	noTest	noTest	noTest	noTest	_	_	_	_
comp11807_c1_seq1	0.84	0.84	0	0	0.58	0.58	1.02	1.02	0	0	2.04	2.04	noTest	noTest	noTest	noTest	noTest	noTest	noTest	noTest	noTest	_	_	_	_
comp11807_c1_seq2	0	0	0	0	0	0	0	0	0.7	0.7	0	0	noTest	noTest	noTest	noTest	noTest	noTest	noTest	noTest	noTest	_	_	_	_
comp11809_c0_seq1	0.48	0.48	0.71	0.71	0	0	0	0	0	0	0	0	noTest	noTest	noTest	noTest	noTest	noTest	noTest	noTest	noTest	_	_	_	_
comp11809_c0_seq2	0	0	0.41	0.41	0	0	0	0	0	0	0.66	0.66	noTest	noTest	noTest	noTest	noTest	noTest	noTest	noTest	noTest	_	_	_	_
comp11809_c0_seq3	0	0	0	0	0	0	0.36	0.36	0.51	0.51	0	0	noTest	noTest	noTest	noTest	noTest	noTest	noTest	noTest	noTest	_	_	_	_
comp11809_c0_seq4	0	0	0	0	0.72	0.72	0	0	0	0	0.32	0.32	noTest	noTest	noTest	noTest	noTest	noTest	noTest	noTest	noTest	_	_	_	_
comp11810_c0_seq1	8	8	18.97	18.97	8.47	8.47	9.69	9.69	13.14	13.14	16.76	16.76	0.802807	1	0.245948	0.846219	-0.572808	-0.0380829	-1.13861	0.550345	0.160733	_	_	_	_
comp11811_c0_seq1	2.8	2.8	46.06	46.06	5.76	5.76	5.67	5.67	45.26	45.26	14.19	14.19	0.352672	1	0.954449	1.14854	-0.0831224	0.887878	-2.95682	1.07128	-1.84419	gi|409080144|gb|EKM80505.1|	hypothetical protein AGABI1DRAFT_39616 [Agaricus bisporus var. burnettii JB137-S8]	0.76	_
comp11812_c0_seq1	639	639	186.99	186.99	376.13	376.13	586.62	586.62	142.19	142.19	334.97	334.97	0.817732	1	-0.152124	-0.297664	-0.444697	-0.885022	1.02202	-1.04275	1.04819	_	_	_	_
comp11816_c0_seq1	11.24	11.24	7.58	7.58	2.01	2.01	9.5	9.5	8.47	8.47	10.11	10.11	0.77773	1	-0.271299	2.11621	0.0975215	-2.51993	-1.82923	-0.143743	0.0707232	_	_	_	_
comp11817_c0_seq1	343.12	343.12	498.22	498.22	379.5	379.5	335.49	335.49	505.37	505.37	301.3	301.3	0.93091	1	-0.0583456	-0.461388	-0.0210023	0.0262949	-0.375945	-0.388938	-0.9372	gi|242205952|ref|XP_002468833.1|	40S ribosomal protein S20 [Postia placenta Mad-698-R]	0.98	GO:0042254;GO:0006412;GO:0003735;GO:0015935
comp11819_c0_seq1	0.4	0.4	0.45	0.45	0	0	0.24	0.24	0.69	0.69	0	0	noTest	noTest	noTest	noTest	noTest	noTest	noTest	noTest	noTest	gi|170088903|ref|XP_001875674.1|	predicted protein [Laccaria bicolor S238N-H82]	0.63	GO:0016772
comp11820_c0_seq1	0.43	0.43	0.97	0.97	0	0	0	0	0.75	0.75	0	0	noTest	noTest	noTest	noTest	noTest	noTest	noTest	noTest	noTest	_	_	_	_
comp11820_c0_seq2	0	0	0	0	0	0	0	0	0	0	0	0	noTest	noTest	noTest	noTest	noTest	noTest	noTest	noTest	noTest	_	_	_	_
comp11820_c0_seq3	0	0	0.89	0.89	0	0	0	0	2.07	2.07	0	0	noTest	noTest	noTest	noTest	1.1129	noTest	noTest	noTest	noTest	_	_	_	_
comp11820_c0_seq4	0	0	0	0	0	0	0.53	0.53	0	0	0.26	0.26	noTest	noTest	noTest	noTest	noTest	noTest	noTest	noTest	noTest	_	_	_	_
comp11824_c0_seq1	0	0	0	0	0.39	0.39	0	0	0	0	0.82	0.82	noTest	noTest	noTest	noTest	noTest	noTest	noTest	noTest	noTest	_	_	_	_
comp11824_c0_seq2	0	0	0	0	0.25	0.25	0.46	0.46	0	0	0	0	noTest	noTest	noTest	noTest	noTest	noTest	noTest	noTest	noTest	_	_	_	_
comp11824_c0_seq3	0	0	0	0	0.4	0.4	1.09	1.09	1.78	1.78	0	0	noTest	noTest	noTest	noTest	noTest	noTest	noTest	noTest	noTest	_	_	_	_
comp11824_c0_seq4	1.37	1.37	1.22	1.22	0.39	0.39	0	0	0	0	2.26	2.26	0.0140787	0.128791	-5.24156	2.37681	noTest	-1.87683	-1.57874	5.72296	5.53337	_	_	_	_
comp11825_c0_seq1	0	0	0	0	0	0	0	0	1.19	1.19	0.16	0.16	noTest	noTest	noTest	noTest	noTest	noTest	noTest	noTest	noTest	_	_	_	_
comp11825_c0_seq2	1.11	1.11	0.83	0.83	1.14	1.14	1.34	1.34	0	0	2.25	2.25	noTest	noTest	noTest	0.868703	noTest	noTest	noTest	0.548014	noTest	_	_	_	_
comp11825_c0_seq3	0	0	0	0	0	0	0	0	0	0	1.9	1.9	noTest	noTest	noTest	noTest	noTest	noTest	noTest	noTest	noTest	_	_	_	_
comp11825_c0_seq4	0	0	0.64	0.64	0	0	0	0	0	0	0.49	0.49	noTest	noTest	noTest	noTest	noTest	noTest	noTest	noTest	noTest	_	_	_	_
comp11828_c0_seq1	7.45	7.45	6.96	6.96	5.37	5.37	2.85	2.85	10.13	10.13	6.66	6.66	0.177284	0.892934	-1.38078	0.175879	0.484167	-0.582045	-0.35288	0.962361	-0.779796	gi|170095123|ref|XP_001878782.1|	1,3-beta-glucan synthase [Laccaria bicolor S238N-H82]	0.97	GO:0005982;GO:0006075;GO:0003843;GO:0005985;GO:0000148
comp11829_c0_seq1	0	0	0	0	0	0	0	0	0	0	0.72	0.72	noTest	noTest	noTest	noTest	noTest	noTest	noTest	noTest	noTest	_	_	_	_
comp11829_c0_seq2	0	0	2.07	2.07	0.29	0.29	0	0	3.51	3.51	0.52	0.52	noTest	noTest	noTest	noTest	0.718234	noTest	-2.60561	noTest	-2.83548	_	_	_	_
comp11829_c0_seq3	0	0	1.74	1.74	0.29	0.29	0	0	0	0	0	0	noTest	noTest	noTest	noTest	noTest	noTest	noTest	noTest	noTest	_	_	_	_
comp11829_c0_seq4	0	0	0	0	0	0	0	0	0.46	0.46	0	0	noTest	noTest	noTest	noTest	noTest	noTest	noTest	noTest	noTest	_	_	_	_
comp118312_c0_seq1	0.55	0.55	0	0	0.76	0.76	0.67	0.67	0	0	0	0	noTest	noTest	noTest	noTest	noTest	noTest	noTest	noTest	noTest	_	_	_	_
comp11832_c0_seq1	0	0	1.7	1.7	0	0	0	0	0	0	3.24	3.24	noTest	noTest	noTest	noTest	noTest	noTest	noTest	noTest	noTest	_	_	_	_
comp11832_c0_seq2	2.86	2.86	0.41	0.41	0	0	0	0	0.7	0.7	1.05	1.05	noTest	noTest	noTest	noTest	noTest	noTest	noTest	noTest	noTest	_	_	_	_
comp11832_c0_seq3	0	0	0	0	0	0	0	0	0	0	0.61	0.61	noTest	noTest	noTest	noTest	noTest	noTest	noTest	noTest	noTest	_	_	_	_
comp11832_c0_seq4	0	0	1.36	1.36	1.33	1.33	0	0	1.11	1.11	0	0	noTest	noTest	noTest	noTest	noTest	noTest	noTest	noTest	noTest	_	_	_	_
comp118331_c0_seq1	0.59	0.59	0.87	0.87	0.54	0.54	0.24	0.24	2.34	2.34	1.42	1.42	noTest	noTest	noTest	noTest	noTest	noTest	noTest	noTest	-0.882294	_	_	_	_
comp11835_c0_seq1	0.59	0.59	0	0	0.85	0.85	1.35	1.35	0	0	0.86	0.86	noTest	noTest	noTest	noTest	noTest	noTest	noTest	noTest	noTest	_	_	_	_
comp11835_c0_seq2	2	2	1.4	1.4	2.14	2.14	2.89	2.89	0.72	0.72	2.82	2.82	0.822492	1	0.489408	noTest	1.32863	noTest	noTest	-0.224064	noTest	_	_	_	_
comp11836_c0_seq1	1.67	1.67	0.68	0.68	3.18	3.18	2.21	2.21	0	0	1.51	1.51	0.763627	1	0.377254	noTest	noTest	noTest	2.05159	-0.674724	noTest	_	_	_	_
comp11836_c0_seq2	0	0	0.84	0.84	0	0	0	0	1.49	1.49	1.16	1.16	noTest	noTest	noTest	0.265615	noTest	noTest	noTest	noTest	-0.66109	_	_	_	_
comp11836_c1_seq1	1.78	1.78	0.49	0.49	0.61	0.61	1.62	1.62	0.77	0.77	2.17	2.17	noTest	noTest	noTest	-1.08706	noTest	0.801778	noTest	noTest	noTest	_	_	_	_
comp11836_c2_seq1	3.17	3.17	1.56	1.56	3.86	3.86	3.41	3.41	2.42	2.42	6.4	6.4	1	1	0.076563	noTest	noTest	noTest	1.26107	0.658405	1.1755	_	_	_	_
comp11838_c0_seq1	7.02	7.02	9.11	9.11	6.6	6.6	7.23	7.23	8.31	8.31	9.57	9.57	1	1	0.0235985	noTest	noTest	noTest	-0.440445	0.171777	0.00164679	_	_	_	_
comp11839_c0_seq1	24.01	24.01	50.92	50.92	37.42	37.42	27.73	27.73	45.7	45.7	27.52	27.52	0.794029	1	0.186118	0.587613	noTest	0.158821	-0.423552	-0.243578	-0.927995	_	_	_	_
comp1183_c0_seq1	0	0	0.87	0.87	1.6	1.6	0	0	0	0	0	0	noTest	noTest	noTest	0.41109	-0.151541	-0.203583	noTest	noTest	noTest	gi|242215714|ref|XP_002473670.1|	predicted protein [Postia placenta Mad-698-R]	0.76	_
comp1183_c0_seq2	0	0	0	0	0	0	0	0	0	0	0	0	noTest	noTest	noTest	-0.567924	-0.184081	0.522639	noTest	noTest	noTest	gi|170099732|ref|XP_001881084.1|	predicted protein [Laccaria bicolor S238N-H82]	0.6	_
comp11841_c0_seq1	1.48	1.48	0.74	0.74	1.22	1.22	1.43	1.43	0.51	0.51	1.54	1.54	noTest	noTest	noTest	noTest	noTest	noTest	noTest	noTest	noTest	_	_	_	_
comp11841_c0_seq2	0	0	3.64	3.64	0	0	0	0	0	0	3.28	3.28	noTest	noTest	noTest	noTest	noTest	noTest	noTest	noTest	noTest	_	_	_	_
comp11842_c0_seq1	212.23	212.23	161.69	161.69	172.84	172.84	185.45	185.45	178.55	178.55	153.45	153.45	0.74352	1	-0.2164	-0.297428	0.113209	-0.413012	0.116207	-0.506232	-0.415297	gi|170086143|ref|XP_001874295.1|	predicted protein [Laccaria bicolor S238N-H82]	0.77	_
comp11843_c0_seq1	0.09	0.09	0.82	0.82	0.25	0.25	0.22	0.22	0.93	0.93	0.22	0.22	noTest	noTest	noTest	noTest	0.164124	noTest	-1.57874	noTest	noTest	_	_	_	_
comp118443_c0_seq1	0	0	0	0	0	0	5.35	5.35	0	0	0	0	0.00614931	0.0641954	5.48424	noTest	-0.630629	noTest	noTest	-5.47611	noTest	_	_	_	_
comp118447_c0_seq1	0.28	0.28	0.31	0.31	0.39	0.39	0.34	0.34	0.48	0.48	2.74	2.74	noTest	noTest	noTest	noTest	noTest	noTest	noTest	noTest	noTest	_	_	_	_
comp11844_c0_seq1	0.88	0.88	6.93	6.93	0	0	0.85	0.85	4.5	4.5	0	0	noTest	noTest	noTest	noTest	noTest	noTest	-6.99031	noTest	-6.31317	_	_	_	_
comp11844_c0_seq2	0	0	0.4	0.4	0	0	0	0	1.82	1.82	0	0	noTest	noTest	noTest	noTest	0.259482	noTest	noTest	noTest	noTest	_	_	_	_
comp11844_c0_seq3	0	0	0	0	0	0	0	0	0	0	0	0	noTest	noTest	noTest	noTest	noTest	noTest	noTest	noTest	noTest	_	_	_	_
comp11844_c0_seq4	0	0	3.45	3.45	0	0	0	0	4.01	4.01	0.55	0.55	noTest	noTest	noTest	noTest	noTest	noTest	-6.19144	noTest	-2.98424	_	_	_	_
comp11846_c0_seq1	0.63	0.63	0	0	0	0	0	0	0.54	0.54	1.24	1.24	noTest	noTest	noTest	noTest	noTest	noTest	noTest	noTest	noTest	_	_	_	_
comp11846_c0_seq2	0	0	0.38	0.38	0	0	0	0	0	0	0.73	0.73	noTest	noTest	noTest	noTest	noTest	noTest	noTest	noTest	noTest	_	_	_	_
comp11848_c0_seq1	342.35	342.35	235.57	235.57	265.42	265.42	367.83	367.83	210.31	210.31	230.49	230.49	0.912536	1	0.0730313	-0.335204	-0.218544	-0.48853	0.184782	-0.908958	-0.0527066	_	_	_	_
comp11849_c0_seq1	1.01	1.01	0.62	0.62	0	0	1.37	1.37	0	0	0	0	noTest	noTest	noTest	noTest	noTest	noTest	noTest	noTest	noTest	_	_	_	_
comp11849_c0_seq2	0.3	0.3	0.31	0.31	0.19	0.19	0.33	0.33	1.17	1.17	0.83	0.83	noTest	noTest	noTest	noTest	noTest	noTest	noTest	noTest	-0.66109	_	_	_	_
comp11851_c0_seq1	1.04	1.04	0.86	0.86	0	0	0	0	0.44	0.44	0.63	0.63	noTest	noTest	noTest	noTest	noTest	noTest	noTest	noTest	noTest	_	_	_	_
comp11852_c0_seq1	0	0	0.45	0.45	0	0	0.49	0.49	0	0	0	0	noTest	noTest	noTest	noTest	noTest	noTest	noTest	noTest	noTest	_	_	_	_
comp11852_c0_seq2	1.46	1.46	0	0	4.01	4.01	1.18	1.18	0	0	0	0	noTest	noTest	noTest	noTest	noTest	noTest	noTest	noTest	noTest	_	_	_	_
comp11853_c0_seq1	0.33	0.33	0	0	0.46	0.46	0.4	0.4	0	0	0.4	0.4	noTest	noTest	noTest	noTest	noTest	noTest	noTest	noTest	noTest	_	_	_	_
comp11855_c0_seq1	0	0	0	0	0.53	0.53	0.47	0.47	0	0	0	0	noTest	noTest	noTest	noTest	noTest	noTest	noTest	noTest	noTest	_	_	_	_
comp11855_c0_seq2	0.99	0.99	0	0	0	0	0	0	0	0	0.8	0.8	noTest	noTest	noTest	noTest	noTest	noTest	noTest	noTest	noTest	_	_	_	_
comp11857_c0_seq1	18.24	18.24	18.68	18.68	19.81	19.81	19.7	19.7	18.77	18.77	25.48	25.48	0.898658	1	0.0947904	0.237545	-0.0176643	0.00739893	0.110258	0.137991	0.244708	gi|170088873|ref|XP_001875659.1|	predicted protein [Laccaria bicolor S238N-H82]	0.66	GO:0016772
comp11857_c0_seq2	6.1	6.1	1.04	1.04	2.3	2.3	4.27	4.27	1.89	1.89	4.9	4.9	0.479212	1	-0.543405	0.969719	0.853164	-1.53623	1.12444	-0.0351986	1.11902	gi|170088873|ref|XP_001875659.1|	predicted protein [Laccaria bicolor S238N-H82]	0.68	GO:0016772
comp11858_c0_seq1	0.19	0.19	1.7	1.7	0.52	0.52	0.23	0.23	0.33	0.33	1.62	1.62	noTest	noTest	noTest	noTest	noTest	noTest	-1.57874	noTest	noTest	_	_	_	_
comp11859_c0_seq1	0	0	0.58	0.58	0	0	0	0	0	0	0.85	0.85	noTest	noTest	noTest	noTest	noTest	noTest	noTest	noTest	noTest	_	_	_	_
comp11859_c0_seq2	1.59	1.59	0.6	0.6	0.87	0.87	2.36	2.36	0	0	1.79	1.79	0.822492	1	0.489408	noTest	noTest	noTest	noTest	-0.474719	noTest	_	_	_	_
comp11859_c0_seq3	0	0	0.51	0.51	0	0	0.64	0.64	0.49	0.49	0.71	0.71	noTest	noTest	noTest	noTest	noTest	noTest	noTest	noTest	noTest	_	_	_	_
comp11860_c0_seq1	0	0	1.59	1.59	0.67	0.67	0.41	0.41	0.82	0.82	0.17	0.17	noTest	noTest	noTest	noTest	-0.790072	noTest	-1.04275	noTest	noTest	_	_	_	_
comp11860_c0_seq2	0.25	0.25	0	0	0	0	0	0	0	0	3.42	3.42	noTest	noTest	noTest	5.87987	noTest	noTest	noTest	5.91218	5.72212	_	_	_	_
comp11860_c0_seq3	0.51	0.51	0	0	0.85	0.85	1.42	1.42	0	0	3.5	3.5	noTest	noTest	noTest	1.93871	noTest	noTest	noTest	1.06007	5.63083	_	_	_	_
comp11860_c0_seq4	0	0	0	0	0	0	0	0	2.09	2.09	4.56	4.56	noTest	noTest	noTest	6.39596	noTest	noTest	noTest	6.42843	1.00312	_	_	_	_
comp11862_c0_seq1	0	0	0	0	0	0	0	0	0	0	1.24	1.24	noTest	noTest	noTest	noTest	noTest	noTest	noTest	noTest	noTest	_	_	_	_
comp11863_c0_seq1	0	0	0	0	0.58	0.58	0	0	0	0	0	0	noTest	noTest	noTest	noTest	noTest	noTest	noTest	noTest	noTest	_	_	_	_
comp11863_c0_seq2	0	0	0	0	0	0	0	0	0	0	0	0	noTest	noTest	noTest	noTest	noTest	noTest	noTest	noTest	noTest	_	_	_	_
comp11863_c0_seq3	0	0	0	0	0	0	0	0	0	0	0.46	0.46	noTest	noTest	noTest	noTest	noTest	noTest	noTest	noTest	noTest	_	_	_	_
comp11863_c0_seq4	0.37	0.37	0	0	0	0	0	0	0	0	0	0	noTest	noTest	noTest	noTest	noTest	noTest	noTest	noTest	noTest	_	_	_	_
comp11864_c0_seq1	1.7	1.7	4.39	4.39	1.56	1.56	0.69	0.69	5.92	5.92	8.29	8.29	noTest	noTest	noTest	2.15907	0.349339	noTest	noTest	3.08525	0.29796	_	_	_	_
comp11865_c0_seq1	0.72	0.72	0.6	0.6	0	0	1.09	1.09	0.61	0.61	0.44	0.44	noTest	noTest	noTest	noTest	noTest	noTest	noTest	noTest	noTest	_	_	_	_
comp11866_c0_seq1	0.25	0.25	0.84	0.84	0.34	0.34	0.3	0.3	0.43	0.43	0.61	0.61	noTest	noTest	noTest	noTest	noTest	noTest	noTest	noTest	noTest	_	_	_	_
comp11867_c0_seq1	0	0	1.21	1.21	0.37	0.37	0.71	0.71	0	0	1.73	1.73	noTest	noTest	noTest	2.03649	noTest	noTest	-1.57874	1.18046	5.19392	_	_	_	_
comp11867_c0_seq2	0.72	0.72	0	0	0.2	0.2	0.81	0.81	2.45	2.45	2.84	2.84	1	1	0.23692	3.42773	5.67243	noTest	noTest	1.40402	-0.0151311	_	_	_	_
comp11870_c0_seq1	2.98	2.98	3.21	3.21	4.7	4.7	2.21	2.21	2.13	2.13	3.87	3.87	0.763627	1	-0.440894	-0.398527	-0.769875	0.530363	0.515472	0.560691	0.769328	_	_	_	_
comp11870_c0_seq2	0	0	0.33	0.33	0	0	0	0	2.75	2.75	0	0	noTest	noTest	noTest	noTest	noTest	noTest	noTest	noTest	noTest	_	_	_	_
comp11871_c0_seq1	0.48	0.48	0	0	0	0	1.16	1.16	0	0	1.75	1.75	noTest	noTest	noTest	noTest	noTest	noTest	noTest	noTest	noTest	_	_	_	_
comp11871_c0_seq2	0.43	0.43	0.48	0.48	0.59	0.59	1.05	1.05	0	0	2.11	2.11	noTest	noTest	noTest	noTest	noTest	noTest	noTest	noTest	noTest	_	_	_	_
comp11872_c0_seq1	201.54	201.54	16.79	16.79	60.52	60.52	119.45	119.45	19.23	19.23	46.03	46.03	0.240879	1	-0.778193	-0.522737	0.169226	-1.84973	1.87037	-1.60649	1.05754	gi|169865432|ref|XP_001839315.1|	hypothetical protein CC1G_08182 [Coprinopsis cinerea okayama7
comp11872_c0_seq2	117.66	117.66	2.96	2.96	6.85	6.85	27.92	27.92	1.33	1.33	6.57	6.57	0.00273829	0.0346168	-2.09486	-0.166374	-1.23521	-4.23051	1.16076	-2.31445	2.11203	gi|169865432|ref|XP_001839315.1|	hypothetical protein CC1G_08182 [Coprinopsis cinerea okayama7
comp11875_c0_seq1	0.51	0.51	0.39	0.39	0.6	0.6	1.17	1.17	0.75	0.75	1.97	1.97	0.283653	1	1.08902	1.57787	noTest	0.0673102	noTest	0.545656	1.20168	_	_	_	_
comp11875_c0_seq2	0.15	0.15	0	0	0	0	0.58	0.58	0	0	0.79	0.79	noTest	noTest	noTest	noTest	noTest	noTest	noTest	noTest	noTest	_	_	_	_
comp11875_c1_seq1	0.21	0.21	0	0	0.58	0.58	0.51	0.51	0	0	1.79	1.79	noTest	noTest	noTest	noTest	noTest	noTest	noTest	noTest	noTest	_	_	_	_
comp11876_c0_seq1	0	0	0	0	0	0	0	0	0	0	0	0	noTest	noTest	noTest	noTest	noTest	noTest	noTest	noTest	noTest	_	_	_	_
comp11876_c0_seq2	0	0	0.55	0.55	0	0	0	0	0	0	0.78	0.78	noTest	noTest	noTest	noTest	noTest	noTest	noTest	noTest	noTest	_	_	_	_
comp11876_c0_seq3	0	0	2.03	2.03	0	0	0.93	0.93	0	0	0.18	0.18	noTest	noTest	noTest	noTest	-5.84966	noTest	-5.96046	noTest	noTest	_	_	_	_
comp11876_c0_seq4	1.15	1.15	0	0	0.63	0.63	0.55	0.55	3.52	3.52	1.41	1.41	0.390133	1	-1.03169	0.97694	6.5078	-0.95053	noTest	1.04641	-1.51282	_	_	_	_
comp11877_c0_seq1	162.16	162.16	207.59	207.59	145.75	145.75	147.67	147.67	240.29	240.29	145.25	145.25	0.811625	1	-0.157423	-0.131091	0.179574	-0.271068	-0.490477	-0.256925	-0.921996	_	_	_	_
comp11879_c0_seq1	0.37	0.37	0.21	0.21	0.25	0.25	0.67	0.67	1.27	1.27	0.22	0.22	noTest	noTest	noTest	noTest	noTest	noTest	noTest	noTest	noTest	gi|429856602|gb|ELA31504.1|	hypothetical protein CGGC5_8395 [Colletotrichum gloeosporioides Nara gc5]	0.77	_
comp11880_c0_seq1	0	0	0	0	0	0	0.93	0.93	0	0	0.64	0.64	0.00100641	0.0149573	6.05842	5.3504	noTest	noTest	noTest	-0.667768	5.19392	_	_	_	_
comp11880_c0_seq2	0	0	0	0	4.57	4.57	0	0	0	0	3.08	3.08	noTest	noTest	noTest	-0.689961	noTest	8.26846	8.26006	7.59594	7.40351	gi|409076501|gb|EKM76872.1|	hypothetical protein AGABI1DRAFT_62580, partial [Agaricus bisporus var. burnettii hypothetical protein AGABI2DRAFT_180167, partial [A	0.55	_
comp11880_c0_seq3	4.25	4.25	4.08	4.08	0	0	4.85	4.85	3.05	3.05	3.85	3.85	0.82486	1	0.180303	7.90559	-0.43238	-8.29047	-8.08378	-0.56212	0.140755	gi|409076501|gb|EKM76872.1|	hypothetical protein AGABI1DRAFT_62580, partial [Agaricus bisporus var. burnettii hypothetical protein AGABI2DRAFT_180167, partial [A	0.55	_
comp11880_c0_seq4	0	0	0	0	0	0	0	0	0	0	0.47	0.47	noTest	noTest	noTest	noTest	noTest	noTest	noTest	noTest	noTest	_	_	_	_
comp11880_c1_seq1	0.49	0.49	2.16	2.16	0.67	0.67	1.78	1.78	0.84	0.84	3.56	3.56	noTest	noTest	noTest	noTest	noTest	noTest	noTest	noTest	noTest	_	_	_	_
comp11881_c0_seq1	1.55	1.55	0.57	0.57	0	0	0.63	0.63	0.9	0.9	3.14	3.14	noTest	noTest	noTest	noTest	noTest	noTest	noTest	noTest	noTest	_	_	_	_
comp11882_c0_seq1	0	0	0.31	0.31	0	0	0	0	0	0	0.67	0.67	noTest	noTest	noTest	noTest	noTest	noTest	noTest	noTest	noTest	_	_	_	_
comp11882_c1_seq1	0	0	0	0	0.3	0.3	0	0	0	0	0	0	noTest	noTest	noTest	noTest	noTest	noTest	noTest	noTest	noTest	_	_	_	_
comp11882_c1_seq2	0.5	0.5	0.55	0.55	0.51	0.51	0.48	0.48	0.34	0.34	0.96	0.96	noTest	noTest	noTest	0.664681	noTest	noTest	noTest	0.733942	1.22955	_	_	_	_
comp11883_c0_seq1	2.97	2.97	4.74	4.74	3.29	3.29	3.13	3.13	4.1	4.1	5.37	5.37	1	1	0.0551723	0.57059	-0.234824	0.0332637	-0.497692	0.536888	0.188436	gi|449547870|gb|EMD38837.1|	hypothetical protein CERSUDRAFT_112564 [Ceriporiopsis subvermispora B]	0.63	_
comp11883_c1_seq1	1.27	1.27	4.2	4.2	2.09	2.09	2.46	2.46	4.79	4.79	2.93	2.93	0.542974	1	0.891152	0.417664	0.134935	0.570401	-0.977587	0.0861488	-0.81194	gi|336364584|gb|EGN92940.1|	hypothetical protein SERLA73DRAFT_64928 [Serpula lacrymans var. lacrymans S7.3]	0.62	_
comp11883_c1_seq2	0	0	0.69	0.69	0	0	0	0	0	0	0.99	0.99	noTest	noTest	noTest	noTest	noTest	noTest	noTest	noTest	noTest	_	_	_	_
comp11883_c2_seq1	2.2	2.2	2.44	2.44	4.51	4.51	5.98	5.98	4.23	4.23	4.65	4.65	0.124578	0.720852	1.38871	-0.0818868	0.73349	0.895301	0.880526	-0.586676	-0.0548759	gi|336371798|gb|EGO00138.1|	hypothetical protein SERLA73DRAFT_107124 [Serpula lacrymans var. lacrymans S7.3]	0.66	GO:0016772
comp11883_c2_seq2	1.22	1.22	0.9	0.9	1.11	1.11	0.49	0.49	2.1	2.1	2.96	2.96	noTest	noTest	noTest	noTest	noTest	noTest	noTest	noTest	noTest	gi|336371798|gb|EGO00138.1|	hypothetical protein SERLA73DRAFT_107124 [Serpula lacrymans var. lacrymans S7.3]	0.57	_
comp11884_c0_seq1	182.94	182.94	39.18	39.18	117.7	117.7	113.2	113.2	37.57	37.57	108.55	108.55	0.280912	1	-0.710822	-0.239979	-0.0797941	-0.751357	1.60946	-0.292706	1.32837	gi|170107843|ref|XP_001885131.1|	predicted protein [Laccaria bicolor S238N-H82]	0.92	GO:0008643;GO:0055085;GO:0016021;GO:0022891
comp11887_c0_seq1	72.16	72.16	56.82	56.82	70.23	70.23	90.6	90.6	62.43	62.43	66.91	66.91	0.641793	1	0.308299	-0.191217	0.112334	-0.156756	0.327268	-0.668458	-0.0971368	_	_	_	_
comp11887_c0_seq2	67.52	67.52	66.09	66.09	70.34	70.34	99.66	99.66	67.59	67.59	63.45	63.45	0.412127	1	0.542514	-0.275332	0.0106074	-0.0545037	0.112555	-0.884537	-0.294226	_	_	_	_
comp11888_c0_seq1	0.76	0.76	1.31	1.31	0	0	0.46	0.46	0.44	0.44	1.71	1.71	noTest	noTest	noTest	5.3504	-1.49476	noTest	noTest	1.5696	1.67428	_	_	_	_
comp11888_c0_seq2	0.35	0.35	0	0	2.39	2.39	0.8	0.8	0	0	1.6	1.6	noTest	noTest	noTest	-0.708056	noTest	2.64006	6.18781	0.744514	5.31616	_	_	_	_
comp11889_c0_seq1	1.02	1.02	0	0	0	0	0	0	1.77	1.77	0	0	noTest	noTest	noTest	noTest	noTest	noTest	noTest	noTest	noTest	_	_	_	_
comp11889_c1_seq1	0.36	0.36	0.4	0.4	0.73	0.73	0.43	0.43	1.21	1.21	0.86	0.86	noTest	noTest	noTest	noTest	noTest	noTest	noTest	noTest	noTest	_	_	_	_
comp11889_c1_seq2	0.83	0.83	1.26	1.26	1.13	1.13	1.45	1.45	0.89	0.89	2.73	2.73	0.454082	1	0.774586	1.12581	-0.502495	0.326021	-0.126763	0.665871	1.38198	_	_	_	_
comp11891_c0_seq1	0.3	0.3	0	0	0	0	0.36	0.36	0	0	0.36	0.36	noTest	noTest	noTest	noTest	noTest	noTest	noTest	noTest	noTest	_	_	_	_
comp118929_c0_seq1	0.44	0.44	0	0	1.21	1.21	1.07	1.07	0	0	1.07	1.07	noTest	noTest	noTest	noTest	noTest	noTest	noTest	noTest	noTest	_	_	_	_
comp11892_c0_seq1	0	0	0.66	0.66	0	0	0	0	0.51	0.51	1.07	1.07	noTest	noTest	noTest	noTest	noTest	noTest	noTest	noTest	noTest	_	_	_	_
comp11892_c0_seq2	0	0	1.04	1.04	0.64	0.64	0	0	0	0	1.71	1.71	noTest	noTest	noTest	noTest	noTest	noTest	noTest	noTest	noTest	_	_	_	_
comp11893_c0_seq1	1.64	1.64	1.21	1.21	5.25	5.25	3.32	3.32	4.75	4.75	2.66	2.66	noTest	noTest	noTest	-1.06217	noTest	1.47249	noTest	noTest	noTest	_	_	_	_
comp11894_c0_seq1	1.83	1.83	0.96	0.96	0	0	2.53	2.53	0.53	0.53	2	2	0.603651	1	0.444205	6.45665	-0.769875	-6.61262	-5.58054	-0.597119	1.5339	_	_	_	_
comp11894_c0_seq2	0	0	0.41	0.41	1.7	1.7	0	0	0.27	0.27	0.88	0.88	noTest	noTest	noTest	-0.998351	noTest	6.36386	2.10605	5.38246	1.67428	_	_	_	_
comp11895_c0_seq1	0.76	0.76	1.01	1.01	1.57	1.57	1.57	1.57	0	0	1.26	1.26	noTest	noTest	noTest	noTest	noTest	noTest	noTest	noTest	noTest	_	_	_	_
comp11895_c0_seq2	0	0	0.94	0.94	0.49	0.49	0.69	0.69	0	0	2.27	2.27	noTest	noTest	noTest	noTest	noTest	noTest	noTest	noTest	noTest	_	_	_	_
comp11895_c0_seq3	0	0	0.44	0.44	0	0	0	0	2.25	2.25	0	0	noTest	noTest	noTest	noTest	noTest	noTest	noTest	noTest	noTest	_	_	_	_
comp11896_c0_seq1	0.44	0.44	0	0	2.64	2.64	1.41	1.41	0	0	1.69	1.69	0.23879	1	1.50852	-0.794349	noTest	2.34232	6.2741	0.0289959	5.31616	_	_	_	_
comp11896_c0_seq2	6.97	6.97	5.53	5.53	3.64	3.64	3.56	3.56	5.24	5.24	3.42	3.42	0.212069	0.989503	-0.967702	-0.188496	-0.0988483	-1.05205	-0.5842	-0.285141	-0.793177	_	_	_	_
comp11897_c0_seq1	0	0	0.28	0.28	0.34	0.34	0.3	0.3	1.27	1.27	1.8	1.8	noTest	noTest	noTest	noTest	noTest	noTest	noTest	noTest	noTest	_	_	_	_
comp11898_c0_seq1	0.13	0.13	0.71	0.71	0.17	0.17	0.15	0.15	0.87	0.87	0.77	0.77	noTest	noTest	noTest	noTest	noTest	noTest	noTest	noTest	noTest	_	_	_	_
comp11898_c0_seq2	0.38	0.38	0.29	0.29	0.18	0.18	0.15	0.15	0.87	0.87	2.16	2.16	noTest	noTest	noTest	3.23858	noTest	noTest	noTest	3.3031	1.07804	_	_	_	_
comp11899_c0_seq1	0.89	0.89	0.5	0.5	2.44	2.44	1.35	1.35	2.23	2.23	0.59	0.59	noTest	noTest	noTest	-2.15887	noTest	1.27556	2.1704	noTest	noTest	gi|695638|emb|CAA57513.1|	M-TAXREB107 [Mus musculus]	1	GO:0042254;GO:0005730;GO:0006412;GO:0022625;GO:0003735
comp11899_c0_seq2	0	0	0	0	0	0	0	0	0.11	0.11	0.96	0.96	noTest	noTest	noTest	noTest	noTest	noTest	noTest	noTest	noTest	_	_	_	_
comp11900_c0_seq1	1.48	1.48	2.19	2.19	2.55	2.55	2.25	2.25	2.33	2.33	2.49	2.49	0.544247	1	0.58114	-0.159474	0.0693788	0.664571	0.241164	-0.0878924	-0.107014	_	_	_	_
comp11902_c0_seq1	0	0	0	0	0	0	0	0	0	0	1.02	1.02	noTest	noTest	noTest	noTest	noTest	noTest	noTest	noTest	noTest	_	_	_	_
comp119047_c0_seq1	1.24	1.24	0	0	3.96	3.96	1	1	0.71	0.71	1	1	noTest	noTest	noTest	noTest	noTest	1.47249	noTest	noTest	noTest	gi|4506697|ref|NP_001014.1|	40S ribosomal protein S20 isoform 2 [Homo sapiens]	1	GO:0003723;GO:0006415;GO:0000184;GO:0006414;GO:0006413;GO:0006614;GO:0042254;GO:0019083;GO:0003735;GO:0022627
comp119077_c0_seq1	0.69	0.69	1.14	1.14	1.88	1.88	0.42	0.42	3.53	3.53	0.83	0.83	noTest	noTest	noTest	noTest	noTest	noTest	noTest	noTest	noTest	_	_	_	_
comp119096_c0_seq1	1	1	2.43	2.43	2.72	2.72	0.72	0.72	1.02	1.02	0.24	0.24	noTest	noTest	noTest	noTest	noTest	noTest	0.176554	noTest	noTest	_	_	_	_
comp11909_c0_seq1	0	0	0	0	0	0	2.67	2.67	0	0	0	0	noTest	noTest	noTest	-3.3076	-1.23521	1.2867	noTest	noTest	noTest	gi|18087805|ref|NP_032529.2|	40S ribosomal protein S2 [Mus 40S ribosomal protein S2 [Rattus norvegicus]	1	GO:0005654;GO:0003723;GO:0001731;GO:0000028;GO:0017134;GO:0071353;GO:0003735;GO:0022627;GO:0032403
comp11910_c0_seq1	0	0	0	0	0	0	0.71	0.71	0	0	0	0	noTest	noTest	noTest	noTest	noTest	noTest	noTest	noTest	noTest	_	_	_	_
comp11910_c0_seq2	0.3	0.3	0	0	0.41	0.41	0	0	0	0	0	0	noTest	noTest	noTest	noTest	noTest	noTest	noTest	noTest	noTest	_	_	_	_
comp11910_c0_seq3	0	0	1.64	1.64	0	0	0	0	1.69	1.69	2.09	2.09	noTest	noTest	noTest	noTest	4.9e-06	noTest	noTest	noTest	0.108862	_	_	_	_
comp119129_c0_seq1	0.44	0.44	0.49	0.49	3.05	3.05	2.16	2.16	1.54	1.54	0	0	noTest	noTest	noTest	noTest	noTest	noTest	noTest	noTest	noTest	gi|30109302|gb|AAH51205.1|	Rps15a protein [Mus musculus]	1	GO:0042254;GO:0006412;GO:0005739;GO:0022627;GO:0003735;GO:0009615;GO:0045787;GO:0008284
comp119145_c0_seq1	0.51	0.51	0	0	0.69	0.69	1.23	1.23	0.88	0.88	0.62	0.62	noTest	noTest	noTest	noTest	noTest	noTest	noTest	noTest	noTest	_	_	_	_
comp11914_c0_seq1	0.47	0.47	0.17	0.17	0.64	0.64	0.19	0.19	1.07	1.07	0.95	0.95	noTest	noTest	noTest	noTest	noTest	noTest	noTest	noTest	noTest	_	_	_	_
comp11915_c0_seq1	0.28	0.28	0.46	0.46	0.19	0.19	0	0	0.71	0.71	0.5	0.5	noTest	noTest	noTest	noTest	noTest	noTest	noTest	noTest	noTest	gi|336368527|gb|EGN96870.1|	hypothetical protein SERLA73DRAFT_111622 [Serpula lacrymans var. lacrymans S7.3]	0.63	_
comp11916_c0_seq1	8.49	8.49	14.09	14.09	14.18	14.18	11.73	11.73	15.31	15.31	16.87	16.87	0.514389	1	0.446733	0.134517	0.0976868	0.615975	0.0296257	0.291623	-0.0542887	gi|395329036|gb|EJF61425.1|	CENP-B protein, partial [Dichomitus squalens LYAD-421 SS1]	0.64	_
comp11916_c0_seq2	0.78	0.78	1.24	1.24	1.51	1.51	0.57	0.57	1.61	1.61	0.58	0.58	0.854437	1	-0.472954	-1.58415	0.371974	0.899817	0.313047	-0.224064	-1.75758	gi|395329036|gb|EJF61425.1|	CENP-B protein, partial [Dichomitus squalens LYAD-421 SS1]	0.64	_
comp11918_c0_seq1	0.88	0.88	0	0	0	0	1.6	1.6	0.76	0.76	2.13	2.13	noTest	noTest	noTest	noTest	noTest	noTest	noTest	noTest	noTest	_	_	_	_
comp11919_c0_seq1	191.66	191.66	228.26	228.26	146.78	146.78	132.93	132.93	203.17	203.17	123.28	123.28	0.404809	1	-0.552349	-0.379232	-0.205999	-0.503158	-0.619142	-0.342235	-0.913179	gi|170087466|ref|XP_001874956.1|	small nucleolar ribonucleoprotein SNU13 [Laccaria bicolor S238N-H82]	0.99	GO:0042254;GO:0003723;GO:0005730;GO:0030529
comp11921_c0_seq1	1.32	1.32	1.46	1.46	0	0	0	0	1.51	1.51	2.22	2.22	noTest	noTest	noTest	noTest	noTest	noTest	noTest	noTest	noTest	_	_	_	_
comp11921_c0_seq2	0	0	0.35	0.35	0.43	0.43	0.76	0.76	0.71	0.71	1.69	1.69	noTest	noTest	noTest	noTest	noTest	noTest	noTest	noTest	noTest	_	_	_	_
comp11925_c1_seq1	1.57	1.57	0	0	1.43	1.43	1.27	1.27	1.82	1.82	5.09	5.09	noTest	noTest	noTest	1.59026	noTest	noTest	noTest	1.65761	1.22955	_	_	_	_
comp11925_c2_seq1	4.37	4.37	0.9	0.9	3.14	3.14	0	0	0	0	2.46	2.46	0.00922396	0.0904704	-5.37559	-0.544045	noTest	-0.524937	noTest	noTest	noTest	_	_	_	_
comp11925_c2_seq2	1.06	1.06	0	0	1.56	1.56	1.79	1.79	1.7	1.7	2.37	2.37	noTest	noTest	noTest	noTest	noTest	noTest	noTest	noTest	noTest	_	_	_	_
comp11928_c0_seq1	0.38	0.38	1.7	1.7	0	0	0	0	0	0	3.58	3.58	noTest	noTest	noTest	noTest	noTest	noTest	noTest	noTest	noTest	_	_	_	_
comp11928_c0_seq2	0	0	0	0	1.22	1.22	0.54	0.54	0.77	0.77	1.22	1.22	noTest	noTest	noTest	noTest	noTest	noTest	noTest	noTest	noTest	_	_	_	_
comp11930_c0_seq1	0	0	1.25	1.25	0	0	0.91	0.91	0	0	0	0	noTest	noTest	noTest	noTest	noTest	noTest	noTest	noTest	noTest	_	_	_	_
comp11930_c0_seq2	0.39	0.39	0	0	0	0	0	0	0.66	0.66	1.4	1.4	noTest	noTest	noTest	noTest	noTest	noTest	noTest	noTest	noTest	_	_	_	_
comp11934_c0_seq1	0	0	0	0	0	0	0	0	0	0	0.51	0.51	noTest	noTest	noTest	noTest	noTest	noTest	noTest	noTest	noTest	_	_	_	_
comp11936_c0_seq1	7.05	7.05	9.04	9.04	7.42	7.42	11.15	11.15	6.96	6.96	5.25	5.25	0.447595	1	0.630435	-0.619108	-0.410279	-0.0446288	-0.264038	-1.3064	-0.59105	gi|505842928|ref|XP_004614966.1|	PREDICTED: lipid phosphate phosphatase-related protein type 3-like [Sorex araneus]	0.56	_
comp11937_c0_seq1	0.51	0.51	1.56	1.56	0.17	0.17	0.31	0.31	1.94	1.94	2.61	2.61	noTest	noTest	noTest	3.51375	0.288351	noTest	-2.88725	2.7199	0.219724	_	_	_	_
comp11937_c1_seq1	0.47	0.47	0	0	0	0	0	0	0	0	0.81	0.81	noTest	noTest	noTest	noTest	noTest	noTest	noTest	noTest	noTest	_	_	_	_
comp11937_c1_seq2	0	0	1.59	1.59	0.32	0.32	1	1	0.81	0.81	0.89	0.89	noTest	noTest	noTest	noTest	-0.96523	noTest	-2.14749	-0.438833	-0.103402	_	_	_	_
comp11940_c0_seq1	2.97	2.97	0.99	0.99	1.25	1.25	2.72	2.72	5.09	5.09	3.55	3.55	1	1	-0.11037	1.21904	2.06414	-1.19292	noTest	0.125258	-0.675103	gi|336366507|gb|EGN94854.1|	hypothetical protein SERLA73DRAFT_143743 [Serpula lacrymans var. lacrymans S7.3]	0.67	_
comp11940_c0_seq2	0.46	0.46	0	0	0	0	0	0	1.61	1.61	0	0	noTest	noTest	noTest	noTest	noTest	noTest	noTest	noTest	noTest	gi|336366507|gb|EGN94854.1|	hypothetical protein SERLA73DRAFT_143743 [Serpula lacrymans var. lacrymans S7.3]	0.67	_
comp11940_c0_seq3	1.94	1.94	6.48	6.48	4.44	4.44	17.3	17.3	0	0	2.22	2.22	0.000622182	0.010522	3.1071	-1.11163	-5.76376	1.13816	-0.501397	-3.09215	noTest	gi|336366507|gb|EGN94854.1|	hypothetical protein SERLA73DRAFT_143743 [Serpula lacrymans var. lacrymans S7.3]	0.67	_
comp11940_c0_seq4	1.55	1.55	0.91	0.91	3.63	3.63	2.98	2.98	0	0	3.05	3.05	0.394643	1	0.875577	-0.299079	noTest	0.957865	1.70981	-0.228204	5.19392	gi|336366507|gb|EGN94854.1|	hypothetical protein SERLA73DRAFT_143743 [Serpula lacrymans var. lacrymans S7.3]	0.67	_
comp11943_c0_seq1	0	0	0	0	0.27	0.27	0.24	0.24	0.43	0.43	0	0	noTest	noTest	noTest	noTest	noTest	noTest	noTest	noTest	noTest	_	_	_	_
comp11943_c0_seq2	0.19	0.19	0.21	0.21	0.51	0.51	0	0	0.39	0.39	0	0	noTest	noTest	noTest	noTest	noTest	noTest	noTest	noTest	noTest	_	_	_	_
comp11943_c0_seq3	0	0	0	0	0	0	0	0	0.78	0.78	0.74	0.74	noTest	noTest	noTest	noTest	noTest	noTest	noTest	noTest	noTest	_	_	_	_
comp11943_c0_seq4	0	0	0	0	0	0	0	0	0	0	1.82	1.82	noTest	noTest	noTest	noTest	noTest	noTest	noTest	noTest	noTest	_	_	_	_
comp11945_c0_seq1	1.1	1.1	0.82	0.82	1.51	1.51	0	0	0	0	2.68	2.68	noTest	noTest	noTest	noTest	noTest	noTest	noTest	noTest	noTest	_	_	_	_
comp11947_c0_seq1	0	0	0	0	0	0	0	0	0	0	1.17	1.17	noTest	noTest	noTest	5.58596	noTest	noTest	noTest	5.61814	5.42885	_	_	_	_
comp11947_c0_seq2	0	0	0	0	0.36	0.36	0	0	1.23	1.23	0	0	noTest	noTest	noTest	noTest	5.67243	noTest	noTest	noTest	-5.73725	_	_	_	_
comp11947_c0_seq3	0.9	0.9	1.18	1.18	1.08	1.08	1.09	1.09	0	0	0.7	0.7	0.89207	1	0.243672	-0.610678	-5.57491	0.0688025	-0.163743	-0.797792	noTest	_	_	_	_
comp11947_c0_seq4	0	0	0.33	0.33	0	0	0	0	0.71	0.71	0	0	noTest	noTest	noTest	noTest	noTest	noTest	noTest	noTest	noTest	_	_	_	_
comp11949_c0_seq1	0	0	1.48	1.48	1.32	1.32	1.06	1.06	0	0	5.64	5.64	noTest	noTest	noTest	1.85384	noTest	noTest	-0.0429817	2.13956	6.70839	_	_	_	_
comp11949_c0_seq2	0	0	1.4	1.4	0	0	0.52	0.52	0	0	0.69	0.69	noTest	noTest	noTest	noTest	noTest	noTest	noTest	noTest	noTest	_	_	_	_
comp11949_c0_seq3	0	0	0	0	0	0	0	0	0.69	0.69	0.62	0.62	noTest	noTest	noTest	noTest	noTest	noTest	noTest	noTest	noTest	_	_	_	_
comp11949_c0_seq4	1.3	1.3	0	0	0.71	0.71	0	0	0	0	1.11	1.11	noTest	noTest	noTest	noTest	noTest	noTest	noTest	noTest	noTest	_	_	_	_
comp11950_c0_seq1	0.99	0.99	0.92	0.92	0.68	0.68	1.46	1.46	1.73	1.73	2.44	2.44	noTest	noTest	noTest	noTest	noTest	noTest	noTest	noTest	noTest	_	_	_	_
comp11950_c0_seq2	0	0	0.46	0.46	0	0	0.58	0.58	0	0	1.1	1.1	noTest	noTest	noTest	noTest	noTest	noTest	noTest	noTest	noTest	_	_	_	_
comp119522_c0_seq1	0.07	0.07	0	0	0	0	4.8	4.8	0	0	0.09	0.09	9.57264e-07	4.14952e-05	5.71544	noTest	noTest	noTest	noTest	-5.70161	noTest	_	_	_	_
comp11952_c0_seq1	0	0	0.94	0.94	0	0	0	0	0	0	1.35	1.35	noTest	noTest	noTest	noTest	noTest	noTest	noTest	noTest	noTest	_	_	_	_
comp11952_c0_seq2	0.58	0.58	0	0	1.2	1.2	0.35	0.35	1.5	1.5	0.72	0.72	noTest	noTest	noTest	noTest	noTest	noTest	noTest	noTest	noTest	gi|488312034|ref|WP_002381419.1|	thioredoxin reductase [Enterococcus faecalis]	1	_
comp11953_c0_seq1	2.01	2.01	0.56	0.56	2.06	2.06	0	0	1.72	1.72	7.3	7.3	noTest	noTest	noTest	1.65788	noTest	-0.0788152	noTest	6.48914	1.84261	_	_	_	_
comp11953_c0_seq2	0	0	0	0	0	0	1.34	1.34	0	0	0	0	noTest	noTest	noTest	noTest	noTest	noTest	noTest	noTest	noTest	_	_	_	_
comp11953_c1_seq1	2.08	2.08	7.32	7.32	2.11	2.11	1.99	1.99	7.67	7.67	24.99	24.99	1	1	-0.0499617	3.41594	0.0415842	-0.0802031	-1.75054	3.37424	1.50305	_	_	_	_
comp11953_c1_seq2	0.86	0.86	0	0	4.06	4.06	2.56	2.56	0	0	2.29	2.29	0.122481	0.715322	1.49321	-0.970959	noTest	2.06791	6.76616	-0.40757	5.63083	_	_	_	_
comp11957_c0_seq1	0.53	0.53	1.76	1.76	0.73	0.73	0	0	0.92	0.92	0.64	0.64	noTest	noTest	noTest	noTest	noTest	noTest	noTest	noTest	noTest	gi|393247203|gb|EJD54711.1|	allantoate permease [Auricularia delicata TFB-10046 SS5]	0.83	GO:0055085;GO:0016021
comp11960_c0_seq1	2.41	2.41	3.25	3.25	2.08	2.08	1.53	1.53	3.66	3.66	6.73	6.73	0.545468	1	-0.665138	1.55102	0.147046	-0.324225	-0.611147	1.88018	0.672448	_	_	_	_
comp11960_c1_seq1	2.49	2.49	3.9	3.9	3.39	3.39	3	3	3.72	3.72	7.75	7.75	0.84052	1	0.24514	1.0563	-0.0919174	0.328586	-0.177077	1.12805	0.850884	_	_	_	_
comp11962_c0_seq1	0	0	0.75	0.75	0.23	0.23	0.61	0.61	0.29	0.29	0.2	0.2	noTest	noTest	noTest	noTest	noTest	noTest	noTest	noTest	noTest	_	_	_	_
comp11964_c0_seq1	1.71	1.71	3.16	3.16	0	0	1.39	1.39	0.99	0.99	6.96	6.96	noTest	noTest	noTest	5.21643	noTest	noTest	noTest	1.97008	2.42011	_	_	_	_
comp11965_c0_seq1	0	0	0	0	0	0	0	0	0	0	0.65	0.65	noTest	noTest	noTest	noTest	noTest	noTest	noTest	noTest	noTest	_	_	_	_
comp11965_c0_seq2	0.34	0.34	0.56	0.56	0	0	0	0	0	0	1.59	1.59	noTest	noTest	noTest	noTest	noTest	noTest	noTest	noTest	noTest	_	_	_	_
comp11965_c0_seq3	0	0	0	0	0	0	0.21	0.21	0.3	0.3	0	0	noTest	noTest	noTest	noTest	noTest	noTest	noTest	noTest	noTest	_	_	_	_
comp11965_c0_seq4	0	0	0	0	0.48	0.48	0	0	0	0	0	0	noTest	noTest	noTest	noTest	noTest	noTest	noTest	noTest	noTest	_	_	_	_
comp11966_c0_seq1	267.44	267.44	246.14	246.14	297.91	297.91	187.83	187.83	249.79	249.79	266.35	266.35	0.419401	1	-0.538899	-0.292394	-0.0304633	0.0346588	0.288964	0.268975	-0.0938192	gi|403418816|emb|CCM05516.1|	predicted protein [Fibroporia radiculosa]	0.97	_
comp11967_c0_seq1	0.12	0.12	0.57	0.57	0	0	0	0	0	0	0.66	0.66	noTest	noTest	noTest	noTest	noTest	noTest	noTest	noTest	noTest	_	_	_	_
comp11967_c0_seq2	0	0	0	0	0	0	0	0	0	0	1.19	1.19	noTest	noTest	noTest	noTest	noTest	noTest	noTest	noTest	noTest	_	_	_	_
comp11967_c0_seq3	1.38	1.38	2.41	2.41	1.27	1.27	0.8	0.8	1.45	1.45	4.91	4.91	0.700311	1	-0.725441	1.80843	-0.809564	-0.175951	-0.854055	2.34657	1.64483	_	_	_	_
comp11967_c0_seq4	8.44	8.44	7.42	7.42	60.91	60.91	2.4	2.4	5.53	5.53	3.52	3.52	0.0235973	0.202121	-1.82867	-4.22168	-0.412167	2.72039	3.05968	0.314835	-0.868782	_	_	_	_
comp11968_c0_seq1	0	0	0	0	0.81	0.81	0	0	1.01	1.01	1.07	1.07	noTest	noTest	noTest	noTest	noTest	noTest	noTest	noTest	noTest	_	_	_	_
comp11969_c0_seq1	9.93	9.93	4.52	4.52	11.02	11.02	11.47	11.47	4.92	4.92	10.65	10.65	0.779324	1	0.190127	-0.17135	0.107618	0.0355581	1.30891	-0.338099	0.909094	gi|336370635|gb|EGN98975.1|	hypothetical protein SERLA73DRAFT_73551 [Serpula lacrymans var. lacrymans S7.3]	0.64	_
comp11971_c0_seq1	86.02	86.02	87.08	87.08	121.85	121.85	94.69	94.69	85.44	85.44	108.81	108.81	0.864668	1	0.114741	-0.29031	-0.0626722	0.384176	0.502835	-0.0330569	0.15437	gi|392562596|gb|EIW55776.1|	APG12-domain-containing protein [Trametes versicolor FP-101664 SS1]	0.87	GO:0000045;GO:0005737
comp11973_c0_seq1	0	0	0	0	0	0	0	0	0	0	0	0	noTest	noTest	noTest	noTest	noTest	noTest	noTest	noTest	noTest	_	_	_	_
comp11973_c0_seq2	0	0	0.39	0.39	0	0	0.21	0.21	0.3	0.3	0.43	0.43	noTest	noTest	noTest	noTest	noTest	noTest	noTest	noTest	noTest	_	_	_	_
comp11973_c0_seq3	0	0	0	0	0	0	0	0	0	0	0	0	noTest	noTest	noTest	noTest	noTest	noTest	noTest	noTest	noTest	_	_	_	_
comp11973_c0_seq4	0	0	0	0	0.23	0.23	0	0	0	0	0	0	noTest	noTest	noTest	noTest	noTest	noTest	noTest	noTest	noTest	_	_	_	_
comp11974_c0_seq1	0.43	0.43	0	0	0	0	0	0	2.19	2.19	1.55	1.55	noTest	noTest	noTest	noTest	noTest	noTest	noTest	noTest	-0.666275	_	_	_	_
comp11974_c0_seq2	0	0	0.53	0.53	0.32	0.32	0	0	0	0	0	0	noTest	noTest	noTest	noTest	noTest	noTest	noTest	noTest	noTest	_	_	_	_
comp11975_c0_seq1	0.62	0.62	0.35	0.35	0	0	0	0	0.53	0.53	1.51	1.51	noTest	noTest	noTest	noTest	noTest	noTest	noTest	noTest	noTest	_	_	_	_
comp119765_c0_seq1	0.96	0.96	0.8	0.8	1.14	1.14	1.01	1.01	1.02	1.02	1.01	1.01	1	1	0.0542837	-0.295343	0.308127	0.136229	0.520567	-0.225349	-0.199853	_	_	_	_
comp11977_c0_seq1	0	0	7.43	7.43	0.57	0.57	0	0	8.67	8.67	0.51	0.51	noTest	noTest	noTest	noTest	0.166977	noTest	-3.41668	noTest	-3.91283	_	_	_	_
comp11980_c0_seq1	0	0	1.11	1.11	1.49	1.49	0.61	0.61	0	0	0	0	noTest	noTest	noTest	noTest	noTest	noTest	noTest	noTest	noTest	_	_	_	_
comp11980_c0_seq2	0	0	0	0	0	0	0.63	0.63	0	0	0	0	noTest	noTest	noTest	noTest	noTest	noTest	noTest	noTest	noTest	_	_	_	_
comp11980_c0_seq3	0	0	0	0	0	0	0	0	0.78	0.78	0	0	noTest	noTest	noTest	noTest	noTest	noTest	noTest	noTest	noTest	_	_	_	_
comp11980_c0_seq4	2.19	2.19	0	0	2.29	2.29	0	0	0	0	4.26	4.26	noTest	noTest	noTest	0.664681	noTest	noTest	noTest	noTest	noTest	_	_	_	_
comp11982_c0_seq1	0.47	0.47	0.52	0.52	0	0	0.57	0.57	0	0	1.14	1.14	noTest	noTest	noTest	noTest	noTest	noTest	noTest	noTest	noTest	_	_	_	_
comp11984_c0_seq1	1.24	1.24	1.6	1.6	0.64	0.64	1.86	1.86	0.81	0.81	5.13	5.13	0.619281	1	0.560198	2.71089	-0.874464	-0.900303	-1.13267	1.23936	2.33337	gi|170098588|ref|XP_001880513.1|	predicted protein [Laccaria bicolor S238N-H82]	0.82	_
comp11984_c0_seq2	7.55	7.55	6.85	6.85	24.75	24.75	7.74	7.74	9.13	9.13	3.65	3.65	0.975475	1	0.0328844	-2.87898	0.400985	1.60267	1.87362	-1.32155	-1.52595	gi|169855807|ref|XP_001834568.1|	hypothetical protein CC1G_12687 [Coprinopsis cinerea okayama7
comp11984_c0_seq3	1.32	1.32	0.8	0.8	3.5	3.5	2.68	2.68	0.59	0.59	5.68	5.68	0.2718	1	0.992815	0.544404	-0.604857	1.31501	2.16754	0.855055	3.19652	gi|169855807|ref|XP_001834568.1|	hypothetical protein CC1G_12687 [Coprinopsis cinerea okayama7
comp11984_c0_seq4	0.02	0.02	0.07	0.07	0.13	0.13	0.35	0.35	0.02	0.02	5.91	5.91	noTest	noTest	noTest	5.05483	noTest	noTest	noTest	3.7268	7.34727	gi|169855807|ref|XP_001834568.1|	hypothetical protein CC1G_12687 [Coprinopsis cinerea okayama7
comp11989_c0_seq1	0.55	0.55	0	0	0	0	0	0	0.96	0.96	1.34	1.34	noTest	noTest	noTest	noTest	noTest	noTest	noTest	noTest	noTest	_	_	_	_
comp11990_c0_seq1	1.15	1.15	2.08	2.08	1.36	1.36	0	0	0.93	0.93	2.91	2.91	0.00416566	0.047	-5.61125	0.921382	-1.12617	0.0905088	-0.535235	6.60338	1.39381	gi|353238579|emb|CCA70521.1|	hypothetical protein PIIN_04458 [Piriformospora indica DSM 11827]	0.57	_
comp11990_c0_seq2	5.42	5.42	8.87	8.87	7.99	7.99	6.7	6.7	9.73	9.73	14.92	14.92	0.698385	1	0.29721	0.782172	0.105954	0.452804	-0.136485	0.925713	0.419025	gi|353238579|emb|CCA70521.1|	hypothetical protein PIIN_04458 [Piriformospora indica DSM 11827]	0.56	_
comp11991_c0_seq1	0.79	0.79	2.92	2.92	2.16	2.16	3.49	3.49	2.25	2.25	5.4	5.4	0.109379	0.667578	2.02788	1.16713	-0.401093	noTest	-0.405666	0.387569	1.04393	_	_	_	_
comp11992_c0_seq1	1.48	1.48	6.26	6.26	3.66	3.66	2.51	2.51	2.54	2.54	4.67	4.67	0.670342	1	0.704219	0.219612	-1.30705	1.13816	-0.745437	0.642776	0.664807	_	_	_	_
comp11992_c0_seq2	4.53	4.53	5.03	5.03	3.54	3.54	4.31	4.31	5	5	7.05	7.05	1	1	-0.0972357	0.84629	-0.0513418	-0.463046	-0.477841	0.468776	0.300755	_	_	_	_
comp11993_c0_seq1	0.91	0.91	0.34	0.34	1.25	1.25	0.74	0.74	0	0	0.37	0.37	noTest	noTest	noTest	noTest	noTest	noTest	noTest	noTest	noTest	_	_	_	_
comp11994_c0_seq1	439.62	439.62	349.56	349.56	554.67	554.67	247.51	247.51	386.03	386.03	487.15	487.15	0.197028	0.944745	-0.855635	-0.316654	0.0979615	0.215565	0.681511	0.742355	0.146002	gi|449548849|gb|EMD39815.1|	hypothetical protein CERSUDRAFT_112076 [Ceriporiopsis subvermispora B]	0.86	_
comp11995_c1_seq1	1.03	1.03	2.66	2.66	0.94	0.94	0.42	0.42	1.18	1.18	3.74	3.74	noTest	noTest	noTest	1.75482	noTest	noTest	noTest	2.68077	1.39351	_	_	_	_
comp11996_c0_seq1	1.63	1.63	0	0	0	0	1.83	1.83	0	0	0	0	1	1	0.139249	noTest	noTest	-5.67871	noTest	-5.84713	noTest	_	_	_	_
comp11996_c0_seq2	0	0	1.49	1.49	1.16	1.16	0	0	0.62	0.62	1.32	1.32	noTest	noTest	noTest	0.0549974	-1.23521	noTest	-0.324622	noTest	0.851097	_	_	_	_
comp11999_c0_seq1	0.19	0.19	0.21	0.21	1.05	1.05	0.23	0.23	0.66	0.66	0.7	0.7	noTest	noTest	noTest	noTest	noTest	noTest	noTest	noTest	noTest	_	_	_	_
comp12001_c0_seq1	0.4	0.4	0	0	0	0	0.49	0.49	1.4	1.4	2.69	2.69	noTest	noTest	noTest	noTest	noTest	noTest	noTest	noTest	noTest	_	_	_	_
comp12001_c0_seq2	0	0	1.19	1.19	0.97	0.97	0	0	0	0	1.95	1.95	noTest	noTest	noTest	noTest	noTest	noTest	noTest	noTest	noTest	_	_	_	_
comp12003_c0_seq1	0	0	0.89	0.89	0.81	0.81	0.5	0.5	0	0	0	0	noTest	noTest	noTest	noTest	noTest	noTest	-0.253828	noTest	noTest	gi|169852199|ref|XP_001832785.1|	hypothetical protein CC1G_09999 [Coprinopsis cinerea okayama7
comp12003_c0_seq2	0	0	1.36	1.36	0	0	0	0	1.61	1.61	2.02	2.02	noTest	noTest	noTest	5.58596	0.215734	noTest	noTest	5.61814	0.194631	gi|169852199|ref|XP_001832785.1|	hypothetical protein CC1G_09999 [Coprinopsis cinerea okayama7
comp12003_c0_seq3	0.91	0.91	0	0	0	0	0	0	0.7	0.7	1.47	1.47	noTest	noTest	noTest	noTest	noTest	noTest	noTest	noTest	0.687145	gi|169852199|ref|XP_001832785.1|	hypothetical protein CC1G_09999 [Coprinopsis cinerea okayama7
comp12003_c0_seq4	0.38	0.38	0	0	0.52	0.52	0	0	0	0	0	0	noTest	noTest	noTest	noTest	noTest	noTest	noTest	noTest	noTest	gi|169852199|ref|XP_001832785.1|	hypothetical protein CC1G_09999 [Coprinopsis cinerea okayama7
comp12005_c0_seq1	3.46	3.46	16.44	16.44	2.03	2.03	3.6	3.6	13.72	13.72	10.23	10.23	1	1	0.0253682	2.11621	-0.318356	-0.842679	-2.91373	1.23764	-0.597171	_	_	_	_
comp12005_c1_seq1	1.21	1.21	7.29	7.29	0	0	0.86	0.86	4.09	4.09	0	0	0.866239	1	-0.392175	noTest	-0.856631	-5.33845	-7.76318	noTest	-6.85993	gi|389745110|gb|EIM86292.1|	hypothetical protein STEHIDRAFT_169208 [Stereum hirsutum FP-91666 SS1]	0.51	_
comp12005_c1_seq2	0.01	0.01	0	0	1.22	1.22	0.57	0.57	0.31	0.31	0.56	0.56	noTest	noTest	noTest	-1.24922	noTest	noTest	noTest	noTest	noTest	_	_	_	_
comp12005_c1_seq3	0.35	0.35	0.64	0.64	0	0	0.19	0.19	1.16	1.16	0	0	noTest	noTest	noTest	noTest	0.811243	noTest	noTest	noTest	noTest	_	_	_	_
comp12005_c1_seq4	0.99	0.99	0	0	1.76	1.76	2.19	2.19	4.29	4.29	3.81	3.81	0.285115	1	1.05639	1.02721	6.79442	0.607625	5.65621	0.567255	-0.342213	gi|389745110|gb|EIM86292.1|	hypothetical protein STEHIDRAFT_169208 [Stereum hirsutum FP-91666 SS1]	0.51	_
comp12006_c0_seq1	0	0	1.53	1.53	0	0	0	0	2.62	2.62	0.92	0.92	noTest	noTest	noTest	noTest	noTest	noTest	noTest	noTest	noTest	_	_	_	_
comp12006_c0_seq2	0	0	0.88	0.88	0	0	0	0	1.15	1.15	1.22	1.22	noTest	noTest	noTest	noTest	noTest	noTest	noTest	noTest	noTest	_	_	_	_
comp12008_c0_seq1	1.86	1.86	1.03	1.03	0.64	0.64	2.25	2.25	4.02	4.02	1.13	1.13	noTest	noTest	noTest	noTest	noTest	noTest	noTest	noTest	noTest	_	_	_	_
comp12009_c0_seq1	0.73	0.73	0.16	0.16	0.4	0.4	1.24	1.24	0.75	0.75	1.24	1.24	0.670342	1	0.704219	noTest	noTest	noTest	noTest	-0.225349	0.502143	_	_	_	_
comp12010_c0_seq1	2.08	2.08	2.4	2.4	0.48	0.48	1.87	1.87	1.96	1.96	2.24	2.24	0.87929	1	-0.16461	1.96882	-0.269939	-2.10386	-2.16872	0.0179645	-0.0490417	gi|409081845|gb|EKM82204.1|	hypothetical protein AGABI1DRAFT_55401, partial [Agaricus bisporus var. burnettii JB137-S8]	0.58	_
comp12010_c0_seq2	2.18	2.18	1.94	1.94	0	0	0	0	0	0	0.09	0.09	3.56805e-05	0.000928001	-6.80087	noTest	-6.33985	-6.76315	-6.45118	noTest	noTest	gi|409081845|gb|EKM82204.1|	hypothetical protein AGABI1DRAFT_55401, partial [Agaricus bisporus var. burnettii JB137-S8]	0.6	_
comp12010_c0_seq3	0	0	0	0	0.48	0.48	0.21	0.21	0	0	0.78	0.78	noTest	noTest	noTest	0.522671	noTest	noTest	noTest	1.82229	noTest	gi|409081845|gb|EKM82204.1|	hypothetical protein AGABI1DRAFT_55401, partial [Agaricus bisporus var. burnettii JB137-S8]	0.6	_
comp12010_c0_seq4	0	0	0	0	1.48	1.48	2.05	2.05	3.08	3.08	2.54	2.54	7.44607e-05	0.00171749	6.66755	0.685462	6.91887	6.00628	5.99799	0.0499238	-0.466708	gi|409081845|gb|EKM82204.1|	hypothetical protein AGABI1DRAFT_55401, partial [Agaricus bisporus var. burnettii JB137-S8]	0.6	_
comp12011_c0_seq1	0	0	0	0	0	0	0	0	0	0	0	0	noTest	noTest	noTest	noTest	noTest	noTest	noTest	noTest	noTest	_	_	_	_
comp12011_c0_seq2	0	0	0.22	0.22	0.55	0.55	0	0	0.68	0.68	0.48	0.48	noTest	noTest	noTest	noTest	noTest	noTest	noTest	noTest	noTest	_	_	_	_
comp12013_c0_seq1	0.33	0.33	1.53	1.53	0.62	0.62	0	0	2.44	2.44	1.22	1.22	noTest	noTest	noTest	noTest	0.561884	noTest	noTest	noTest	-1.21634	_	_	_	_
comp12013_c0_seq2	0.37	0.37	1.31	1.31	0	0	2.34	2.34	1.92	1.92	2.78	2.78	0.137874	0.767748	2.10572	5.21643	0.557487	noTest	noTest	0.0861488	0.296308	_	_	_	_
comp12015_c0_seq1	0	0	0.43	0.43	0	0	0	0	0	0	0	0	noTest	noTest	noTest	noTest	noTest	noTest	noTest	noTest	noTest	_	_	_	_
comp12016_c0_seq1	5.02	5.02	3.93	3.93	5.39	5.39	5.06	5.06	2.78	2.78	5.72	5.72	1	1	-0.00501215	-0.0368466	-0.50911	-0.0119687	0.479757	-0.0559735	0.831388	gi|426195012|gb|EKV44942.1|	hypothetical protein AGABI2DRAFT_73405 [Agaricus bisporus var. bisporus H97]	0.52	_
comp12017_c0_seq1	0	0	0	0	0	0	0	0	0.9	0.9	4.25	4.25	noTest	noTest	noTest	noTest	noTest	noTest	noTest	noTest	noTest	_	_	_	_
comp12017_c0_seq2	1.33	1.33	0	0	0	0	0	0	0.76	0.76	0.7	0.7	noTest	noTest	noTest	noTest	noTest	noTest	noTest	noTest	noTest	_	_	_	_
comp12017_c1_seq1	0.49	0.49	0	0	0	0	0	0	0.85	0.85	0	0	noTest	noTest	noTest	noTest	noTest	noTest	noTest	noTest	noTest	_	_	_	_
comp12017_c1_seq2	0	0	0	0	0	0	0	0	0	0	3.09	3.09	noTest	noTest	noTest	noTest	noTest	noTest	noTest	noTest	noTest	_	_	_	_
comp12018_c0_seq1	1.26	1.26	0.98	0.98	0.49	0.49	0	0	0	0	2.65	2.65	0.00199604	0.0263663	-5.81376	2.38526	-5.23521	-1.52239	-1.09902	6.65728	6.46583	_	_	_	_
comp12018_c0_seq2	0	0	0	0	0	0	0	0	0	0	0	0	noTest	noTest	noTest	noTest	noTest	noTest	noTest	noTest	noTest	_	_	_	_
comp12018_c0_seq3	4.95	4.95	4.74	4.74	8.51	8.51	9.17	9.17	4.73	4.73	18.98	18.98	0.227749	1	0.855718	1.0218	-0.0295593	0.66782	0.869764	0.821869	1.80023	_	_	_	_
comp12018_c0_seq4	5.48	5.48	4.23	4.23	5.86	5.86	6.15	6.15	7.24	7.24	19.1	19.1	0.868708	1	0.155003	1.57739	0.765348	-0.0226476	0.500005	1.3877	1.19094	gi|389749620|gb|EIM90791.1|	hypothetical protein STEHIDRAFT_165292 [Stereum hirsutum FP-91666 SS1]	0.49	_
comp12019_c0_seq1	3.38	3.38	2.11	2.11	6.35	6.35	4.33	4.33	2.16	2.16	3.57	3.57	0.7571	1	0.331186	-0.94431	4.98e-06	0.782346	1.57846	-0.505284	0.51517	_	_	_	_
comp12020_c0_seq1	0.39	0.39	1.95	1.95	0.27	0.27	0.71	0.71	1.33	1.33	0.47	0.47	noTest	noTest	noTest	noTest	-0.561874	noTest	-2.60561	noTest	noTest	gi|154286146|ref|XP_001543868.1|	predicted protein [Ajellomyces capsulatus NAm1]	0.49	_
comp12021_c0_seq1	0	0	0	0	0	0	4.49	4.49	0	0	0	0	4.27844e-06	0.000150795	7.26839	noTest	noTest	noTest	noTest	-7.26013	noTest	_	_	_	_
comp12021_c0_seq2	3.52	3.52	0.95	0.95	3.35	3.35	0	0	2.89	2.89	3.68	3.68	1.79859e-05	0.000516794	-6.9372	0.0282966	1.54978	-0.18576	1.80651	6.75938	0.162652	_	_	_	_
comp12021_c0_seq3	0	0	0	0	0	0	0	0	0	0	0.91	0.91	noTest	noTest	noTest	noTest	noTest	noTest	noTest	noTest	noTest	_	_	_	_
comp12021_c0_seq4	0	0	0	0	0	0	1.05	1.05	0	0	0	0	noTest	noTest	noTest	noTest	noTest	noTest	noTest	noTest	noTest	_	_	_	_
comp12024_c0_seq1	0.24	0.24	1.08	1.08	0	0	0	0	0	0	2.05	2.05	noTest	noTest	noTest	noTest	noTest	noTest	noTest	noTest	noTest	_	_	_	_
comp12024_c0_seq2	0	0	0	0	0.71	0.71	0.63	0.63	1.79	1.79	0	0	noTest	noTest	noTest	noTest	noTest	noTest	noTest	noTest	noTest	_	_	_	_
comp12025_c0_seq1	0.55	0.55	0	0	0.25	0.25	0.66	0.66	1.56	1.56	0.88	0.88	noTest	noTest	noTest	noTest	noTest	noTest	noTest	noTest	noTest	_	_	_	_
comp12025_c0_seq2	3.79	3.79	2.67	2.67	3.11	3.11	3.5	3.5	4.5	4.5	4.72	4.72	0.8871	1	-0.133328	0.473417	0.720431	-0.399288	0.237051	0.19543	-0.130373	_	_	_	_
comp12025_c0_seq3	0	0	2.81	2.81	0	0	0	0	0	0	0	0	noTest	noTest	noTest	noTest	-5.57491	noTest	-5.6853	noTest	noTest	_	_	_	_
comp12025_c0_seq4	0	0	0	0	0	0	0.7	0.7	0	0	0	0	noTest	noTest	noTest	noTest	noTest	noTest	noTest	noTest	noTest	_	_	_	_
comp12026_c0_seq1	0	0	0.73	0.73	0	0	0	0	0	0	0	0	noTest	noTest	noTest	noTest	noTest	noTest	noTest	noTest	noTest	_	_	_	_
comp12026_c0_seq2	0	0	0	0	0.58	0.58	0	0	0	0	1.06	1.06	noTest	noTest	noTest	0.664681	noTest	noTest	noTest	noTest	noTest	_	_	_	_
comp12026_c0_seq3	0.87	0.87	1.61	1.61	0	0	1.05	1.05	0	0	2.65	2.65	0.866239	1	0.24203	6.39596	-5.67242	noTest	-5.78297	1.10073	6.23734	_	_	_	_
comp12026_c0_seq4	0	0	0.63	0.63	0	0	0	0	2.04	2.04	0	0	noTest	noTest	noTest	noTest	1.53842	noTest	noTest	noTest	-5.99577	_	_	_	_
comp12027_c0_seq1	2.24	2.24	3.04	3.04	2.73	2.73	4.9	4.9	3.04	3.04	10.41	10.41	0.131478	0.741845	1.11144	1.81774	5.1e-06	0.174278	-0.150024	0.868763	1.5469	_	_	_	_
comp12027_c0_seq2	0.68	0.68	0	0	0.7	0.7	0.52	0.52	0	0	2.77	2.77	1	1	-0.325182	1.76155	noTest	-0.0282882	noTest	2.04726	6.6162	_	_	_	_
comp12027_c0_seq3	1.06	1.06	1.64	1.64	0.74	0.74	0.55	0.55	0	0	1.79	1.79	0.431875	1	-0.947444	1.1102	-6.00749	-0.650155	-1.09809	1.39573	5.96573	_	_	_	_
comp12027_c0_seq4	0	0	0	0	0	0	0	0	1.81	1.81	0	0	noTest	noTest	noTest	noTest	6.14975	noTest	noTest	noTest	-6.21493	_	_	_	_
comp12028_c0_seq1	26.52	26.52	57.57	57.57	15.9	15.9	18.74	18.74	64.85	64.85	21.28	21.28	0.472941	1	-0.524627	0.289886	0.130494	-0.853285	-1.83339	-0.0509464	-1.79417	_	_	_	_
comp12029_c0_seq1	0.26	0.26	0.29	0.29	0.36	0.36	0	0	0.89	0.89	0.32	0.32	noTest	noTest	noTest	noTest	noTest	noTest	noTest	noTest	noTest	_	_	_	_
comp12030_c0_seq1	62.95	62.95	50.78	50.78	45.23	45.23	66.58	66.58	47.04	47.04	52.99	52.99	0.932683	1	0.0575383	0.101502	-0.144537	-0.593962	-0.148239	-0.562182	-0.0229186	_	_	_	_
comp12032_c0_seq1	402.27	402.27	759.16	759.16	469.11	469.11	382.77	382.77	748.76	748.76	335.41	335.41	0.888773	1	-0.092125	-0.608736	-0.0454811	0.105548	-0.673162	-0.423253	-1.35731	gi|242213890|ref|XP_002472771.1|	40S ribosomal protein S2 [Postia placenta Mad-698-R]	0.91	GO:0042254;GO:0006412;GO:0003735;GO:0015935
comp12033_c0_seq1	0.88	0.88	0.98	0.98	0.72	0.72	1.91	1.91	2.09	2.09	0.42	0.42	0.438083	1	1.05662	noTest	1.02697	noTest	noTest	-2.25688	noTest	gi|3551186|dbj|BAA32792.1|	TEER-decreasing protein [Flammulina flammutoxin [Flammulina velutipes]	1	_
comp12039_c0_seq1	0.17	0.17	0.62	0.62	0	0	0.97	0.97	1.16	1.16	0	0	noTest	noTest	noTest	noTest	noTest	noTest	noTest	noTest	noTest	gi|395326458|gb|EJF58867.1|	NAD(P)-binding protein [Dichomitus squalens LYAD-421 SS1]	0.59	_
comp12039_c0_seq2	1.1	1.1	0	0	1.51	1.51	0.38	0.38	2.24	2.24	0	0	0.189984	0.926588	-1.55501	-5.64948	6.0444	0.326021	5.65621	noTest	-6.10951	gi|395323818|gb|EJF56274.1|	NAD(P)-binding protein, partial [Dichomitus squalens LYAD-421 SS1]	0.63	_
comp12039_c0_seq3	0	0	2	2	1.18	1.18	0.33	0.33	2.53	2.53	0.87	0.87	noTest	noTest	noTest	-0.462176	0.332361	noTest	-0.745437	1.12308	-1.65595	gi|395323818|gb|EJF56274.1|	NAD(P)-binding protein, partial [Dichomitus squalens LYAD-421 SS1]	0.63	_
comp12039_c0_seq4	0	0	0.73	0.73	0	0	0	0	0	0	2.75	2.75	noTest	noTest	noTest	6.39596	noTest	noTest	noTest	6.42843	6.23734	gi|395323818|gb|EJF56274.1|	NAD(P)-binding protein, partial [Dichomitus squalens LYAD-421 SS1]	0.63	_
comp12042_c0_seq1	0.35	0.35	0.77	0.77	0.71	0.71	0.42	0.42	0.59	0.59	0.96	0.96	noTest	noTest	noTest	noTest	noTest	noTest	noTest	noTest	noTest	_	_	_	_
comp12042_c0_seq2	0	0	0	0	0	0	0	0	0	0	0.75	0.75	noTest	noTest	noTest	noTest	noTest	noTest	noTest	noTest	noTest	_	_	_	_
comp12044_c0_seq1	0	0	0.92	0.92	0.23	0.23	0	0	0	0	1	1	noTest	noTest	noTest	noTest	noTest	noTest	noTest	noTest	noTest	_	_	_	_
comp12045_c0_seq1	2.15	2.15	2.72	2.72	2.1	2.1	2.6	2.6	3.16	3.16	2.6	2.6	0.840166	1	0.24018	0.172331	0.164124	-0.145903	-0.346195	-0.225349	-0.454011	_	_	_	_
comp12046_c0_seq1	0	0	0	0	0	0	0	0	0	0	3.09	3.09	noTest	noTest	noTest	5.69073	noTest	noTest	noTest	5.72296	5.53337	_	_	_	_
comp12046_c0_seq2	0	0	0.76	0.76	0	0	0.41	0.41	0	0	2.29	2.29	noTest	noTest	noTest	noTest	noTest	noTest	noTest	1.82229	noTest	_	_	_	_
comp12046_c0_seq3	0.64	0.64	0	0	1.07	1.07	0	0	0	0	0	0	noTest	noTest	noTest	noTest	noTest	noTest	noTest	noTest	noTest	_	_	_	_
comp12046_c0_seq4	0.39	0.39	0.43	0.43	0	0	0.91	0.91	1.53	1.53	0	0	noTest	noTest	noTest	noTest	noTest	noTest	noTest	noTest	noTest	_	_	_	_
comp12047_c0_seq1	0	0	0	0	0	0	0	0	0	0	0	0	noTest	noTest	noTest	noTest	noTest	noTest	noTest	noTest	noTest	_	_	_	_
comp12047_c0_seq2	111.71	111.71	40.66	40.66	91.4	91.4	101.31	101.31	38.14	38.14	113.44	113.44	0.809118	1	-0.160186	0.186959	-0.11388	-0.404756	1.19064	-0.0697986	1.37058	_	_	_	_
comp12047_c0_seq3	11.34	11.34	9.21	9.21	13.53	13.53	2.19	2.19	5.16	5.16	5.12	5.12	0.00192757	0.0263663	-2.3842	-1.5087	-0.853953	0.138709	0.574229	1.00184	-0.200357	_	_	_	_
comp12048_c0_seq1	24.88	24.88	7.19	7.19	25.98	25.98	26.98	26.98	8.47	8.47	23.07	23.07	0.927062	1	0.0822539	-0.303689	0.166015	-0.0605076	1.83873	-0.458618	1.24824	_	_	_	_
comp12050_c0_seq1	5.87	5.87	10.41	10.41	11.79	11.79	5.69	5.69	7.41	7.41	7.12	7.12	1	1	-0.0718583	noTest	noTest	noTest	0.190649	0.0869343	-0.241462	_	_	_	_
comp12051_c0_seq1	0.55	0.55	0.61	0.61	0	0	0	0	0	0	0	0	noTest	noTest	noTest	-0.846638	-0.53249	0.873809	noTest	noTest	noTest	_	_	_	_
comp12055_c0_seq1	2.77	2.77	1.71	1.71	2.52	2.52	1.86	1.86	1.05	1.05	4.84	4.84	0.670342	1	-0.577669	noTest	noTest	noTest	0.555901	1.10997	1.90921	_	_	_	_
comp12059_c0_seq1	6.41	6.41	2.13	2.13	2.19	2.19	0.78	0.78	2.2	2.2	1.94	1.94	0.00753089	0.076915	-2.93657	0.787193	noTest	-0.243333	0.0528122	noTest	noTest	_	_	_	_
comp1205_c0_seq1	0	0	0	0	0	0	0	0	0.65	0.65	1.38	1.38	noTest	noTest	noTest	-0.29134	4.9e-06	-1.62411	noTest	noTest	noTest	_	_	_	_
comp12060_c0_seq1	1.52	1.52	0.85	0.85	0.31	0.31	0.55	0.55	1.17	1.17	1.1	1.1	noTest	noTest	noTest	noTest	noTest	noTest	noTest	noTest	noTest	_	_	_	_
comp12060_c0_seq2	0.69	0.69	1.29	1.29	0	0	0	0	0	0	0	0	noTest	noTest	noTest	noTest	noTest	noTest	noTest	noTest	noTest	_	_	_	_
comp12060_c0_seq3	0.01	0.01	0.23	0.23	0	0	0	0	0	0	0	0	noTest	noTest	noTest	noTest	noTest	noTest	noTest	noTest	noTest	_	_	_	_
comp12061_c0_seq1	4.52	4.52	2.51	2.51	3.87	3.87	2.39	2.39	3.87	3.87	3.08	3.08	0.395441	1	-0.921843	-0.446116	0.56748	-0.338023	0.622736	0.125258	-0.508922	_	_	_	_
comp12061_c0_seq2	2.32	2.32	3.22	3.22	5.15	5.15	3.5	3.5	3.47	3.47	6.31	6.31	0.612094	1	0.55511	0.161017	0.068392	1.00877	0.681758	0.60333	0.654783	_	_	_	_
comp12061_c1_seq1	2.14	2.14	0	0	0	0	1.3	1.3	1.86	1.86	4.55	4.55	noTest	noTest	noTest	noTest	noTest	noTest	noTest	noTest	noTest	_	_	_	_
comp12065_c0_seq1	0.69	0.69	0	0	0.95	0.95	0	0	0.59	0.59	1.26	1.26	noTest	noTest	noTest	noTest	noTest	noTest	noTest	noTest	noTest	_	_	_	_
comp12066_c0_seq1	0.7	0.7	1.17	1.17	0.96	0.96	2.55	2.55	0.83	0.83	0.85	0.85	noTest	noTest	noTest	noTest	noTest	noTest	noTest	noTest	noTest	_	_	_	_
comp12066_c0_seq2	0	0	0	0	0	0	0	0	1.34	1.34	1.74	1.74	noTest	noTest	noTest	noTest	noTest	noTest	noTest	noTest	noTest	_	_	_	_
comp12067_c0_seq1	0.48	0.48	0	0	0	0	0	0	0	0	0	0	noTest	noTest	noTest	noTest	noTest	noTest	noTest	noTest	noTest	gi|426200396|gb|EKV50320.1|	hypothetical protein AGABI2DRAFT_176739 [Agaricus bisporus var. bisporus H97]	0.85	_
comp12067_c0_seq2	0	0	0	0	1.11	1.11	0.64	0.64	0	0	0	0	noTest	noTest	noTest	noTest	noTest	noTest	noTest	noTest	noTest	gi|426200396|gb|EKV50320.1|	hypothetical protein AGABI2DRAFT_176739 [Agaricus bisporus var. bisporus H97]	0.85	_
comp12067_c0_seq3	0	0	0.87	0.87	1.45	1.45	2.28	2.28	0	0	1.41	1.41	0.00614931	0.0641954	5.48424	-0.0409566	noTest	noTest	noTest	-0.939582	noTest	gi|336376451|gb|EGO04786.1|	hypothetical protein SERLA73DRAFT_82501 [Serpula lacrymans var. lacrymans S7.3]	0.56	GO:0005488
comp12067_c0_seq4	1	1	0	0	0	0	0	0	0.72	0.72	0	0	noTest	noTest	noTest	noTest	noTest	noTest	noTest	noTest	noTest	gi|426200396|gb|EKV50320.1|	hypothetical protein AGABI2DRAFT_176739 [Agaricus bisporus var. bisporus H97]	0.85	_
comp12070_c0_seq1	0	0	0	0	0	0	0	0	1.4	1.4	2.16	2.16	noTest	noTest	noTest	noTest	noTest	noTest	noTest	noTest	noTest	_	_	_	_
comp12070_c0_seq2	5.04	5.04	7.08	7.08	7.36	7.36	9.76	9.76	4.8	4.8	11.45	11.45	0.315146	1	0.914599	0.495655	-0.649937	0.419754	0.0693271	-0.0108819	1.09565	_	_	_	_
comp12070_c1_seq1	0.86	0.86	0	0	1.54	1.54	0	0	0	0	0	0	noTest	noTest	noTest	noTest	noTest	noTest	noTest	noTest	noTest	_	_	_	_
comp12070_c1_seq2	0	0	2.31	2.31	1.1	1.1	1.26	1.26	1.78	1.78	4.72	4.72	noTest	noTest	noTest	1.93871	-0.397755	noTest	-1.04275	1.61867	1.1755	_	_	_	_
comp12074_c0_seq1	0	0	0	0	0	0	0.83	0.83	1.18	1.18	0	0	noTest	noTest	noTest	noTest	noTest	noTest	noTest	noTest	noTest	_	_	_	_
comp12075_c0_seq1	0.34	0.34	0.66	0.66	1.81	1.81	0.49	0.49	1.11	1.11	0	0	noTest	noTest	noTest	-6.18104	0.752695	2.25602	1.47473	noTest	noTest	_	_	_	_
comp12075_c0_seq2	0.3	0.3	0.59	0.59	0.52	0.52	0	0	0	0	1.81	1.81	noTest	noTest	noTest	1.57787	noTest	noTest	-0.160442	6.15632	5.96573	_	_	_	_
comp12075_c1_seq1	0.86	0.86	0.48	0.48	0.59	0.59	2.09	2.09	0.75	0.75	2.1	2.1	noTest	noTest	noTest	noTest	noTest	noTest	noTest	noTest	noTest	_	_	_	_
comp12076_c0_seq1	0.7	0.7	2.33	2.33	1.43	1.43	0	0	6.6	6.6	2.12	2.12	noTest	noTest	noTest	noTest	1.41504	noTest	noTest	noTest	-1.76934	_	_	_	_
comp12078_c0_seq1	0.4	0.4	0.44	0.44	0	0	0.48	0.48	0	0	0.96	0.96	noTest	noTest	noTest	noTest	noTest	noTest	noTest	noTest	noTest	_	_	_	_
comp12079_c0_seq1	9.67	9.67	7.99	7.99	6.19	6.19	6.78	6.78	10.75	10.75	7.92	7.92	0.479212	1	-0.543405	0.207183	0.408515	-0.737337	-0.331482	0.00107907	-0.652917	_	_	_	_
comp12079_c0_seq2	9.94	9.94	12.25	12.25	5.42	5.42	5.29	5.29	8.28	8.28	5.34	5.34	0.236841	1	-0.908614	-0.120151	-0.610658	-1.00725	-1.16844	-0.231073	-0.796977	_	_	_	_
comp12081_c0_seq1	0	0	2.87	2.87	2.93	2.93	2.78	2.78	1.05	1.05	6.39	6.39	0.00100641	0.0149573	6.05842	0.963079	-1.45734	6.00628	0.0375303	0.936676	2.33971	gi|170111645|ref|XP_001887026.1|	predicted protein [Laccaria bicolor S238N-H82]	0.53	_
comp12081_c0_seq2	0	0	0.95	0.95	0	0	0	0	0	0	1.04	1.04	noTest	noTest	noTest	noTest	noTest	noTest	noTest	noTest	noTest	gi|170089395|ref|XP_001875920.1|	predicted protein [Laccaria bicolor S238N-H82]	0.65	_
comp12081_c0_seq3	0	0	0	0	0	0	0	0	1.1	1.1	0	0	noTest	noTest	noTest	noTest	noTest	noTest	noTest	noTest	noTest	gi|170089395|ref|XP_001875920.1|	predicted protein [Laccaria bicolor S238N-H82]	0.65	_
comp12081_c0_seq4	1.63	1.63	0.8	0.8	0.91	0.91	0	0	2.72	2.72	1.71	1.71	0.0140787	0.128791	-5.24156	0.829242	1.83113	-0.95053	noTest	noTest	-0.824104	gi|170111645|ref|XP_001887026.1|	predicted protein [Laccaria bicolor S238N-H82]	0.63	_
comp12084_c0_seq1	3.24	3.24	5.15	5.15	2.75	2.75	3.43	3.43	5.22	5.22	12.54	12.54	0.942509	1	0.0669379	2.06077	0.00540647	-0.346606	-0.87654	1.63515	1.05798	gi|449542499|gb|EMD33478.1|	hypothetical protein CERSUDRAFT_57200 [Ceriporiopsis subvermispora B]	0.66	_
comp12086_c0_seq1	1.3	1.3	1.75	1.75	1.73	1.73	0.57	0.57	0.79	0.79	6.47	6.47	0.270771	1	-1.12148	1.75051	-1.0964	0.329492	0.0100139	3.18961	2.73695	_	_	_	_
comp12086_c0_seq2	2.55	2.55	4.33	4.33	2.06	2.06	4.75	4.75	3.96	3.96	11.95	11.95	0.232621	1	0.862771	2.42354	-0.151262	-0.445623	-1.05363	1.10325	1.40043	_	_	_	_
comp12086_c1_seq1	2.87	2.87	0.49	0.49	0.3	0.3	1.87	1.87	1.88	1.88	6.4	6.4	0.63922	1	-0.627827	4.0045	noTest	-3.1093	noTest	1.51377	1.5339	gi|345563641|gb|EGX46627.1|	hypothetical protein AOL_s00097g531 [Arthrobotrys oligospora ATCC 24927]	0.56	_
comp12088_c0_seq1	0.53	0.53	0	0	0	0	1.29	1.29	0	0	0	0	noTest	noTest	noTest	noTest	noTest	noTest	noTest	noTest	noTest	_	_	_	_
comp12088_c0_seq2	0.45	0.45	0	0	0	0	0	0	0	0	1.66	1.66	noTest	noTest	noTest	noTest	noTest	noTest	noTest	noTest	noTest	_	_	_	_
comp12089_c0_seq1	2.98	2.98	1.91	1.91	2.26	2.26	2.03	2.03	3.56	3.56	6.01	6.01	0.7999	1	-0.53337	1.23349	noTest	-0.452628	noTest	1.30311	0.552118	_	_	_	_
comp12089_c0_seq2	0.99	0.99	0.73	0.73	0	0	1.27	1.27	1.85	1.85	0	0	noTest	noTest	noTest	noTest	noTest	noTest	noTest	noTest	noTest	_	_	_	_
comp12090_c0_seq1	2.63	2.63	3.02	3.02	2.7	2.7	1.24	1.24	1.77	1.77	3.29	3.29	0.442579	1	-1.10855	0.587613	0.403361	0.158821	-0.0934428	1.12308	0.687145	_	_	_	_
comp12090_c0_seq2	0	0	0	0	0	0	0	0	1.38	1.38	0	0	noTest	noTest	noTest	0.105404	-0.790072	-0.0788152	noTest	noTest	noTest	_	_	_	_
comp12090_c0_seq3	0	0	0.7	0.7	0	0	0.52	0.52	0	0	2.14	2.14	noTest	noTest	noTest	noTest	noTest	noTest	noTest	1.65761	noTest	_	_	_	_
comp12091_c0_seq1	0	0	0.61	0.61	0	0	0	0	0.96	0.96	0	0	noTest	noTest	noTest	noTest	noTest	noTest	noTest	noTest	noTest	_	_	_	_
comp12091_c0_seq2	0	0	0	0	1.94	1.94	0	0	0.82	0.82	0	0	noTest	noTest	noTest	noTest	noTest	noTest	noTest	noTest	noTest	_	_	_	_
comp12091_c0_seq3	0	0	0	0	0	0	0.68	0.68	0	0	2.05	2.05	noTest	noTest	noTest	noTest	noTest	noTest	noTest	noTest	noTest	_	_	_	_
comp12091_c0_seq4	0	0	0.63	0.63	0	0	0	0	0.99	0.99	2.07	2.07	noTest	noTest	noTest	noTest	noTest	noTest	noTest	noTest	noTest	_	_	_	_
comp12092_c0_seq1	2.84	2.84	1.72	1.72	5.45	5.45	4.66	4.66	2.62	2.62	2.17	2.17	0.389778	1	0.689447	noTest	noTest	noTest	1.66482	-1.31635	-0.462397	_	_	_	_
comp12095_c0_seq1	0	0	0	0	0	0	0	0	0	0	0	0	noTest	noTest	noTest	-1.43485	0.57319	0.820256	noTest	noTest	noTest	gi|74140002|dbj|BAE31835.1|	unnamed protein product [Mus unnamed protein product [Mus musculus]	1	GO:0003796;GO:0030140;GO:0050829;GO:0019835;GO:0016998;GO:0005902;GO:0030141;GO:0005975;GO:0005576;GO:0000137;GO:0050830;GO:0048237
comp12095_c0_seq2	0	0	0	0	0	0	0	0	0	0	0	0	noTest	noTest	noTest	noTest	noTest	noTest	noTest	noTest	noTest	gi|170116660|ref|XP_001889520.1|	predicted protein [Laccaria bicolor S238N-H82]	0.67	_
comp12095_c0_seq3	3.99	3.99	7.78	7.78	7.37	7.37	5.55	5.55	8.71	8.71	7.67	7.67	0.550667	1	0.467519	noTest	noTest	noTest	-0.0518493	0.220956	-0.391727	gi|170116660|ref|XP_001889520.1|	predicted protein [Laccaria bicolor S238N-H82]	0.67	_
comp12095_c0_seq4	2.23	2.23	3.76	3.76	0	0	0	0	0	0	6.27	6.27	0.00140897	0.0197899	-5.90526	-0.0780024	0.141686	0.778479	-6.45118	7.10797	6.91598	gi|170116660|ref|XP_001889520.1|	predicted protein [Laccaria bicolor S238N-H82]	0.67	_
comp12096_c0_seq1	0	0	0.8	0.8	0	0	0.87	0.87	1.24	1.24	0.44	0.44	noTest	noTest	noTest	7.07536	-6.33985	-5.86783	noTest	noTest	noTest	gi|170116660|ref|XP_001889520.1|	predicted protein [Laccaria bicolor S238N-H82]	0.67	_
comp12098_c0_seq1	0	0	0	0	0	0	1.68	1.68	1.26	1.26	0	0	0.00199604	0.0263663	5.8553	noTest	noTest	noTest	noTest	-5.84713	noTest	_	_	_	_
comp12098_c0_seq2	0	0	0	0	0.51	0.51	1.34	1.34	0	0	0	0	0.00614931	0.0641954	5.48424	noTest	noTest	noTest	noTest	-5.47611	noTest	_	_	_	_
comp12098_c0_seq3	0	0	1.47	1.47	0	0	0	0	0	0	2.1	2.1	noTest	noTest	noTest	noTest	noTest	noTest	-5.46758	5.91218	5.72212	_	_	_	_
comp12098_c0_seq4	0.94	0.94	0	0	0.59	0.59	0	0	0	0	1.02	1.02	noTest	noTest	noTest	5.87987	-5.35755	noTest	noTest	noTest	noTest	_	_	_	_
comp12099_c0_seq1	98.25	98.25	145.11	145.11	100.65	100.65	90.51	90.51	136.56	136.56	91.04	91.04	0.834784	1	-0.141457	0.478902	noTest	-0.63835	-0.508554	-0.224702	-0.779411	_	_	_	_
comp1209_c0_seq1	1.54	1.54	1.72	1.72	1.87	1.87	1.24	1.24	2.33	2.33	3.1	3.1	1	1	-0.325182	-0.271297	-0.121237	-0.0826731	0.144096	1.06007	0.208763	gi|299755646|ref|XP_001828791.2|	hypothetical protein CC1G_06777 [Coprinopsis cinerea okayama7
comp12102_c0_seq1	0	0	0.89	0.89	0	0	0	0	0	0	0	0	noTest	noTest	noTest	noTest	noTest	noTest	noTest	noTest	noTest	_	_	_	_
comp12102_c0_seq2	0	0	0	0	0.31	0.31	0	0	1.93	1.93	1.13	1.13	noTest	noTest	noTest	noTest	noTest	noTest	noTest	noTest	noTest	_	_	_	_
comp12102_c0_seq3	0	0	0.95	0.95	0	0	0	0	0	0	0	0	noTest	noTest	noTest	noTest	noTest	noTest	noTest	noTest	noTest	_	_	_	_
comp12102_c0_seq4	0.51	0.51	0	0	0	0	0.61	0.61	0	0	1.48	1.48	noTest	noTest	noTest	noTest	noTest	noTest	noTest	noTest	noTest	_	_	_	_
comp12105_c0_seq1	0.28	0.28	0.31	0.31	0.19	0.19	0.17	0.17	0.23	0.23	0.66	0.66	noTest	noTest	noTest	noTest	noTest	noTest	noTest	noTest	noTest	_	_	_	_
comp12105_c0_seq2	0.21	0.21	0.47	0.47	0	0	0	0	0.36	0.36	0.51	0.51	noTest	noTest	noTest	noTest	noTest	noTest	noTest	noTest	noTest	_	_	_	_
comp12106_c0_seq1	1.81	1.81	0.6	0.6	1.49	1.49	0.44	0.44	1.54	1.54	1.53	1.53	0.137874	0.767748	-1.95576	-0.0803741	noTest	-0.390995	noTest	noTest	-0.199853	_	_	_	_
comp12108_c0_seq1	60.66	60.66	89.57	89.57	86.53	86.53	62.82	62.82	88.49	88.49	90.58	90.58	0.966706	1	0.0313464	-0.0576687	-0.0389268	0.396766	-0.02745	0.295568	-0.167063	gi|170093137|ref|XP_001877790.1|	predicted protein [Laccaria bicolor S238N-H82]	0.52	_
comp12109_c0_seq1	0	0	0.6	0.6	1.49	1.49	0.66	0.66	0	0	0.66	0.66	noTest	noTest	noTest	noTest	noTest	noTest	noTest	noTest	noTest	_	_	_	_
comp12110_c0_seq1	0	0	0	0	0	0	0.31	0.31	0.78	0.78	0	0	noTest	noTest	noTest	noTest	noTest	noTest	noTest	noTest	noTest	_	_	_	_
comp12110_c0_seq2	1.6	1.6	2.66	2.66	0	0	0.7	0.7	2.07	2.07	0.48	0.48	noTest	noTest	noTest	noTest	noTest	noTest	noTest	noTest	noTest	_	_	_	_
comp12110_c1_seq1	2	2	2.22	2.22	1.37	1.37	1.21	1.21	1.72	1.72	1.62	1.62	noTest	noTest	noTest	noTest	noTest	noTest	noTest	noTest	noTest	_	_	_	_
comp12114_c0_seq1	39.57	39.57	32.71	32.71	35.26	35.26	40.55	40.55	36.17	36.17	38.83	38.83	0.987826	1	0.0153586	0.0146256	0.120652	-0.282056	0.12994	-0.294971	-0.0968742	_	_	_	_
comp12114_c0_seq2	1.17	1.17	0.8	0.8	0	0	0	0	0.34	0.34	0.45	0.45	noTest	noTest	noTest	noTest	noTest	noTest	noTest	noTest	noTest	_	_	_	_
comp12114_c0_seq3	0.73	0.73	1.43	1.43	3.52	3.52	2.51	2.51	1.29	1.29	1.6	1.6	noTest	noTest	noTest	-1.06217	noTest	noTest	1.45817	-0.778274	noTest	_	_	_	_
comp12114_c0_seq4	5.76	5.76	6.3	6.3	4.19	4.19	8.8	8.8	9.91	9.91	6.31	6.31	0.597593	1	0.58484	0.417664	0.572143	-0.524937	-0.539625	-0.703836	-0.81194	_	_	_	_
comp12115_c0_seq1	2.53	2.53	3.43	3.43	4.22	4.22	2.03	2.03	2.14	2.14	7.61	7.61	0.732196	1	-0.330612	0.720817	-0.69237	0.615168	0.314681	1.65478	1.608	_	_	_	_
comp12116_c0_seq1	0.6	0.6	0.62	0.62	0	0	0	0	0	0	1.6	1.6	noTest	noTest	noTest	5.58596	noTest	noTest	noTest	5.61814	5.42885	gi|242222033|ref|XP_002476751.1|	predicted protein [Postia placenta Mad-698-R]	0.54	_
comp12116_c0_seq2	3.73	3.73	3.38	3.38	2.32	2.32	3.46	3.46	3.66	3.66	5.17	5.17	0.951983	1	-0.112948	1.04137	0.118131	-0.827844	-0.533548	0.314501	0.269506	gi|242222033|ref|XP_002476751.1|	predicted protein [Postia placenta Mad-698-R]	0.59	_
comp12116_c0_seq3	0	0	1.83	1.83	4.42	4.42	0.85	0.85	2.64	2.64	6.07	6.07	noTest	noTest	noTest	0.305318	0.490189	7.27313	1.3043	2.62058	0.998368	gi|242222033|ref|XP_002476751.1|	predicted protein [Postia placenta Mad-698-R]	0.59	_
comp12116_c0_seq4	7.89	7.89	10.85	10.85	11.34	11.34	9.88	9.88	10.55	10.55	38.49	38.49	0.688701	1	0.303611	1.63628	-0.0625267	0.4061	0.0853374	1.7267	1.66326	gi|242222033|ref|XP_002476751.1|	predicted protein [Postia placenta Mad-698-R]	0.61	_
comp12118_c0_seq1	0	0	0	0	0	0	0	0	0	0	0	0	noTest	noTest	noTest	noTest	noTest	noTest	noTest	noTest	noTest	_	_	_	_
comp12118_c0_seq2	3.14	3.14	3.18	3.18	2.48	2.48	2.02	2.02	2.95	2.95	3.44	3.44	0.414088	1	-0.653162	0.348601	-0.12775	-0.454702	-0.336304	0.534937	0.02005	gi|170096758|ref|XP_001879599.1|	predicted protein [Laccaria bicolor S238N-H82]	0.73	GO:0044260;GO:0016310;GO:0000166;GO:0004672;GO:0044238;GO:0043167
comp12120_c0_seq1	0.29	0.29	0.96	0.96	0	0	0.35	0.35	0	0	0.72	0.72	noTest	noTest	noTest	noTest	noTest	noTest	noTest	noTest	noTest	_	_	_	_
comp12120_c0_seq2	0	0	0	0	0	0	0	0	0.94	0.94	0.65	0.65	noTest	noTest	noTest	noTest	noTest	noTest	noTest	noTest	noTest	_	_	_	_
comp12121_c0_seq1	6.78	6.78	9.03	9.03	8.29	8.29	7.02	7.02	11.33	11.33	10.24	10.24	0.979239	1	0.0318249	0.181755	0.307053	0.173389	-0.101189	0.311186	-0.347115	gi|382367079|dbj|BAL45603.2|	homeodomain protein 2 [Rhizopogon roseolus]	0.52	GO:0003677
comp12121_c0_seq2	8.69	8.69	10.61	10.61	8.29	8.29	7.78	7.78	13.01	13.01	11.01	11.01	0.813219	1	-0.178669	0.284456	0.274024	-0.182521	-0.331339	0.268451	-0.441545	gi|70906420|gb|AAZ14948.1|	homeodomain mating-type protein [Coprinellus disseminatus]	0.6	GO:0005667;GO:0006355;GO:0043565;GO:0045449;GO:0003700
comp12122_c0_seq1	0.57	0.57	0.64	0.64	0	0	0.7	0.7	4.01	4.01	4.2	4.2	noTest	noTest	noTest	noTest	noTest	noTest	noTest	noTest	-0.103402	_	_	_	_
comp12123_c0_seq1	0	0	0.32	0.32	0.39	0.39	0.69	0.69	0.49	0.49	1.03	1.03	noTest	noTest	noTest	noTest	noTest	noTest	noTest	noTest	noTest	_	_	_	_
comp12125_c0_seq1	68.22	68.22	61.09	61.09	57.31	57.31	72.16	72.16	69.39	69.39	76.75	76.75	0.934701	1	0.0584675	0.294845	0.152113	-0.368291	-0.0723551	-0.144092	-0.0504422	gi|169845485|ref|XP_001829462.1|	hypothetical protein CC1G_00641 [Coprinopsis cinerea okayama7
comp12127_c0_seq1	1.95	1.95	0	0	1.33	1.33	3.14	3.14	1.11	1.11	1.97	1.97	0.542974	1	0.640555	noTest	noTest	noTest	noTest	-0.876389	noTest	_	_	_	_
comp12128_c0_seq1	0.52	0.52	0	0	0	0	0	0	2.69	2.69	0	0	noTest	noTest	noTest	noTest	noTest	noTest	noTest	noTest	noTest	_	_	_	_
comp12131_c0_seq1	2.36	2.36	2.29	2.29	6.84	6.84	1.6	1.6	6.26	6.26	3.02	3.02	0.597593	1	-0.569443	-1.29204	1.40238	1.4053	1.57945	0.670529	-1.23489	gi|164519050|ref|NP_032720.2|	neutrophilic granule protein precursor [Mus musculus]	1	GO:0031410;GO:0006952;GO:0005576;GO:0004869
comp12132_c0_seq1	0.34	0.34	0	0	0	0	0.83	0.83	1.18	1.18	0	0	noTest	noTest	noTest	noTest	noTest	noTest	noTest	noTest	noTest	_	_	_	_
comp12132_c0_seq2	0.38	0.38	1.23	1.23	0.75	0.75	0	0	0	0	0	0	noTest	noTest	noTest	noTest	noTest	noTest	noTest	noTest	noTest	_	_	_	_
comp12133_c0_seq1	2.07	2.07	1.9	1.9	1.58	1.58	1.49	1.49	1.99	1.99	3.85	3.85	noTest	noTest	noTest	0.868703	noTest	noTest	noTest	0.937156	0.502143	gi|403414683|emb|CCM01383.1|	predicted protein [Fibroporia radiculosa]	0.77	_
comp12133_c0_seq2	0.56	0.56	0.53	0.53	1.31	1.31	0.61	0.61	1.66	1.66	1.9	1.9	noTest	noTest	noTest	noTest	noTest	noTest	noTest	noTest	noTest	gi|403414683|emb|CCM01383.1|	predicted protein [Fibroporia radiculosa]	0.77	_
comp12135_c0_seq1	0	0	0	0	0	0	0	0	0	0	0	0	noTest	noTest	noTest	noTest	noTest	noTest	noTest	noTest	noTest	_	_	_	_
comp12135_c0_seq2	2.22	2.22	2.46	2.46	3.03	3.03	2.88	2.88	4.35	4.35	7.41	7.41	0.804303	1	0.349188	1.15007	0.777613	0.327134	0.312262	1.11649	0.563611	_	_	_	_
comp12136_c0_seq1	0	0	1.78	1.78	0.73	0.73	0	0	0.93	0.93	0	0	noTest	noTest	noTest	noTest	noTest	noTest	noTest	noTest	noTest	_	_	_	_
comp12141_c0_seq1	7.6	7.6	16.76	16.76	8.93	8.93	8.68	8.68	14.94	14.94	13.66	13.66	0.825977	1	0.16997	0.486946	-0.190277	0.114678	-0.884227	0.419576	-0.327432	_	_	_	_
comp12142_c1_seq1	0	0	0.59	0.59	0	0	0	0	0	0	6.51	6.51	noTest	noTest	noTest	5.21643	noTest	noTest	noTest	5.24841	5.06035	_	_	_	_
comp12145_c0_seq1	0	0	0	0	0	0	0	0	0	0	2.84	2.84	noTest	noTest	noTest	noTest	noTest	noTest	noTest	noTest	noTest	_	_	_	_
comp12145_c0_seq2	0	0	0	0	0	0	0	0	0	0	0.88	0.88	noTest	noTest	noTest	noTest	noTest	noTest	noTest	noTest	noTest	_	_	_	_
comp12145_c0_seq3	1	1	1.48	1.48	0.46	0.46	1.21	1.21	1.72	1.72	0	0	noTest	noTest	noTest	noTest	noTest	noTest	noTest	noTest	noTest	_	_	_	_
comp12147_c0_seq1	1.92	1.92	2.7	2.7	2.79	2.79	2.16	2.16	2.61	2.61	3.48	3.48	1	1	0.158872	0.22211	-0.0661852	0.410018	0.0283817	0.4614	0.19708	_	_	_	_
comp12147_c0_seq2	0	0	0.76	0.76	0.84	0.84	0.52	0.52	1.31	1.31	1.18	1.18	noTest	noTest	noTest	0.269966	0.777613	noTest	0.305564	0.898621	-0.321076	_	_	_	_
comp12148_c0_seq1	0	0	0	0	0	0	0	0	0	0	0.67	0.67	noTest	noTest	noTest	noTest	noTest	noTest	noTest	noTest	noTest	_	_	_	_
comp12148_c0_seq2	0	0	0	0	0	0	0	0	0	0	0.34	0.34	noTest	noTest	noTest	noTest	noTest	noTest	noTest	noTest	noTest	_	_	_	_
comp12148_c0_seq3	0.43	0.43	0.71	0.71	0	0	0.26	0.26	0.73	0.73	0.73	0.73	noTest	noTest	noTest	noTest	noTest	noTest	noTest	noTest	noTest	_	_	_	_
comp12150_c0_seq1	0.75	0.75	1.24	1.24	3.58	3.58	0.91	0.91	4.5	4.5	4.98	4.98	noTest	noTest	noTest	0.336667	1.7105	noTest	1.45817	2.10413	-0.0403011	_	_	_	_
comp12150_c1_seq1	0	0	1.48	1.48	1.49	1.49	2.14	2.14	1.25	1.25	1.95	1.95	noTest	noTest	noTest	noTest	noTest	noTest	noTest	noTest	noTest	_	_	_	_
comp12150_c1_seq2	5.3	5.3	1.21	1.21	9.02	9.02	7.05	7.05	0.71	0.71	9.06	9.06	0.804303	1	0.349188	-0.133962	noTest	0.622161	2.62559	0.127194	3.24876	_	_	_	_
comp12150_c1_seq3	0.99	0.99	0.95	0.95	0	0	0	0	0.55	0.55	2.48	2.48	noTest	noTest	noTest	noTest	noTest	noTest	noTest	noTest	noTest	_	_	_	_
comp12152_c0_seq1	0.38	0.38	0	0	0	0	0.23	0.23	0.32	0.32	0.68	0.68	noTest	noTest	noTest	noTest	noTest	noTest	noTest	noTest	noTest	_	_	_	_
comp12154_c0_seq1	0	0	1.09	1.09	0	0	0	0	1.56	1.56	1.66	1.66	noTest	noTest	noTest	noTest	noTest	noTest	noTest	noTest	-0.103402	_	_	_	_
comp12154_c0_seq2	1.47	1.47	1.28	1.28	0	0	0.59	0.59	0	0	0	0	noTest	noTest	noTest	noTest	noTest	noTest	noTest	noTest	noTest	_	_	_	_
comp12156_c0_seq1	0	0	0.49	0.49	1.28	1.28	0.39	0.39	0	0	0	0	noTest	noTest	noTest	noTest	noTest	noTest	1.45817	noTest	noTest	_	_	_	_
comp12156_c0_seq2	0.7	0.7	0.26	0.26	0	0	0.27	0.27	0.48	0.48	1.69	1.69	noTest	noTest	noTest	5.21643	noTest	noTest	noTest	1.97008	1.54071	_	_	_	_
comp121572_c0_seq1	0.22	0.22	0.48	0.48	1.19	1.19	0.53	0.53	1.49	1.49	1.05	1.05	noTest	noTest	noTest	noTest	noTest	noTest	noTest	noTest	noTest	_	_	_	_
comp12160_c0_seq1	0	0	0	0	0.06	0.06	0	0	0	0	0	0	noTest	noTest	noTest	noTest	noTest	noTest	noTest	noTest	noTest	_	_	_	_
comp12160_c0_seq2	1.93	1.93	1.38	1.38	1.25	1.25	1.04	1.04	4.04	4.04	3.19	3.19	0.497906	1	-0.88392	1.23349	1.41504	-0.802868	-0.253828	1.30311	-0.55613	_	_	_	_
comp12160_c0_seq3	3.06	3.06	0.74	0.74	2.47	2.47	1.85	1.85	0.65	0.65	1.15	1.15	0.700311	1	-0.725441	noTest	noTest	-0.390995	noTest	noTest	noTest	_	_	_	_
comp12160_c0_seq4	0	0	0.32	0.32	0.22	0.22	0.91	0.91	0	0	3.6	3.6	noTest	noTest	noTest	3.02083	noTest	noTest	noTest	1.69225	5.31616	_	_	_	_
comp12161_c0_seq1	0	0	0	0	1.95	1.95	0.27	0.27	5.74	5.74	3.04	3.04	noTest	noTest	noTest	0.422053	6.65821	noTest	noTest	3.40081	-1.09283	_	_	_	_
comp12161_c0_seq2	7.17	7.17	5.67	5.67	5.31	5.31	4.93	4.93	9.35	9.35	10.56	10.56	0.475626	1	-0.548596	0.848575	0.687681	-0.511428	-0.0598342	0.873664	-0.019632	_	_	_	_
comp12161_c0_seq3	0	0	4.57	4.57	0.2	0.2	2.59	2.59	0	0	1.41	1.41	0.00140897	0.0197899	5.96043	noTest	-6.45395	noTest	-4.10763	-1.20223	noTest	_	_	_	_
comp12161_c0_seq4	1.73	1.73	1.28	1.28	0	0	0.68	0.68	0	0	0	0	0.187026	0.921687	-1.40138	noTest	noTest	-5.57396	noTest	noTest	noTest	_	_	_	_
comp12161_c1_seq1	2.8	2.8	8.7	8.7	6.16	6.16	6.14	6.14	7.82	7.82	12.99	12.99	0.438083	1	1.05662	0.923144	-0.217352	0.972554	-0.477841	0.828616	0.543657	_	_	_	_
comp12162_c0_seq1	82.81	82.81	72.99	72.99	74.32	74.32	90.67	90.67	73.53	73.53	66.19	66.19	0.868094	1	0.11186	-0.290722	-0.0104522	-0.271439	0.0485023	-0.686211	-0.352622	gi|392562105|gb|EIW55286.1|	hypothetical protein TRAVEDRAFT_130420 [Trametes versicolor FP-101664 SS1]	0.52	_
comp12163_c0_seq1	0	0	0.6	0.6	1.48	1.48	0	0	0.94	0.94	0.66	0.66	noTest	noTest	noTest	noTest	noTest	noTest	noTest	noTest	noTest	_	_	_	_
comp12163_c1_seq1	0.5	0.5	0.37	0.37	0.23	0.23	1	1	0	0	1.6	1.6	noTest	noTest	noTest	noTest	noTest	noTest	noTest	0.427777	noTest	_	_	_	_
comp12165_c0_seq1	0.82	0.82	1.04	1.04	0.68	0.68	0.7	0.7	0.74	0.74	0.86	0.86	1	1	-0.205242	0.202695	-0.516119	-0.309893	-0.560159	0.0861488	0.0421499	_	_	_	_
comp12165_c0_seq2	1.56	1.56	0.9	0.9	1.27	1.27	1.74	1.74	1.78	1.78	2.69	2.69	0.93615	1	0.121883	0.963079	0.982303	-0.43825	0.530409	0.391078	0.389896	_	_	_	_
comp12166_c0_seq1	0.52	0.52	0	0	0	0	1.06	1.06	0.9	0.9	1.26	1.26	noTest	noTest	noTest	noTest	noTest	noTest	noTest	noTest	noTest	_	_	_	_
comp12166_c0_seq2	0	0	0	0	0.41	0.41	0.48	0.48	0	0	0	0	noTest	noTest	noTest	noTest	noTest	noTest	noTest	noTest	noTest	_	_	_	_
comp12168_c0_seq1	0.55	0.55	0.48	0.48	0	0	2.13	2.13	0.49	0.49	0.52	0.52	noTest	noTest	noTest	noTest	noTest	noTest	noTest	noTest	noTest	_	_	_	_
comp12168_c0_seq2	0.72	0.72	0	0	0.78	0.78	0	0	0	0	0	0	noTest	noTest	noTest	noTest	noTest	noTest	noTest	noTest	noTest	_	_	_	_
comp12168_c0_seq3	0	0	0	0	0	0	0	0	0	0	0	0	noTest	noTest	noTest	noTest	noTest	noTest	noTest	noTest	noTest	_	_	_	_
comp12168_c0_seq4	3.26	3.26	2.56	2.56	1.74	1.74	0.87	0.87	4.77	4.77	2.79	2.79	0.137874	0.767748	-1.95576	0.478902	0.918705	-0.95053	-0.467082	noTest	-1.02406	_	_	_	_
comp12170_c0_seq1	0.42	0.42	2.18	2.18	0.76	0.76	0	0	1.64	1.64	1.51	1.51	noTest	noTest	noTest	0.866142	-0.409108	0.785445	-1.4308	5.91218	-0.273651	gi|336374824|gb|EGO03160.1|	hypothetical protein SERLA73DRAFT_174607 [Serpula lacrymans var. lacrymans S7.3]	0.69	_
comp12170_c0_seq2	0	0	0.4	0.4	0.05	0.05	0	0	0	0	0.36	0.36	noTest	noTest	noTest	noTest	noTest	noTest	noTest	noTest	noTest	gi|336374824|gb|EGO03160.1|	hypothetical protein SERLA73DRAFT_174607 [Serpula lacrymans var. lacrymans S7.3]	0.69	_
comp12170_c0_seq3	0	0	1.31	1.31	0.64	0.64	3.77	3.77	0	0	1.18	1.18	2.04881e-06	7.9247e-05	7.42355	0.674217	-5.67242	noTest	-0.977587	-1.91017	5.31616	gi|336374824|gb|EGO03160.1|	hypothetical protein SERLA73DRAFT_174607 [Serpula lacrymans var. lacrymans S7.3]	0.69	_
comp12170_c0_seq4	5.4	5.4	5.61	5.61	5.47	5.47	4.57	4.57	6.8	6.8	7.15	7.15	0.71373	1	-0.27087	0.248324	0.267739	-0.0958687	0.00220522	0.411198	-0.137715	gi|336374824|gb|EGO03160.1|	hypothetical protein SERLA73DRAFT_174607 [Serpula lacrymans var. lacrymans S7.3]	0.69	_
comp12172_c0_seq1	0	0	1.31	1.31	0.88	0.88	0.6	0.6	1.78	1.78	3.4	3.4	noTest	noTest	noTest	1.80843	0.33704	noTest	-0.560159	2.34657	0.790737	_	_	_	_
comp12172_c0_seq2	0.54	0.54	0.52	0.52	0	0	0.28	0.28	0.54	0.54	0.25	0.25	noTest	noTest	noTest	noTest	noTest	noTest	noTest	noTest	noTest	_	_	_	_
comp12173_c0_seq1	0.36	0.36	0.4	0.4	0.99	0.99	0.87	0.87	1.08	1.08	5.25	5.25	noTest	noTest	noTest	2.15907	noTest	noTest	noTest	2.22678	1.79652	_	_	_	_
comp12173_c0_seq2	0.33	0.33	1.09	1.09	0	0	0.39	0.39	1.82	1.82	0	0	noTest	noTest	noTest	noTest	noTest	noTest	noTest	noTest	noTest	_	_	_	_
comp12174_c0_seq1	89.85	89.85	106.55	106.55	99.31	99.31	70.58	70.58	97.67	97.67	81.4	81.4	0.584202	1	-0.376544	-0.41692	-0.175138	0.0237713	-0.0870703	-0.0287959	-0.449537	gi|393216030|gb|EJD01521.1|	hypothetical protein FOMMEDRAFT_21901 [Fomitiporia mediterranea MF3/22]	0.84	_
comp12175_c0_seq1	31.22	31.22	48.38	48.38	40.71	40.71	35.73	35.73	35.05	35.05	34.61	34.61	0.822297	1	0.165936	-0.354012	-0.498409	0.262477	-0.233898	-0.269643	-0.210032	_	_	_	_
comp12175_c0_seq2	0.74	0.74	2.02	2.02	0	0	0.49	0.49	1.25	1.25	0.61	0.61	0.670342	1	-0.577669	noTest	-0.69237	noTest	-6.32715	0.028365	-1.23632	_	_	_	_
comp12175_c0_seq3	13.8	13.8	23.83	23.83	17.06	17.06	13.3	13.3	26.34	26.34	27.41	27.41	0.922505	1	-0.0688933	0.557832	0.124051	0.192243	-0.456493	0.806815	-0.143511	_	_	_	_
comp12178_c0_seq1	0.38	0.38	0	0	0.52	0.52	0.91	0.91	0	0	0	0	noTest	noTest	noTest	noTest	noTest	noTest	noTest	noTest	noTest	_	_	_	_
comp12178_c0_seq2	0	0	0.55	0.55	0.68	0.68	0	0	0	0	0.61	0.61	noTest	noTest	noTest	noTest	noTest	noTest	noTest	noTest	noTest	_	_	_	_
comp12179_c0_seq1	5.34	5.34	6.92	6.92	6.07	6.07	13.34	13.34	6.01	6.01	5.69	5.69	0.0587275	0.427258	1.30119	-0.212059	-0.221702	0.0701503	-0.166717	-1.45525	-0.277482	gi|346323326|gb|EGX92924.1|	ankyrin repeat-containing domain [Cordyceps militaris CM01]	0.49	_
comp12179_c0_seq2	0	0	0	0	1.71	1.71	0	0	0	0	1.51	1.51	noTest	noTest	noTest	-0.302265	noTest	6.58374	6.5754	6.29878	6.10792	gi|346323326|gb|EGX92924.1|	ankyrin repeat-containing domain [Cordyceps militaris CM01]	0.49	_
comp12179_c1_seq1	9.27	9.27	7.4	7.4	10.74	10.74	8.91	8.91	6.82	6.82	10.14	10.14	0.924622	1	-0.0766244	-0.205726	-0.137903	0.0960959	0.559003	-0.045173	0.370643	gi|302673000|ref|XP_003026187.1|	hypothetical protein SCHCODRAFT_238748 [Schizophyllum commune H4-8]	0.63	_
comp12180_c0_seq1	1.06	1.06	0	0	1.09	1.09	0	0	0	0	0	0	noTest	noTest	noTest	noTest	noTest	noTest	noTest	noTest	noTest	_	_	_	_
comp12180_c0_seq2	0	0	0	0	0	0	0	0	1.82	1.82	8.31	8.31	noTest	noTest	noTest	6.19689	noTest	noTest	noTest	6.22931	1.97652	_	_	_	_
comp12180_c0_seq3	0.76	0.76	2.85	2.85	2.53	2.53	0.69	0.69	3.37	3.37	0	0	noTest	noTest	noTest	noTest	0.215734	noTest	-0.257984	noTest	noTest	_	_	_	_
comp12180_c1_seq1	0.45	0.45	0	0	2.49	2.49	0	0	0	0	0.68	0.68	noTest	noTest	noTest	noTest	noTest	noTest	noTest	noTest	noTest	_	_	_	_
comp12180_c1_seq2	0	0	2.51	2.51	0	0	1.37	1.37	3.25	3.25	2.18	2.18	noTest	noTest	noTest	noTest	0.308127	noTest	noTest	noTest	-0.66109	_	_	_	_
comp12182_c0_seq1	0	0	0	0	0	0	0	0	0	0	0	0	noTest	noTest	noTest	noTest	noTest	noTest	noTest	noTest	noTest	_	_	_	_
comp12182_c0_seq2	1.59	1.59	2.83	2.83	2.94	2.94	0	0	1.98	1.98	4.67	4.67	1.79859e-05	0.000516794	-6.9372	0.539911	-0.495744	0.775796	0.0817593	8.23268	0.99701	_	_	_	_
comp12182_c0_seq3	0	0	0.83	0.83	0	0	0	0	1.86	1.86	1.23	1.23	noTest	noTest	noTest	6.33261	1.1551	noTest	-5.87444	6.36507	-0.810344	_	_	_	_
comp12182_c0_seq4	1.35	1.35	0.93	0.93	1.09	1.09	2.72	2.72	0.14	0.14	1.74	1.74	0.19698	0.944745	0.969125	0.554838	-2.4713	-0.432268	0.232475	-0.858517	3.14339	_	_	_	_
comp12184_c0_seq1	16	16	15.31	15.31	14.7	14.7	15.5	15.5	11.01	11.01	9.58	9.58	0.973636	1	-0.0522246	-0.768142	-0.511495	-0.21958	-0.0339004	-0.947761	-0.410145	_	_	_	_
comp12184_c0_seq2	3.84	3.84	3.2	3.2	5.73	5.73	2.65	2.65	3.79	3.79	5.44	5.44	0.443513	1	-0.573093	-0.181469	0.229945	0.443574	0.856878	0.82305	0.324863	_	_	_	_
comp12185_c0_seq1	0	0	0	0	1.75	1.75	2.27	2.27	0	0	4.53	4.53	7.72046e-06	0.000247794	7.13999	1.22635	noTest	6.65018	6.64183	0.762374	7.70148	_	_	_	_
comp12185_c0_seq2	2.3	2.3	2.75	2.75	1.19	1.19	0.61	0.61	2.91	2.91	2.13	2.13	0.0294637	0.242741	-1.87686	0.732915	0.0651491	-1.07054	-1.18916	1.52703	-0.641039	_	_	_	_
comp12186_c0_seq1	2.12	2.12	3.18	3.18	3.23	3.23	2.15	2.15	3.82	3.82	1.73	1.73	1	1	-0.0141912	-1.03434	0.246517	0.482229	0.054897	-0.550167	-1.34524	gi|170107851|ref|XP_001885135.1|	predicted protein [Laccaria bicolor S238N-H82]	0.71	_
comp12186_c0_seq2	0.62	0.62	0	0	0.76	0.76	0	0	0	0	1.37	1.37	0.0140787	0.128791	-5.24156	0.757584	noTest	0.176764	noTest	6.15632	5.96573	gi|170107851|ref|XP_001885135.1|	predicted protein [Laccaria bicolor S238N-H82]	0.71	_
comp12187_c0_seq1	1.61	1.61	2.46	2.46	3.55	3.55	1.38	1.38	3.23	3.23	6.26	6.26	0.7999	1	-0.319928	0.757584	0.379853	0.887878	0.474218	1.95432	0.731503	_	_	_	_
comp12187_c0_seq2	1.82	1.82	1.98	1.98	0.92	0.92	0.58	0.58	3.56	3.56	6.54	6.54	noTest	noTest	noTest	2.41666	0.752695	-0.842679	-0.856996	3.02045	0.685847	_	_	_	_
comp12189_c0_seq1	0.76	0.76	4.96	4.96	3.42	3.42	0.87	0.87	0.17	0.17	4.56	4.56	1	1	0.23692	0.275611	-4.02483	1.95301	-0.533548	1.98097	3.6577	_	_	_	_
comp12189_c0_seq2	0.47	0.47	1.53	1.53	0	0	0.52	0.52	3.63	3.63	5.61	5.61	noTest	noTest	noTest	6.82217	1.19556	noTest	noTest	3.04188	0.448101	_	_	_	_
comp12189_c0_seq3	0	0	0.37	0.37	0	0	0.09	0.09	1.14	1.14	0	0	noTest	noTest	noTest	noTest	noTest	noTest	noTest	noTest	noTest	_	_	_	_
comp12189_c0_seq4	0	0	0.18	0.18	0	0	0.37	0.37	0.69	0.69	0.85	0.85	noTest	noTest	noTest	noTest	noTest	noTest	noTest	noTest	noTest	_	_	_	_
comp121908_c0_seq1	0.69	0.69	1.15	1.15	0.95	0.95	1.26	1.26	4.16	4.16	0.42	0.42	noTest	noTest	noTest	-0.129868	0.102616	0.108151	noTest	noTest	noTest	gi|336380542|gb|EGO21695.1|	hypothetical protein SERLADRAFT_417179 [Serpula lacrymans var. lacrymans S7.9]	0.8	GO:0046872;GO:0016787;GO:0003676
comp12190_c0_seq1	54.9	54.9	74.33	74.33	64.09	64.09	55.27	55.27	80.91	80.91	63.8	63.8	0.99442	1	-0.00882969	noTest	1.7105	noTest	-0.190836	-0.0250727	-0.544182	_	_	_	_
comp12192_c0_seq1	5.77	5.77	10.31	10.31	2.37	2.37	6.37	6.37	4.52	4.52	37.94	37.94	0.852925	1	0.133037	3.87465	-1.19453	-1.39322	-2.09349	2.33632	2.8549	gi|170110457|ref|XP_001886434.1|	predicted protein [Laccaria bicolor S238N-H82]	0.78	_
comp12192_c0_seq2	11.69	11.69	20.64	20.64	26.53	26.53	20.4	20.4	26.15	26.15	114.36	114.36	0.237025	1	0.78738	1.98659	0.324032	1.06609	0.384656	2.25315	1.92628	gi|170110457|ref|XP_001886434.1|	predicted protein [Laccaria bicolor S238N-H82]	0.78	_
comp12192_c0_seq3	2.13	2.13	3.28	3.28	0.58	0.58	2.06	2.06	1.6	1.6	6.96	6.96	0.968981	1	-0.054397	3.39794	-1.04872	-1.92018	-2.41507	1.52033	1.91119	gi|170110457|ref|XP_001886434.1|	predicted protein [Laccaria bicolor S238N-H82]	0.78	_
comp12192_c0_seq4	4.4	4.4	6.61	6.61	6.86	6.86	6.7	6.7	9.36	9.36	21.95	21.95	0.390613	1	0.593041	1.54919	0.484684	0.530928	0.081071	1.47497	1.02465	gi|170110457|ref|XP_001886434.1|	predicted protein [Laccaria bicolor S238N-H82]	0.78	_
comp12193_c0_seq1	0.69	0.69	0	0	0.36	0.36	0	0	0	0	0.59	0.59	0.00614931	0.0641954	-5.49823	0.522671	noTest	-0.900303	noTest	noTest	noTest	gi|238586384|ref|XP_002391157.1|	hypothetical protein MPER_09456 [Moniliophthora perniciosa FA553]	0.57	_
comp12193_c0_seq2	0	0	0	0	0	0	0	0	0	0	0	0	noTest	noTest	noTest	noTest	noTest	noTest	noTest	noTest	noTest	gi|238586384|ref|XP_002391157.1|	hypothetical protein MPER_09456 [Moniliophthora perniciosa FA553]	0.57	_
comp12193_c0_seq3	0	0	2.36	2.36	0.64	0.64	0.83	0.83	2.45	2.45	5.72	5.72	0.00286389	0.0346168	5.7419	3.06845	0.03719	noTest	-1.9006	2.56826	1.01013	gi|238586384|ref|XP_002391157.1|	hypothetical protein MPER_09456 [Moniliophthora perniciosa FA553]	0.57	_
comp12193_c0_seq4	0	0	0	0	0	0	0.78	0.78	0	0	0	0	0.00286389	0.0346168	5.7419	noTest	noTest	noTest	noTest	-5.73374	noTest	gi|238586384|ref|XP_002391157.1|	hypothetical protein MPER_09456 [Moniliophthora perniciosa FA553]	0.57	_
comp121944_c0_seq1	0.8	0.8	1.33	1.33	2.74	2.74	0.49	0.49	2.07	2.07	0.49	0.49	noTest	noTest	noTest	noTest	noTest	noTest	noTest	noTest	noTest	_	_	_	_
comp12195_c0_seq1	1.13	1.13	3.75	3.75	2.57	2.57	2.27	2.27	1.94	1.94	7.28	7.28	noTest	noTest	noTest	1.33382	-0.954191	noTest	-0.510737	1.40402	1.66007	_	_	_	_
comp12195_c1_seq1	0	0	0	0	0	0	0	0	0	0	0.58	0.58	noTest	noTest	noTest	noTest	noTest	noTest	noTest	noTest	noTest	_	_	_	_
comp12195_c1_seq2	1.67	1.67	3.7	3.7	0.76	0.76	2.01	2.01	1.43	1.43	6.86	6.86	0.822492	1	0.238811	2.88298	-1.35755	noTest	-2.14749	1.46872	1.97652	_	_	_	_
comp12196_c0_seq1	106.91	106.91	134.6	134.6	124.39	124.39	110.52	110.52	131.99	131.99	83.58	83.58	0.968443	1	0.0277683	-0.697886	-0.0526143	0.102338	-0.0922134	-0.635509	-0.858329	gi|170087976|ref|XP_001875211.1|	actin-related protein ARPC2 [Laccaria bicolor S238N-H82]	0.92	GO:0030833;GO:0005856
comp12197_c0_seq1	2.84	2.84	1.33	1.33	0.37	0.37	3.59	3.59	0	0	0	0	0.688885	1	0.331192	noTest	-5.57491	-3.03552	-1.82923	-7.26013	noTest	gi|449544692|gb|EMD35665.1|	hypothetical protein CERSUDRAFT_96777 [Ceriporiopsis subvermispora B]	0.64	_
comp12197_c0_seq2	1.42	1.42	0	0	3.93	3.93	0	0	0	0	3.24	3.24	0.00100641	0.0149573	-5.99131	-0.431913	noTest	1.36084	7.30631	6.90015	6.70839	gi|449544692|gb|EMD35665.1|	hypothetical protein CERSUDRAFT_96777 [Ceriporiopsis subvermispora B]	0.64	_
comp12197_c0_seq3	0.54	0.54	0	0	0	0	0	0	0	0	0	0	noTest	noTest	noTest	noTest	noTest	noTest	noTest	noTest	noTest	_	_	_	_
comp12197_c0_seq4	0.13	0.13	0	0	0	0	0	0	1.16	1.16	1.08	1.08	noTest	noTest	noTest	5.3504	noTest	noTest	noTest	5.38246	-0.228147	_	_	_	_
comp12198_c0_seq1	0	0	0	0	1.07	1.07	2.2	2.2	0	0	0	0	noTest	noTest	noTest	noTest	noTest	noTest	noTest	noTest	noTest	_	_	_	_
comp12198_c0_seq2	2.16	2.16	1.92	1.92	0	0	0	0	4.78	4.78	10.94	10.94	0.0140787	0.128791	-5.24156	7.25695	1.25432	-5.20451	noTest	7.28959	0.987911	_	_	_	_
comp12198_c0_seq3	0	0	0	0	0	0	0	0	0	0	2.11	2.11	noTest	noTest	noTest	noTest	noTest	noTest	noTest	noTest	noTest	_	_	_	_
comp12198_c0_seq4	0	0	0	0	0	0	0	0	0	0	3.01	3.01	noTest	noTest	noTest	5.3504	noTest	noTest	noTest	5.38246	5.19392	_	_	_	_
comp12199_c0_seq1	0	0	0	0	0	0	0	0	1.01	1.01	1.41	1.41	noTest	noTest	noTest	noTest	noTest	noTest	noTest	noTest	noTest	_	_	_	_
comp12199_c0_seq2	0	0	0	0	0.29	0.29	0	0	0	0	0	0	noTest	noTest	noTest	noTest	noTest	noTest	noTest	noTest	noTest	_	_	_	_
comp12199_c0_seq3	1.54	1.54	2.21	2.21	0	0	2.39	2.39	0.93	0.93	0.47	0.47	0.580436	1	0.59258	noTest	-1.49476	noTest	noTest	-2.25688	noTest	_	_	_	_
comp12199_c0_seq4	0	0	1.69	1.69	0.32	0.32	0	0	1.71	1.71	0.46	0.46	noTest	noTest	noTest	noTest	0.068392	noTest	-1.89096	noTest	noTest	_	_	_	_
comp12200_c0_seq1	0	0	0	0	0	0	0	0	1.35	1.35	4.28	4.28	noTest	noTest	noTest	5.7884	noTest	noTest	noTest	5.82067	1.56878	_	_	_	_
comp12200_c0_seq2	2.42	2.42	0.75	0.75	2.27	2.27	0	0	0	0	2.26	2.26	noTest	noTest	noTest	-0.0803741	noTest	-0.243333	noTest	noTest	noTest	_	_	_	_
comp12200_c0_seq3	0.79	0.79	2.6	2.6	0.67	0.67	0	0	0	0	2.73	2.73	noTest	noTest	noTest	1.75482	-5.10154	noTest	-1.89096	noTest	noTest	_	_	_	_
comp12200_c0_seq4	0	0	0	0	0	0	1.6	1.6	1.66	1.66	0	0	noTest	noTest	noTest	noTest	noTest	noTest	noTest	noTest	noTest	_	_	_	_
comp12201_c0_seq1	0	0	0	0	0	0	0	0	0	0	1.71	1.71	noTest	noTest	noTest	noTest	noTest	noTest	noTest	noTest	noTest	_	_	_	_
comp12201_c0_seq2	1.54	1.54	1.7	1.7	3.52	3.52	0.62	0.62	1.78	1.78	2.8	2.8	noTest	noTest	noTest	noTest	noTest	noTest	noTest	noTest	noTest	_	_	_	_
comp12202_c0_seq1	0.52	0.52	0.87	0.87	1.07	1.07	0.31	0.31	1.33	1.33	5.97	5.97	noTest	noTest	noTest	2.27424	noTest	noTest	noTest	3.73647	1.90368	_	_	_	_
comp12202_c0_seq2	0.82	0.82	1.86	1.86	0	0	0	0	0.97	0.97	3.78	3.78	noTest	noTest	noTest	5.3504	noTest	noTest	noTest	5.38246	1.67428	_	_	_	_
comp12202_c0_seq3	0.48	0.48	0.8	0.8	0	0	1.39	1.39	0.39	0.39	0	0	noTest	noTest	noTest	noTest	noTest	noTest	noTest	noTest	noTest	_	_	_	_
comp12204_c0_seq1	1.14	1.14	1.06	1.06	0.37	0.37	0	0	0	0	0.96	0.96	noTest	noTest	noTest	noTest	noTest	noTest	noTest	noTest	noTest	_	_	_	_
comp12204_c0_seq2	0	0	0	0	1.07	1.07	1.23	1.23	1.35	1.35	3.41	3.41	noTest	noTest	noTest	1.45124	noTest	noTest	noTest	1.21479	1.07804	_	_	_	_
comp12204_c0_seq3	2.62	2.62	4.13	4.13	1.52	1.52	1.91	1.91	1.59	1.59	2.33	2.33	0.745855	1	-0.514807	0.522671	-1.45734	-0.900303	-1.40783	0.125258	0.457816	_	_	_	_
comp12205_c0_seq1	1.13	1.13	2.08	2.08	2.15	2.15	1.46	1.46	1.72	1.72	1.71	1.71	1	1	0.23692	-0.50863	-0.397755	0.785445	0.12156	0.028365	-0.103402	_	_	_	_
comp12205_c0_seq2	1.2	1.2	1.54	1.54	1.35	1.35	1.93	1.93	1.32	1.32	7.71	7.71	0.670342	1	0.704219	2.38526	noTest	noTest	-0.253828	1.68191	2.40378	_	_	_	_
comp12205_c0_seq3	0	0	0	0	0	0	0	0	0	0	0	0	noTest	noTest	noTest	noTest	noTest	noTest	noTest	noTest	noTest	_	_	_	_
comp12205_c0_seq4	0	0	0	0	0	0	0	0	1.2	1.2	0	0	noTest	noTest	noTest	noTest	noTest	noTest	noTest	noTest	noTest	_	_	_	_
comp12206_c0_seq1	0.47	0.47	0	0	0.64	0.64	1.7	1.7	0.81	0.81	1.7	1.7	noTest	noTest	noTest	noTest	noTest	noTest	noTest	noTest	noTest	gi|409074593|gb|EKM74987.1|	hypothetical protein AGABI1DRAFT_132682 [Agaricus bisporus var. burnettii JB137-S8]	0.67	_
comp12206_c1_seq1	0.39	0.39	0.48	0.48	0	0	0	0	0	0	0	0	noTest	noTest	noTest	noTest	noTest	noTest	noTest	noTest	noTest	gi|409076312|gb|EKM76684.1|	hypothetical protein AGABI1DRAFT_93876 [Agaricus bisporus var. burnettii JB137-S8]	0.62	_
comp12206_c1_seq2	1.1	1.1	2.04	2.04	1.69	1.69	3.72	3.72	3.15	3.15	5.21	5.21	0.0576834	0.421207	1.7248	1.47591	0.57319	0.509061	-0.260114	0.249418	0.521943	gi|409076312|gb|EKM76684.1|	hypothetical protein AGABI1DRAFT_93876 [Agaricus bisporus var. burnettii JB137-S8]	0.62	_
comp12207_c0_seq1	0	0	0.94	0.94	0	0	0.62	0.62	0	0	0	0	noTest	noTest	noTest	noTest	noTest	noTest	noTest	noTest	noTest	_	_	_	_
comp12207_c0_seq2	0.35	0.35	1.11	1.11	0	0	0	0	1.34	1.34	0.6	0.6	noTest	noTest	noTest	noTest	noTest	noTest	noTest	noTest	noTest	_	_	_	_
comp12207_c0_seq3	0.34	0.34	2.53	2.53	0	0	0	0	2.22	2.22	0	0	noTest	noTest	noTest	noTest	-0.21254	noTest	noTest	noTest	noTest	_	_	_	_
comp12207_c0_seq4	0	0	3.08	3.08	3.38	3.38	2.3	2.3	3.59	3.59	6.26	6.26	noTest	noTest	noTest	0.765111	0.215734	noTest	0.144096	1.23764	0.573752	_	_	_	_
comp12210_c0_seq1	0.37	0.37	2	2	0.72	0.72	0.51	0.51	1.13	1.13	2.03	2.03	noTest	noTest	noTest	1.14467	-0.718224	noTest	-1.23034	1.52096	0.51517	_	_	_	_
comp12210_c0_seq2	0	0	0	0	0	0	0.27	0.27	0	0	1.37	1.37	noTest	noTest	noTest	noTest	noTest	noTest	noTest	1.82229	noTest	_	_	_	_
comp12210_c0_seq3	1.67	1.67	0	0	0	0	0.78	0.78	1.26	1.26	2.01	2.01	0.479207	1	-0.982106	5.47298	noTest	-5.461	noTest	0.996943	0.552118	_	_	_	_
comp12210_c0_seq4	0	0	0.62	0.62	0.41	0.41	0	0	0	0	0	0	noTest	noTest	noTest	noTest	noTest	noTest	noTest	noTest	noTest	_	_	_	_
comp12212_c0_seq1	0	0	1.1	1.1	1.36	1.36	0.6	0.6	1.72	1.72	2.41	2.41	noTest	noTest	noTest	noTest	noTest	noTest	noTest	noTest	noTest	_	_	_	_
comp12212_c1_seq1	0.52	0.52	4.05	4.05	5.73	5.73	3.18	3.18	8.17	8.17	10.81	10.81	noTest	noTest	noTest	0.765111	0.918705	noTest	0.494391	1.49007	0.219724	_	_	_	_
comp12214_c0_seq1	0	0	1.88	1.88	0	0	0	0	2.39	2.39	1.46	1.46	noTest	noTest	noTest	noTest	noTest	noTest	noTest	noTest	noTest	_	_	_	_
comp12214_c0_seq2	0	0	1.48	1.48	0.79	0.79	1.4	1.4	0	0	3.07	3.07	noTest	noTest	noTest	noTest	noTest	noTest	noTest	noTest	noTest	_	_	_	_
comp12215_c0_seq1	0	0	0.14	0.14	0	0	0	0	0	0	0.72	0.72	noTest	noTest	noTest	noTest	noTest	noTest	noTest	noTest	noTest	_	_	_	_
comp12215_c0_seq2	0.63	0.63	11.06	11.06	2.48	2.48	1.99	1.99	18	18	10.85	10.85	0.187026	0.921687	1.64309	2.01981	0.665081	1.84752	-2.16362	2.21447	-0.929216	_	_	_	_
comp12215_c0_seq3	1.67	1.67	5.33	5.33	2.27	2.27	1.46	1.46	2.88	2.88	0.57	0.57	1	1	-0.205242	-2.0822	-0.897696	0.326021	-1.16048	-1.56487	-2.45139	_	_	_	_
comp12215_c0_seq4	0	0	0.5	0.5	0	0	0	0	0	0	0.02	0.02	noTest	noTest	noTest	noTest	noTest	noTest	noTest	noTest	noTest	_	_	_	_
comp12215_c1_seq1	0.24	0.24	4	4	0.33	0.33	2.03	2.03	0.41	0.41	3.19	3.19	noTest	noTest	noTest	2.89825	-3.08746	noTest	-3.32521	0.407099	2.55367	_	_	_	_
comp12216_c1_seq1	0.52	0.52	4.62	4.62	2.86	2.86	1.27	1.27	3.62	3.62	3.17	3.17	noTest	noTest	noTest	noTest	-0.397755	noTest	-0.652836	noTest	noTest	_	_	_	_
comp122199_c0_seq1	0.44	0.44	0.49	0.49	1	1	0.35	0.35	0.25	0.25	0.71	0.71	noTest	noTest	noTest	-0.180708	-0.224296	0.234508	noTest	noTest	noTest	gi|170088765|ref|XP_001875605.1|	predicted protein [Laccaria bicolor S238N-H82]	0.89	GO:0008152;GO:0016846
comp12219_c0_seq1	119.06	119.06	82.67	82.67	151.98	151.98	87.2	87.2	72.41	72.41	146.38	146.38	0.480238	1	-0.472126	noTest	noTest	noTest	0.896991	0.51374	0.81972	gi|29612561|gb|AAH49951.1|	Hsp90ab1 protein [Mus musculus]	1	GO:0016323;GO:0016324;GO:0001890;GO:0019901;GO:0032092;GO:0071902;GO:0008180;GO:0060334;GO:0006457;GO:0002134;GO:0043524;GO:0045793;GO:0005525;GO:0006986;GO:0005524;GO:0031526;GO:0042470;GO:0016234;GO:0071407;GO:0005829;GO:0009651;GO:0005739;GO:0071353;GO:0032564;GO:0017098;GO:0033160;GO:0002135;GO:0009986;GO:0044325;GO:0051082;GO:0060338;GO:0032435
comp12220_c0_seq1	25.01	25.01	24.21	24.21	25.19	25.19	26.2	26.2	25.21	25.21	25.71	25.71	0.947345	1	0.0488799	-0.0939729	0.0386442	-0.104482	0.0800048	-0.259518	-0.173401	gi|390599738|gb|EIN09134.1|	hypothetical protein PUNSTDRAFT_120540 [Punctularia strigosozonata HHB-11173 SS5]	0.61	_
comp12223_c0_seq1	0.2	0.2	0.9	0.9	0	0	0.24	0.24	0	0	1.22	1.22	noTest	noTest	noTest	noTest	noTest	noTest	noTest	noTest	noTest	_	_	_	_
comp12223_c0_seq2	0	0	0	0	0	0	0	0	0	0	0	0	noTest	noTest	noTest	noTest	noTest	noTest	noTest	noTest	noTest	_	_	_	_
comp12223_c0_seq3	1.44	1.44	2.06	2.06	1.12	1.12	1.74	1.74	2.1	2.1	3.23	3.23	0.840166	1	0.24018	1.34647	4.98e-06	-0.452628	-0.817377	0.642776	0.410649	_	_	_	_
comp12225_c0_seq1	58.91	58.91	69.46	69.46	69.12	69.12	59.17	59.17	76.63	76.63	53.32	53.32	0.985084	1	-0.0131651	-0.498193	0.118482	0.114696	0.0147865	-0.382521	-0.722708	gi|170083943|ref|XP_001873195.1|	elongase of fatty acids, ELO [Laccaria bicolor S238N-H82]	0.83	GO:0016021
comp12226_c0_seq1	36.33	36.33	50.88	50.88	44.74	44.74	29.08	29.08	59.54	59.54	37.71	37.71	0.6122	1	-0.342241	-0.371468	0.198536	0.183333	-0.164959	0.14192	-0.855686	gi|409083490|gb|EKM83847.1|	NdufA5, NADH-ubiquinone oxidoreductase ETC complex subunit [Agaricus bisporus var. burnettii JB137-S8]	0.89	GO:0016651;GO:0022904;GO:0005743
comp122277_c0_seq1	0.47	0.47	1.05	1.05	3.25	3.25	0.58	0.58	0	0	0.58	0.58	noTest	noTest	noTest	noTest	noTest	noTest	noTest	noTest	noTest	gi|389742903|gb|EIM84089.1|	ribonuclease H-like protein [Stereum hirsutum FP-91666 SS1]	0.67	_
comp12227_c0_seq1	0.08	0.08	1.78	1.78	0	0	0	0	0.28	0.28	2.07	2.07	noTest	noTest	noTest	1.35273	1.75743	1.2867	noTest	noTest	noTest	gi|392562529|gb|EIW55709.1|	hypothetical protein TRAVEDRAFT_129231, partial [Trametes versicolor FP-101664 SS1]	0.48	_
comp12227_c0_seq2	0.5	0.5	0.69	0.69	1.46	1.46	0.61	0.61	2.51	2.51	4.12	4.12	1	1	0.23692	2.18928	-0.809564	-0.0142415	1.02174	2.39199	0.49346	gi|392562529|gb|EIW55709.1|	hypothetical protein TRAVEDRAFT_129231, partial [Trametes versicolor FP-101664 SS1]	0.48	_
comp12227_c0_seq3	1.53	1.53	1.93	1.93	1.62	1.62	2.13	2.13	1.18	1.18	8.25	8.25	0.732196	1	0.434129	noTest	noTest	noTest	-0.218234	1.7295	2.66066	gi|392562529|gb|EIW55709.1|	hypothetical protein TRAVEDRAFT_129231, partial [Trametes versicolor FP-101664 SS1]	0.48	_
comp12227_c0_seq4	0	0	0	0	0	0	0	0	0	0	0	0	noTest	noTest	noTest	noTest	noTest	noTest	noTest	noTest	noTest	gi|223950139|gb|ACN29153.1|	unknown [Zea mays]	0.65	_
comp12228_c0_seq1	1.15	1.15	1.78	1.78	0.88	0.88	2.44	2.44	4.62	4.62	2.35	2.35	0.2718	1	0.992815	1.31888	1.30767	-0.545405	-1.02125	-0.230762	-1.12999	_	_	_	_
comp12228_c0_seq2	1.57	1.57	1.34	1.34	1.39	1.39	0	0	0	0	1.24	1.24	0.000726851	0.0115904	-6.07251	-0.299631	-5.57491	-0.24738	0.094047	5.50511	5.31616	_	_	_	_
comp12228_c0_seq3	11.46	11.46	6.03	6.03	7.23	7.23	14.23	14.23	8.14	8.14	5.1	5.1	0.661954	1	0.302471	-0.601927	0.427426	-0.779308	0.287022	-1.69597	-0.86239	_	_	_	_
comp12228_c1_seq1	2.08	2.08	0.92	0.92	1.14	1.14	0.51	0.51	0.72	0.72	4.55	4.55	noTest	noTest	noTest	1.75482	noTest	noTest	noTest	2.68077	2.2729	_	_	_	_
comp12229_c0_seq1	85.29	85.29	61.19	61.19	84.7	84.7	71.15	71.15	61.25	61.25	46.96	46.96	0.672928	1	-0.287266	-0.978065	-0.0407978	-0.129158	0.484841	-0.832172	-0.573036	gi|170109414|ref|XP_001885914.1|	predicted protein [Laccaria bicolor S238N-H82]	0.86	_
comp12231_c0_seq1	0	0	0	0	0.01	0.01	0	0	0.22	0.22	0.09	0.09	noTest	noTest	noTest	noTest	noTest	noTest	noTest	noTest	noTest	_	_	_	_
comp12231_c0_seq2	0.76	0.76	0	0	0.06	0.06	0	0	1.09	1.09	0.76	0.76	noTest	noTest	noTest	noTest	noTest	noTest	noTest	noTest	-0.67003	_	_	_	_
comp12231_c0_seq3	1	1	1.17	1.17	1.87	1.87	2.42	2.42	1.59	1.59	3.01	3.01	0.169557	0.869986	1.22847	0.535494	0.437214	0.765875	0.751009	0.0614487	0.728579	_	_	_	_
comp12231_c0_seq4	0	0	1.53	1.53	1.51	1.51	0	0	0.52	0.52	0.43	0.43	noTest	noTest	noTest	-1.82105	-1.76376	5.78763	-0.0950892	noTest	noTest	_	_	_	_
comp12233_c0_seq1	0.59	0.59	0.33	0.33	0.4	0.4	0.35	0.35	0.5	0.5	0	0	noTest	noTest	noTest	noTest	noTest	noTest	noTest	noTest	noTest	_	_	_	_
comp12233_c0_seq2	4.28	4.28	3.21	3.21	3.36	3.36	3.61	3.61	2.18	2.18	3.73	3.73	0.775122	1	-0.263871	0.0282966	-0.577052	-0.461177	0.0860589	-0.181168	0.572026	_	_	_	_
comp12233_c0_seq3	0	0	0	0	0	0	0	0	1.57	1.57	0	0	noTest	noTest	noTest	noTest	noTest	noTest	noTest	noTest	noTest	_	_	_	_
comp122355_c0_seq1	1.75	1.75	0.56	0.56	1.71	1.71	0.61	0.61	0	0	1.51	1.51	noTest	noTest	noTest	-0.0953392	-0.157345	-0.194657	noTest	noTest	noTest	gi|242812672|ref|XP_002486006.1|	conserved hypothetical protein [Talaromyces stipitatus ATCC 10500]	0.63	_
comp12235_c0_seq1	54.58	54.58	45.35	45.35	51.74	51.74	40.65	40.65	41.55	41.55	52.76	52.76	0.514851	1	-0.443057	0.900352	-1.14922	0.147411	0.208993	0.140874	0.150212	gi|242812672|ref|XP_002486006.1|	conserved hypothetical protein [Talaromyces stipitatus ATCC 10500]	0.63	_
comp12235_c0_seq2	4.1	4.1	3.13	3.13	4.9	4.9	5.44	5.44	1.28	1.28	10.14	10.14	0.717848	1	0.356342	-0.29134	noTest	-0.145903	0.681375	0.679553	2.61162	_	_	_	_
comp12236_c0_seq1	79.21	79.21	71.28	71.28	76.76	76.76	61.63	61.63	65.54	65.54	69.07	69.07	0.565905	1	-0.383005	-0.277407	-0.148315	-0.161798	0.127553	-0.0683908	-0.122351	gi|403414329|emb|CCM01029.1|	predicted protein [Fibroporia radiculosa]	0.59	_
comp12237_c0_seq1	1.72	1.72	0.63	0.63	0	0	0.7	0.7	1	1	1.4	1.4	noTest	noTest	noTest	noTest	noTest	noTest	noTest	noTest	noTest	_	_	_	_
comp12238_c0_seq1	1.51	1.51	3.89	3.89	1.38	1.38	1.83	1.83	3.48	3.48	2.44	2.44	noTest	noTest	noTest	noTest	-0.21254	noTest	noTest	noTest	noTest	_	_	_	_
comp12239_c0_seq1	5.4	5.4	2.53	2.53	3.11	3.11	3.44	3.44	1.46	1.46	3.44	3.44	0.545468	1	-0.665138	0.0156433	-0.790072	-0.896187	0.308638	-0.227699	0.998304	_	_	_	_
comp12241_c0_seq1	2.81	2.81	2.41	2.41	2.84	2.84	2.03	2.03	4.01	4.01	3.63	3.63	0.622031	1	-0.461045	0.189318	0.735302	-0.101428	0.313649	0.536888	-0.352439	gi|170108224|ref|XP_001885321.1|	predicted protein [Laccaria bicolor S238N-H82]	0.64	_
comp12241_c0_seq2	0	0	0	0	0.99	0.99	0	0	0.31	0.31	0	0	noTest	noTest	noTest	noTest	noTest	noTest	noTest	noTest	noTest	gi|170108224|ref|XP_001885321.1|	predicted protein [Laccaria bicolor S238N-H82]	0.67	_
comp12241_c0_seq3	0.88	0.88	1.66	1.66	1.51	1.51	1.5	1.5	0	0	1.11	1.11	0.479207	1	0.741006	-0.462176	-5.47032	0.674665	-0.207501	-0.54017	noTest	gi|169847858|ref|XP_001830638.1|	hypothetical protein CC1G_06904 [Coprinopsis cinerea okayama7
comp12241_c0_seq4	0.74	0.74	2.15	2.15	0	0	1.07	1.07	0	0	1.97	1.97	0.822492	1	0.489408	5.3504	-5.47032	noTest	-5.58054	0.621868	5.19392	gi|170090724|ref|XP_001876584.1|	predicted protein [Laccaria bicolor S238N-H82]	0.61	_
comp12241_c1_seq1	2.32	2.32	1.62	1.62	0	0	1.61	1.61	0.95	0.95	3.74	3.74	0.597593	1	-0.569443	6.26635	-0.709216	-5.86783	-5.21105	0.971078	1.65258	_	_	_	_
comp12241_c1_seq2	0	0	0	0	3.77	3.77	1.3	1.3	2.38	2.38	2.93	2.93	noTest	noTest	noTest	-0.451908	5.67243	6.51411	6.50577	0.917178	0.151754	_	_	_	_
comp12242_c0_seq1	2.78	2.78	1.03	1.03	3.17	3.17	2.81	2.81	3.2	3.2	6.19	6.19	1	1	-0.0136768	0.804341	noTest	0.0673102	noTest	0.874297	0.73859	_	_	_	_
comp12242_c0_seq2	1.66	1.66	2.45	2.45	3.04	3.04	3.37	3.37	6.75	6.75	2.7	2.7	noTest	noTest	noTest	noTest	1.32863	noTest	noTest	noTest	-1.43236	_	_	_	_
comp12244_c0_seq1	1.41	1.41	1.56	1.56	1.59	1.59	2.04	2.04	2.01	2.01	1.15	1.15	0.670342	1	0.453622	noTest	0.308127	0.0673102	0.0528122	-0.993043	noTest	_	_	_	_
comp12244_c0_seq2	34.78	34.78	40.83	40.83	39.75	39.75	37.19	37.19	35.07	35.07	39.37	39.37	0.914801	1	0.0770291	-0.138433	-0.24617	0.0756496	-0.0180981	-0.151989	-0.0310794	gi|336367628|gb|EGN95972.1|	hypothetical protein SERLA73DRAFT_185435 [Serpula lacrymans var. lacrymans S7.3]	0.9	GO:0005622;GO:0008270
comp12245_c0_seq1	1.08	1.08	0	0	2.14	2.14	1.3	1.3	0	0	0	0	0.866239	1	0.24203	-5.99123	noTest	0.94944	5.99799	noTest	noTest	_	_	_	_
comp12245_c0_seq2	0	0	2.01	2.01	0	0	1.4	1.4	0	0	2.83	2.83	0.00614931	0.0641954	5.48424	6.12393	-5.67242	noTest	-5.78297	0.68021	5.96573	_	_	_	_
comp12245_c0_seq3	0	0	0	0	0	0	0	0	0	0	1.64	1.64	noTest	noTest	noTest	5.3504	noTest	noTest	noTest	5.38246	5.19392	_	_	_	_
comp12245_c0_seq4	0.84	0.84	0	0	1.62	1.62	0.91	0.91	1.91	1.91	1.7	1.7	1	1	0.0253682	-0.015945	noTest	0.674665	noTest	0.621868	-0.394329	_	_	_	_
comp12246_c0_seq1	5.05	5.05	3.27	3.27	2.88	2.88	2.04	2.04	4.36	4.36	2.04	2.04	0.23879	1	-1.28836	noTest	0.349339	-0.900303	-0.160442	noTest	-1.21634	_	_	_	_
comp12247_c0_seq1	1.85	1.85	2.57	2.57	3.17	3.17	3.37	3.37	8.81	8.81	5.48	5.48	0.63315	1	0.792879	0.670369	1.6644	noTest	0.303149	0.487819	-0.81194	_	_	_	_
comp12247_c0_seq2	0.54	0.54	0	0	0.74	0.74	0	0	0	0	0.82	0.82	noTest	noTest	noTest	noTest	noTest	noTest	noTest	noTest	noTest	_	_	_	_
comp12248_c0_seq1	4.04	4.04	2.46	2.46	3.77	3.77	4.73	4.73	2.22	2.22	4.36	4.36	0.890635	1	0.194505	0.0890626	-0.148858	-0.22362	0.649637	-0.341131	0.767854	_	_	_	_
comp12248_c0_seq2	0.72	0.72	0.61	0.61	0	0	2.08	2.08	0	0	1.54	1.54	0.119582	0.70756	1.52863	5.3504	noTest	noTest	noTest	-0.667768	5.19392	_	_	_	_
comp12249_c0_seq1	0.34	0.34	0.76	0.76	2.35	2.35	2.91	2.91	0.59	0.59	3.74	3.74	noTest	noTest	noTest	0.522671	noTest	noTest	noTest	0.125258	2.2729	gi|402220968|gb|EJU01038.1|	MFS general substrate transporter [Dacryopinax sp. DJM-731 SS1]	0.62	_
comp12249_c0_seq2	2.4	2.4	5.33	5.33	2.82	2.82	3.32	3.32	4.12	4.12	11.21	11.21	0.700311	1	0.427113	1.82598	-0.404979	0.106907	-0.879922	1.49501	1.23161	gi|389741363|gb|EIM82552.1|	MFS general substrate transporter [Stereum hirsutum FP-91666 SS1]	0.68	_
comp12250_c0_seq1	1.57	1.57	0.27	0.27	0	0	0.11	0.11	0	0	0.42	0.42	0.000921321	0.0145074	-3.51508	noTest	noTest	-6.76315	noTest	noTest	noTest	_	_	_	_
comp12250_c0_seq2	0	0	1.85	1.85	1.34	1.34	0.83	0.83	1.39	1.39	2.99	2.99	0.00199604	0.0263663	5.8553	1.02259	-0.410573	6.44094	-0.429486	1.63396	0.883601	_	_	_	_
comp12250_c0_seq3	0	0	0	0	1.42	1.42	1.02	1.02	0.8	0.8	3.31	3.31	0.000726851	0.0115904	6.15018	1.09161	noTest	6.51411	6.50577	1.4813	1.84258	_	_	_	_
comp12250_c0_seq4	0	0	0	0	0	0	0.23	0.23	0	0	0.47	0.47	noTest	noTest	noTest	noTest	noTest	noTest	noTest	0.548014	noTest	_	_	_	_
comp12251_c0_seq1	1.78	1.78	1.48	1.48	1.83	1.83	0.54	0.54	1.54	1.54	2.71	2.71	noTest	noTest	noTest	noTest	noTest	noTest	noTest	noTest	noTest	_	_	_	_
comp12251_c1_seq1	0	0	0	0	0	0	0	0	0	0	0	0	noTest	noTest	noTest	noTest	noTest	noTest	noTest	noTest	noTest	_	_	_	_
comp12251_c1_seq2	1.37	1.37	1.01	1.01	3.74	3.74	1.11	1.11	2.36	2.36	3.32	3.32	noTest	noTest	noTest	-0.293662	noTest	noTest	noTest	noTest	noTest	_	_	_	_
comp12251_c2_seq1	1.58	1.58	1.75	1.75	0	0	0	0	0.91	0.91	1.28	1.28	noTest	noTest	noTest	noTest	noTest	noTest	noTest	noTest	noTest	_	_	_	_
comp12252_c0_seq1	0	0	0	0	0	0	0.46	0.46	0	0	0	0	noTest	noTest	noTest	noTest	noTest	noTest	noTest	noTest	noTest	_	_	_	_
comp12252_c0_seq2	0.27	0.27	0.66	0.66	0	0	0	0	0	0	0	0	noTest	noTest	noTest	noTest	noTest	noTest	noTest	noTest	noTest	_	_	_	_
comp12252_c0_seq3	0	0	0.73	0.73	0.39	0.39	0	0	0.96	0.96	0.85	0.85	noTest	noTest	noTest	noTest	noTest	noTest	noTest	noTest	noTest	_	_	_	_
comp12253_c0_seq1	1.95	1.95	6.5	6.5	6.7	6.7	3.56	3.56	5.08	5.08	4.76	4.76	0.63315	1	0.792879	-0.610678	-0.403351	1.5897	0.0539837	0.175348	-0.269009	_	_	_	_
comp12253_c1_seq1	0	0	0	0	0.47	0.47	1.27	1.27	0	0	0	0	noTest	noTest	noTest	noTest	noTest	noTest	noTest	noTest	noTest	gi|426196988|gb|EKV46916.1|	hypothetical protein AGABI2DRAFT_119092 [Agaricus bisporus var. bisporus H97]	0.68	_
comp12253_c1_seq2	3.05	3.05	2.54	2.54	1.57	1.57	1.82	1.82	2.63	2.63	2.31	2.31	0.63315	1	-0.719266	noTest	4.9e-06	-1.0284	noTest	noTest	noTest	gi|426196988|gb|EKV46916.1|	hypothetical protein AGABI2DRAFT_119092 [Agaricus bisporus var. bisporus H97]	0.61	_
comp12254_c0_seq1	4.98	4.98	2.96	2.96	5.34	5.34	5.09	5.09	2.42	2.42	6.64	6.64	1	1	0.0260925	0.187132	-0.314868	-0.0143826	0.858861	0.134625	1.24096	_	_	_	_
comp12254_c0_seq2	0	0	0	0	0	0	0.45	0.45	0	0	0	0	noTest	noTest	noTest	noTest	noTest	noTest	noTest	noTest	noTest	_	_	_	_
comp12255_c0_seq1	0	0	0	0	0.59	0.59	1.04	1.04	3.7	3.7	2.08	2.08	noTest	noTest	noTest	noTest	noTest	noTest	noTest	noTest	noTest	_	_	_	_
comp12255_c0_seq2	0	0	1.85	1.85	0.76	0.76	0	0	0.97	0.97	0.68	0.68	noTest	noTest	noTest	noTest	noTest	noTest	noTest	noTest	noTest	_	_	_	_
comp12255_c0_seq3	0.52	0.52	0.57	0.57	0	0	0.63	0.63	0	0	0	0	noTest	noTest	noTest	noTest	noTest	noTest	noTest	noTest	noTest	_	_	_	_
comp12255_c0_seq4	0	0	4.16	4.16	1.47	1.47	0.65	0.65	2.79	2.79	1.31	1.31	noTest	noTest	noTest	noTest	-0.604857	noTest	noTest	noTest	noTest	_	_	_	_
comp12256_c0_seq1	4.8	4.8	5.34	5.34	4.2	4.2	3.48	3.48	4.91	4.91	5.1	5.1	0.579401	1	-0.482002	0.151572	-0.150098	-0.306645	-0.321609	0.314835	-0.139092	_	_	_	_
comp12257_c0_seq1	0	0	0	0	0	0	0.48	0.48	0.66	0.66	0	0	noTest	noTest	noTest	noTest	noTest	noTest	noTest	noTest	noTest	_	_	_	_
comp12257_c0_seq2	0.65	0.65	0.24	0.24	0	0	0	0	0.76	0.76	0.26	0.26	noTest	noTest	noTest	noTest	noTest	noTest	noTest	noTest	noTest	_	_	_	_
comp12258_c0_seq1	3.74	3.74	12.01	12.01	3.15	3.15	4.82	4.82	15.64	15.64	18.05	18.05	0.688667	1	0.348718	2.37282	0.367419	-0.330192	-1.88437	1.68215	0.000402103	_	_	_	_
comp12258_c0_seq2	11.6	11.6	16.25	16.25	12.05	12.05	10.57	10.57	14.26	14.26	25.33	25.33	0.833976	1	-0.165843	0.943	-0.219095	-0.0630893	-0.410394	1.03363	0.630975	_	_	_	_
comp12258_c0_seq3	3.09	3.09	0	0	3.31	3.31	1.74	1.74	2.18	2.18	2.52	2.52	0.369464	1	-0.873868	-0.478932	noTest	-0.0380829	6.2741	0.344557	0.0425816	_	_	_	_
comp12258_c0_seq4	0	0	0	0	0	0	0	0	0	0	0	0	noTest	noTest	noTest	noTest	noTest	noTest	noTest	noTest	noTest	_	_	_	_
comp12259_c0_seq1	1.01	1.01	0.48	0.48	0.2	0.2	0.87	0.87	0.49	0.49	3.47	3.47	1	1	-0.227119	3.74475	noTest	noTest	noTest	1.72115	2.51893	_	_	_	_
comp12260_c0_seq1	0.98	0.98	1.18	1.18	1.03	1.03	0	0	0	0	2.63	2.63	noTest	noTest	noTest	1.24234	noTest	-0.145903	-0.160442	5.82067	5.63083	_	_	_	_
comp12260_c0_seq2	0	0	1.29	1.29	0	0	0	0	0.58	0.58	0.69	0.69	noTest	noTest	noTest	noTest	-1.33064	noTest	noTest	noTest	noTest	_	_	_	_
comp12260_c0_seq3	0.34	0.34	0	0	2.24	2.24	2.38	2.38	0.59	0.59	1.15	1.15	0.0295884	0.24337	2.79067	-1.14438	noTest	2.63331	5.65621	-1.31059	noTest	_	_	_	_
comp12260_c0_seq4	0	0	0	0	0	0	0	0	0.67	0.67	0.75	0.75	noTest	noTest	noTest	noTest	noTest	noTest	noTest	noTest	noTest	_	_	_	_
comp12261_c0_seq1	31.09	31.09	14.13	14.13	25.08	25.08	31.63	31.63	14.3	14.3	29.09	29.09	1	1	-0.00206946	0.0893841	-0.00935698	-0.426041	0.843572	-0.346765	0.821561	gi|302692400|ref|XP_003035879.1|	hypothetical protein SCHCODRAFT_232437 [Schizophyllum commune H4-8]	0.66	_
comp12261_c0_seq2	2.27	2.27	3.45	3.45	2.88	2.88	1.94	1.94	2.89	2.89	3.06	3.06	0.904233	1	-0.163364	-0.0421775	-0.285195	0.236492	-0.231133	0.345708	-0.106766	gi|302692400|ref|XP_003035879.1|	hypothetical protein SCHCODRAFT_232437 [Schizophyllum commune H4-8]	0.67	_
comp12262_c0_seq1	1.02	1.02	0	0	0.7	0.7	1.24	1.24	0	0	1.24	1.24	noTest	noTest	noTest	noTest	noTest	noTest	noTest	noTest	noTest	_	_	_	_
comp12262_c0_seq2	0	0	0.48	0.48	0	0	0	0	0.75	0.75	0.52	0.52	noTest	noTest	noTest	noTest	noTest	noTest	noTest	noTest	noTest	_	_	_	_
comp12263_c0_seq1	0.34	0.34	1.53	1.53	0.47	0.47	1.25	1.25	1.19	1.19	3.76	3.76	noTest	noTest	noTest	2.61658	noTest	noTest	noTest	1.28776	1.39351	_	_	_	_
comp12263_c1_seq1	0	0	0	0	0	0	0	0	0	0	0	0	noTest	noTest	noTest	noTest	noTest	noTest	noTest	noTest	noTest	_	_	_	_
comp12263_c1_seq2	0.87	0.87	1.45	1.45	0.6	0.6	1.06	1.06	1.5	1.5	0	0	noTest	noTest	noTest	noTest	noTest	noTest	noTest	noTest	noTest	_	_	_	_
comp12263_c1_seq3	0	0	0	0	0	0	0	0	0	0	1.54	1.54	noTest	noTest	noTest	noTest	noTest	noTest	noTest	noTest	noTest	_	_	_	_
comp12264_c0_seq1	0.35	0.35	0.78	0.78	0	0	0.42	0.42	0	0	0.85	0.85	noTest	noTest	noTest	noTest	noTest	noTest	noTest	noTest	noTest	_	_	_	_
comp12265_c1_seq1	0	0	1.05	1.05	0.43	0.43	1.52	1.52	1.08	1.08	0.38	0.38	noTest	noTest	noTest	noTest	noTest	noTest	noTest	noTest	noTest	gi|302696145|ref|XP_003037751.1|	hypothetical protein SCHCODRAFT_83719 [Schizophyllum commune H4-8]	0.74	GO:0006508;GO:0004222
comp12265_c1_seq2	0	0	0	0	0	0	0	0	0	0	0	0	noTest	noTest	noTest	noTest	noTest	noTest	noTest	noTest	noTest	_	_	_	_
comp12266_c0_seq1	0	0	0	0	0.56	0.56	0	0	0	0	1.99	1.99	noTest	noTest	noTest	noTest	noTest	noTest	noTest	noTest	noTest	_	_	_	_
comp12266_c0_seq2	0	0	0	0	0	0	0	0	1	1	0	0	noTest	noTest	noTest	noTest	noTest	noTest	noTest	noTest	noTest	_	_	_	_
comp12268_c0_seq1	0	0	0.88	0.88	0.49	0.49	0	0	0	0	1.02	1.02	noTest	noTest	noTest	noTest	noTest	noTest	noTest	noTest	noTest	_	_	_	_
comp12268_c0_seq2	0	0	0.61	0.61	0	0	0	0	0	0	0	0	noTest	noTest	noTest	noTest	noTest	noTest	noTest	noTest	noTest	_	_	_	_
comp12268_c0_seq3	0	0	0	0	0	0	0.48	0.48	0.81	0.81	0	0	noTest	noTest	noTest	noTest	noTest	noTest	noTest	noTest	noTest	_	_	_	_
comp12268_c0_seq4	0	0	0.65	0.65	0	0	0	0	3.47	3.47	1.84	1.84	noTest	noTest	noTest	noTest	noTest	noTest	noTest	noTest	noTest	_	_	_	_
comp12269_c0_seq1	0.53	0.53	0.29	0.29	0	0	0	0	0.91	0.91	1.28	1.28	noTest	noTest	noTest	noTest	noTest	noTest	noTest	noTest	noTest	_	_	_	_
comp12269_c0_seq2	0	0	0	0	0	0	0	0	0	0	0	0	noTest	noTest	noTest	noTest	noTest	noTest	noTest	noTest	noTest	_	_	_	_
comp12270_c0_seq1	0.79	0.79	1.16	1.16	0	0	0	0	2.24	2.24	0.63	0.63	noTest	noTest	noTest	noTest	noTest	noTest	noTest	noTest	noTest	_	_	_	_
comp12271_c0_seq1	6.2	6.2	8.29	8.29	3.94	3.94	3.65	3.65	9.5	9.5	5.62	5.62	0.257349	1	-0.786016	0.402499	0.17965	-0.777282	-1.05502	0.399055	-0.95276	gi|242216544|ref|XP_002474079.1|	predicted protein [Postia placenta Mad-698-R]	0.66	GO:0016772
comp12271_c0_seq2	8.5	8.5	10.07	10.07	8.96	8.96	9.86	9.86	9.64	9.64	7.65	7.65	0.766544	1	0.200518	-0.358413	-0.0778921	-0.0329873	-0.13943	-0.604105	-0.54062	gi|242216544|ref|XP_002474079.1|	predicted protein [Postia placenta Mad-698-R]	0.66	GO:0016772
comp12272_c0_seq1	0	0	0.42	0.42	0.52	0.52	0	0	0.65	0.65	0.92	0.92	noTest	noTest	noTest	noTest	noTest	noTest	noTest	noTest	noTest	_	_	_	_
comp12273_c0_seq1	0	0	0	0	0	0	0	0	0	0	0	0	noTest	noTest	noTest	noTest	noTest	noTest	noTest	noTest	noTest	_	_	_	_
comp12273_c0_seq2	0.4	0.4	0.45	0.45	0	0	1.46	1.46	0.69	0.69	0.49	0.49	noTest	noTest	noTest	noTest	noTest	noTest	noTest	noTest	noTest	_	_	_	_
comp12275_c0_seq1	0.33	0.33	0	0	0	0	0.79	0.79	0	0	2.36	2.36	noTest	noTest	noTest	noTest	noTest	noTest	noTest	noTest	noTest	_	_	_	_
comp12275_c0_seq2	0	0	0.41	0.41	0	0	0.45	0.45	1.28	1.28	0.45	0.45	noTest	noTest	noTest	noTest	noTest	noTest	noTest	noTest	noTest	_	_	_	_
comp122765_c0_seq1	0	0	0	0	0.4	0.4	0.71	0.71	0	0	2.13	2.13	noTest	noTest	noTest	-0.120845	-0.156565	-0.0604308	noTest	noTest	noTest	gi|449550767|gb|EMD41731.1|	hypothetical protein CERSUDRAFT_42929 [Ceriporiopsis subvermispora B]	0.73	GO:0097159;GO:1901363
comp12276_c0_seq1	16.43	16.43	19.38	19.38	17.06	17.06	15.53	15.53	17.59	17.59	17.05	17.05	0.886352	1	-0.0973516	1.08115	2.49328	-0.273756	-0.161552	-0.0961103	-0.246672	gi|449550767|gb|EMD41731.1|	hypothetical protein CERSUDRAFT_42929 [Ceriporiopsis subvermispora B]	0.73	GO:0097159;GO:1901363
comp12276_c0_seq2	0.79	0.79	0.63	0.63	0.71	0.71	0	0	3.54	3.54	1.67	1.67	4.53239e-05	0.00113573	-6.75241	noTest	noTest	noTest	0.241164	7.53966	-1.2923	_	_	_	_
comp12277_c0_seq1	0.98	0.98	1.09	1.09	0	0	0.6	0.6	4.26	4.26	1.79	1.79	noTest	noTest	noTest	noTest	noTest	noTest	noTest	noTest	noTest	_	_	_	_
comp12277_c0_seq2	0.52	0.52	5.16	5.16	0	0	1.26	1.26	4.49	4.49	1.26	1.26	noTest	noTest	noTest	noTest	-0.253752	noTest	noTest	noTest	noTest	_	_	_	_
comp12278_c0_seq1	0.25	0.25	0.28	0.28	0	0	0	0	0.44	0.44	0.31	0.31	noTest	noTest	noTest	noTest	noTest	noTest	noTest	noTest	noTest	_	_	_	_
comp12278_c0_seq2	0.39	0.39	0	0	0	0	0.94	0.94	0	0	0	0	noTest	noTest	noTest	noTest	noTest	noTest	noTest	noTest	noTest	_	_	_	_
comp122793_c0_seq1	0.53	0.53	0.79	0.79	0.73	0.73	0.21	0.21	0.3	0.3	2.58	2.58	noTest	noTest	noTest	noTest	noTest	noTest	noTest	3.08525	2.67592	_	_	_	_
comp122796_c0_seq1	0.04	0.04	0.09	0.09	0	0	4.34	4.34	0	0	0	0	3.30299e-08	2.35027e-06	6.31547	1.8499	0.379853	noTest	noTest	-8.53469	noTest	_	_	_	_
comp12279_c0_seq1	0.4	0.4	0	0	0	0	0	0	0	0	0	0	noTest	noTest	noTest	2.33137	4.98e-06	noTest	noTest	noTest	noTest	_	_	_	_
comp12279_c0_seq2	0.5	0.5	1.2	1.2	0.99	0.99	0.79	0.79	1.6	1.6	3.72	3.72	noTest	noTest	noTest	noTest	noTest	noTest	-0.346195	1.92027	1.00312	_	_	_	_
comp12279_c0_seq3	0.56	0.56	1.25	1.25	0.62	0.62	0.62	0.62	1.27	1.27	3.91	3.91	noTest	noTest	noTest	1.62329	noTest	noTest	-0.817377	2.40138	1.39381	_	_	_	_
comp12279_c0_seq4	0	0	0	0	0	0	0	0	0	0	0	0	noTest	noTest	noTest	noTest	noTest	noTest	noTest	noTest	noTest	gi|29375579|ref|NP_814733.1|	cell division protein FtsZ [Enterococcus faecalis V583]	1	GO:0006184;GO:0005737;GO:0003924;GO:0043093;GO:0051258;GO:0043234;GO:0005525;GO:0032155;GO:0007049;GO:0000917
comp12280_c0_seq1	12.24	12.24	24.64	24.64	17.77	17.77	16.38	16.38	27.02	27.02	10.15	10.15	0.605009	1	0.397011	-0.929583	0.101772	0.419276	-0.451008	-0.919525	-1.60232	gi|336368964|gb|EGN97306.1|	hypothetical protein SERLA73DRAFT_139472 [Serpula lacrymans var. lacrymans S7.3]	0.87	GO:0008152;GO:0003824
comp12281_c0_seq1	25.26	25.26	35.92	35.92	37.66	37.66	28.14	28.14	30.61	30.61	43.59	43.59	0.883398	1	0.130175	0.0827365	-0.269861	0.456351	0.0850645	0.396782	0.317048	gi|336383091|gb|EGO24240.1|	hypothetical protein SERLADRAFT_467204 [Serpula lacrymans var. lacrymans S7.9]	0.59	_
comp12282_c0_seq1	0	0	0	0	0	0	0	0	0.3	0.3	0	0	noTest	noTest	noTest	noTest	noTest	noTest	noTest	noTest	noTest	_	_	_	_
comp12282_c0_seq2	0.9	0.9	0.64	0.64	0.79	0.79	1.36	1.36	0.31	0.31	1.96	1.96	0.822492	1	0.489408	1.21904	noTest	noTest	noTest	0.340027	2.2729	_	_	_	_
comp12282_c0_seq3	0	0	0.53	0.53	0.65	0.65	0.56	0.56	0	0	0	0	noTest	noTest	noTest	noTest	noTest	noTest	noTest	noTest	noTest	_	_	_	_
comp12282_c0_seq4	0	0	0	0	0	0	0	0	0	0	0	0	noTest	noTest	noTest	noTest	noTest	noTest	noTest	noTest	noTest	_	_	_	_
comp12283_c0_seq1	2.2	2.2	2.45	2.45	2.66	2.66	1.87	1.87	2.64	2.64	3.9	3.9	0.814851	1	-0.24941	0.425632	0.0810767	0.150483	0.13556	0.813653	0.360333	gi|403417197|emb|CCM03897.1|	predicted protein [Fibroporia radiculosa]	0.61	_
comp122874_c0_seq1	0.81	0.81	0.45	0.45	1.94	1.94	0.73	0.73	0.34	0.34	1.71	1.71	1	1	-0.160528	noTest	noTest	noTest	2.05159	0.962361	2.01373	_	_	_	_
comp12287_c0_seq1	0	0	0.33	0.33	0.26	0.26	0.75	0.75	0.33	0.33	1.23	1.23	noTest	noTest	noTest	noTest	noTest	noTest	noTest	noTest	noTest	_	_	_	_
comp12287_c0_seq2	0.36	0.36	0.3	0.3	0	0	0.61	0.61	0	0	1.46	1.46	noTest	noTest	noTest	-0.300504	noTest	1.11396	noTest	0.937156	noTest	_	_	_	_
comp12288_c0_seq1	0	0	0	0	0	0	0	0	0	0	0	0	noTest	noTest	noTest	noTest	noTest	noTest	noTest	noTest	noTest	_	_	_	_
comp12288_c0_seq2	0	0	0	0	0	0	1.27	1.27	0.7	0.7	1.2	1.2	noTest	noTest	noTest	noTest	noTest	noTest	noTest	noTest	noTest	_	_	_	_
comp12288_c0_seq3	0	0	1.63	1.63	0	0	0.92	0.92	0	0	6.33	6.33	noTest	noTest	noTest	5.9659	noTest	noTest	noTest	2.7199	5.80797	_	_	_	_
comp12288_c0_seq4	1.66	1.66	0.86	0.86	1.36	1.36	1.61	1.61	0	0	17.28	17.28	noTest	noTest	noTest	3.44099	noTest	noTest	noTest	3.12132	7.13112	_	_	_	_
comp12289_c0_seq1	0.71	0.71	3.16	3.16	3.9	3.9	4.74	4.74	4.9	4.9	2.59	2.59	0.0536329	0.398941	2.55419	-0.695682	0.56748	2.1845	0.308638	-1.07414	-1.07014	_	_	_	_
comp12290_c0_seq1	63.3	63.3	148.22	148.22	103.2	103.2	55.08	55.08	152.58	152.58	108.84	108.84	0.74695	1	-0.229214	-0.0539505	-0.00839975	0.583761	-0.507618	0.746861	-0.673915	gi|170102288|ref|XP_001882360.1|	predicted protein [Laccaria bicolor S238N-H82]	0.79	_
comp122928_c0_seq1	0.45	0.45	0.5	0.5	1.84	1.84	0.54	0.54	1.54	1.54	0.54	0.54	noTest	noTest	noTest	noTest	noTest	noTest	noTest	noTest	noTest	_	_	_	_
comp12292_c1_seq1	0.62	0.62	0	0	0	0	0	0	0	0	0.9	0.9	noTest	noTest	noTest	noTest	noTest	noTest	noTest	noTest	noTest	_	_	_	_
comp12292_c1_seq2	0	0	0.52	0.52	0.55	0.55	0	0	0	0	0	0	noTest	noTest	noTest	noTest	noTest	noTest	noTest	noTest	noTest	_	_	_	_
comp12292_c1_seq3	0.99	0.99	0	0	0	0	0	0	0.68	0.68	0.44	0.44	noTest	noTest	noTest	-0.0803741	0.96524	-0.760449	noTest	noTest	noTest	_	_	_	_
comp12292_c1_seq4	5.29	5.29	2.51	2.51	3.2	3.2	4.84	4.84	5.43	5.43	3.22	3.22	1	1	-0.127001	noTest	noTest	noTest	0.305564	-0.726098	-0.857876	gi|6755392|ref|NP_035443.1|	protein S100-A6 [Mus musculus]	1	GO:0034220;GO:0005635;GO:0015075;GO:0005523;GO:0005829;GO:0031234;GO:0008270;GO:0048306;GO:0007165;GO:0048146;GO:0042803;GO:0007409;GO:0048471;GO:0001726;GO:0044548;GO:0005509
comp12293_c0_seq1	0	0	0	0	0	0	0.25	0.25	0.72	0.72	0	0	noTest	noTest	noTest	noTest	noTest	noTest	noTest	noTest	noTest	_	_	_	_
comp12293_c0_seq2	0	0	0	0	0	0	0	0	0	0	0	0	noTest	noTest	noTest	noTest	noTest	noTest	noTest	noTest	noTest	_	_	_	_
comp12293_c0_seq3	0	0	0.68	0.68	0.24	0.24	0	0	0	0	0	0	noTest	noTest	noTest	noTest	noTest	noTest	noTest	noTest	noTest	_	_	_	_
comp12293_c0_seq4	0.51	0.51	0	0	0	0	0.52	0.52	0.72	0.72	2.76	2.76	1	1	-0.0136768	6.62475	noTest	noTest	noTest	2.14911	1.70178	_	_	_	_
comp12294_c0_seq1	26.29	26.29	32.37	32.37	19.88	19.88	19.76	19.76	30.95	30.95	18.56	18.56	0.535274	1	-0.431707	-0.223641	-0.0901701	-0.518326	-0.680585	-0.322459	-0.934588	gi|336368423|gb|EGN96766.1|	hypothetical protein SERLA73DRAFT_170156 [Serpula lacrymans var. lacrymans S7.3]	0.58	_
comp12294_c0_seq2	0	0	0	0	0	0	0	0	0	0	0	0	noTest	noTest	noTest	noTest	noTest	noTest	noTest	noTest	noTest	gi|336368423|gb|EGN96766.1|	hypothetical protein SERLA73DRAFT_170156 [Serpula lacrymans var. lacrymans S7.3]	0.57	_
comp12295_c0_seq1	0.26	0.26	0.96	0.96	1.05	1.05	0.66	0.66	1.31	1.31	3.59	3.59	noTest	noTest	noTest	1.62329	noTest	noTest	noTest	2.22678	1.25411	gi|393225715|gb|EJD33631.1|	hypothetical protein AURDEDRAFT_32692, partial [Auricularia delicata TFB-10046 SS5]	0.55	_
comp12295_c0_seq2	0	0	1.04	1.04	0	0	0.58	0.58	0	0	1.49	1.49	noTest	noTest	noTest	noTest	noTest	noTest	noTest	0.937156	noTest	gi|393225715|gb|EJD33631.1|	hypothetical protein AURDEDRAFT_32692, partial [Auricularia delicata TFB-10046 SS5]	0.55	_
comp122969_c0_seq1	0	0	0.16	0.16	0	0	5.41	5.41	0	0	0	0	7.72046e-06	0.000247794	7.13999	noTest	noTest	noTest	noTest	-7.13173	noTest	_	_	_	_
comp12296_c0_seq1	0.12	0.12	0.64	0.64	0.95	0.95	0.56	0.56	0	0	0.34	0.34	noTest	noTest	noTest	noTest	noTest	noTest	noTest	noTest	noTest	gi|392566986|gb|EIW60161.1|	hypothetical protein TRAVEDRAFT_70629 [Trametes versicolor FP-101664 SS1]	0.68	_
comp12296_c0_seq2	0.23	0.23	0.52	0.52	0	0	1.11	1.11	0.5	0.5	1.12	1.12	0.0999758	0.629125	2.27119	noTest	noTest	noTest	noTest	-0.227085	0.851097	_	_	_	_
comp12297_c0_seq1	2.76	2.76	23	23	2.69	2.69	1.56	1.56	46.06	46.06	0.89	0.89	0.232621	1	-0.862626	-1.70777	0.985963	-0.144109	-3.05672	-1.00172	-5.86918	gi|392563012|gb|EIW56192.1|	iron reductase [Trametes versicolor FP-101664 SS1]	0.65	_
comp12297_c0_seq2	14.82	14.82	52.12	52.12	15.12	15.12	17.84	17.84	49.06	49.06	20.2	20.2	0.707212	1	0.251994	0.29707	-0.102825	-0.087277	-1.76204	-0.0543787	-1.48297	gi|392563012|gb|EIW56192.1|	iron reductase [Trametes versicolor FP-101664 SS1]	0.65	_
comp122985_c0_seq1	0.43	0.43	0.48	0.48	1.18	1.18	0	0	1.49	1.49	2.1	2.1	noTest	noTest	noTest	-6.08925	noTest	6.10432	noTest	noTest	noTest	_	_	_	_
comp12298_c0_seq1	0	0	0	0	1.69	1.69	0	0	0	0	0	0	noTest	noTest	noTest	noTest	noTest	noTest	6.09602	noTest	noTest	_	_	_	_
comp12298_c0_seq2	0.41	0.41	0.49	0.49	0	0	0	0	0	0	0.59	0.59	noTest	noTest	noTest	noTest	noTest	noTest	noTest	noTest	noTest	_	_	_	_
comp12298_c0_seq3	0.46	0.46	0.28	0.28	0	0	1.18	1.18	0.72	0.72	0	0	0.283653	1	1.33962	7.53539	noTest	noTest	noTest	-5.61067	noTest	_	_	_	_
comp12298_c0_seq4	0	0	0	0	0	0	0	0	0.62	0.62	5.32	5.32	noTest	noTest	noTest	noTest	noTest	noTest	noTest	7.56807	2.92034	_	_	_	_
comp12300_c0_seq1	20.82	20.82	19.37	19.37	20.2	20.2	16.65	16.65	26.36	26.36	15.5	15.5	0.628027	1	-0.349652	-0.522874	0.41807	-0.16024	0.0926505	-0.345675	-0.968641	gi|336382799|gb|EGO23949.1|	hypothetical protein SERLADRAFT_470476 [Serpula lacrymans var. lacrymans S7.9]	0.88	GO:0043565
comp12300_c0_seq2	0.46	0.46	2.7	2.7	0.86	0.86	0	0	1.97	1.97	5.26	5.26	noTest	noTest	noTest	2.54627	-0.516119	noTest	-1.72447	6.42843	1.21914	gi|170089983|ref|XP_001876214.1|	predicted protein [Laccaria bicolor S238N-H82]	0.89	GO:0043565
comp12304_c0_seq1	6.9	6.9	4.72	4.72	10.76	10.76	10.96	10.96	3.1	3.1	14.74	14.74	0.347154	1	0.646606	0.333821	-0.617359	0.522463	1.20726	0.19754	2.03769	gi|238579251|ref|XP_002388992.1|	hypothetical protein MPER_11933 [Moniliophthora perniciosa FA553]	0.6	_
comp12304_c0_seq2	1.2	1.2	0	0	1.19	1.19	1.17	1.17	1.33	1.33	1.32	1.32	1	1	-0.0265821	-0.000982535	6.24793	-0.101428	6.2741	-0.0878924	-0.205255	gi|238579251|ref|XP_002388992.1|	hypothetical protein MPER_11933 [Moniliophthora perniciosa FA553]	0.6	_
comp12306_c0_seq1	0	0	1	1	0	0	0.36	0.36	1.13	1.13	0	0	noTest	noTest	noTest	noTest	0.164124	noTest	noTest	noTest	noTest	gi|392586234|gb|EIW75571.1|	hypothetical protein CONPUDRAFT_169374 [Coniophora puteana RWD-64-598 SS2]	0.51	_
comp12306_c0_seq2	0	0	0	0	0	0	0	0	0	0	0	0	noTest	noTest	noTest	noTest	noTest	noTest	noTest	noTest	noTest	gi|392586234|gb|EIW75571.1|	hypothetical protein CONPUDRAFT_169374 [Coniophora puteana RWD-64-598 SS2]	0.53	_
comp12306_c0_seq3	0.86	0.86	0	0	1.96	1.96	0	0	1.1	1.1	5.31	5.31	noTest	noTest	noTest	1.29812	noTest	1.04748	6.09602	7.42004	1.99352	gi|392586234|gb|EIW75571.1|	hypothetical protein CONPUDRAFT_169374 [Coniophora puteana RWD-64-598 SS2]	0.53	_
comp12306_c0_seq4	0	0	2.16	2.16	0	0	0.26	0.26	0.99	0.99	5.1	5.1	noTest	noTest	noTest	7.38737	-1.19555	noTest	-6.26089	4.1417	2.20954	gi|392586234|gb|EIW75571.1|	hypothetical protein CONPUDRAFT_169374 [Coniophora puteana RWD-64-598 SS2]	0.53	_
comp12307_c0_seq1	0	0	0.59	0.59	0	0	0	0	0	0	0.51	0.51	noTest	noTest	noTest	noTest	noTest	noTest	noTest	noTest	noTest	_	_	_	_
comp12307_c0_seq2	7.09	7.09	5.58	5.58	4.55	4.55	4.29	4.29	3.41	3.41	6.1	6.1	0.427663	1	-0.742995	0.306709	-0.755657	-0.751102	-0.294482	0.286456	0.64909	_	_	_	_
comp12307_c0_seq3	0.55	0.55	0	0	0	0	0	0	0.9	0.9	1.37	1.37	noTest	noTest	noTest	noTest	noTest	noTest	noTest	noTest	noTest	_	_	_	_
comp12308_c0_seq1	6.91	6.91	4.31	4.31	8.87	8.87	7.86	7.86	2.98	2.98	5.24	5.24	1	1	0.153163	-0.872824	-0.561874	0.236492	1.03265	-0.801817	0.605023	_	_	_	_
comp12308_c0_seq2	6.47	6.47	4.79	4.79	3.55	3.55	2.62	2.62	5.22	5.22	8.39	8.39	0.26675	1	-1.29764	1.08111	0.068392	-0.962856	-0.405666	1.40402	0.487898	_	_	_	_
comp12310_c0_seq1	0	0	0	0	0	0	0	0	0	0	0	0	noTest	noTest	noTest	noTest	noTest	noTest	noTest	noTest	noTest	gi|296491614|tpg|DAA33647.1|	TPA: protein phosphatase 1, catalytic subunit, alpha-like isoform 2 [Bos taurus]	1	GO:0019433;GO:0030324;GO:0005981;GO:0004722;GO:0044281;GO:0072357;GO:0005730;GO:0005515;GO:0005829;GO:0030512;GO:0006470;GO:0070688;GO:0000164;GO:0043197;GO:0048754;GO:0042587;GO:0006417;GO:0043204;GO:0046872;GO:0005979;GO:0051301;GO:0007143;GO:0043021
comp12310_c0_seq2	0.58	0.58	0	0	0.76	0.76	0.65	0.65	0	0	1.92	1.92	noTest	noTest	noTest	noTest	noTest	noTest	noTest	1.30311	5.31616	_	_	_	_
comp12310_c0_seq3	0	0	3.1	3.1	0	0	0	0	3.15	3.15	2.3	2.3	noTest	noTest	noTest	1.23349	noTest	noTest	-6.26089	5.72296	-0.681556	_	_	_	_
comp12310_c0_seq4	0.3	0.3	0	0	0.21	0.21	0	0	0	0	1.44	1.44	noTest	noTest	noTest	5.69073	5.07e-06	noTest	noTest	noTest	noTest	_	_	_	_
comp12312_c0_seq1	0.62	0.62	1.25	1.25	1.19	1.19	0	0	0	0	0	0	noTest	noTest	noTest	noTest	noTest	noTest	-0.0429817	noTest	noTest	_	_	_	_
comp12312_c0_seq2	0	0	0	0	0	0	0.62	0.62	0.88	0.88	0.93	0.93	noTest	noTest	noTest	noTest	noTest	0.785445	noTest	0.33453	-0.103402	_	_	_	_
comp12313_c0_seq1	0.64	0.64	0.48	0.48	0.29	0.29	0.52	0.52	0.73	0.73	1.81	1.81	noTest	noTest	noTest	noTest	noTest	noTest	noTest	noTest	noTest	_	_	_	_
comp12314_c0_seq1	1.14	1.14	1.9	1.9	0.84	0.84	0	0	1.52	1.52	3.51	3.51	0.00416566	0.047	-5.61125	noTest	noTest	noTest	-1.09809	6.90015	0.971139	_	_	_	_
comp12314_c0_seq2	0.95	0.95	0	0	1.02	1.02	0	0	0	0	0	0	0.0140787	0.128791	-5.24156	1.85384	-0.335064	-0.545405	noTest	noTest	noTest	gi|390595375|gb|EIN04781.1|	acetoin reductase family protein [Punctularia strigosozonata HHB-11173 SS5]	0.71	_
comp12314_c0_seq3	0	0	0	0	0	0	1.61	1.61	0	0	0	0	0.00100641	0.0149573	6.05842	noTest	noTest	0.0111589	noTest	-6.05023	noTest	gi|390595375|gb|EIN04781.1|	acetoin reductase family protein [Punctularia strigosozonata HHB-11173 SS5]	0.71	_
comp12314_c0_seq4	0	0	0	0	0	0	0	0	0	0	1.74	1.74	noTest	noTest	noTest	noTest	noTest	noTest	noTest	5.99824	5.80797	gi|390595375|gb|EIN04781.1|	acetoin reductase family protein [Punctularia strigosozonata HHB-11173 SS5]	0.75	_
comp12315_c0_seq1	1.11	1.11	1.93	1.93	1.35	1.35	0.75	0.75	1.47	1.47	7.31	7.31	0.670342	1	-0.577669	5.9659	noTest	noTest	-0.477841	3.0025	2.08408	gi|390595375|gb|EIN04781.1|	acetoin reductase family protein [Punctularia strigosozonata HHB-11173 SS5]	0.75	_
comp12316_c0_seq1	0	0	0.25	0.25	0.31	0.31	0.28	0.28	0.39	0.39	0.55	0.55	noTest	noTest	noTest	2.27721	-0.404979	0.158821	noTest	noTest	noTest	_	_	_	_
comp12316_c0_seq2	0	0	0.38	0.38	0	0	0	0	0.58	0.58	3.3	3.3	noTest	noTest	noTest	noTest	noTest	noTest	noTest	noTest	noTest	_	_	_	_
comp12317_c0_seq1	14.16	14.16	9.42	9.42	15.53	15.53	13.76	13.76	5.72	5.72	12.63	12.63	0.944323	1	-0.0725192	noTest	noTest	noTest	0.724527	-0.35505	0.939856	_	_	_	_
comp12318_c0_seq1	66.97	66.97	124.79	124.79	114.2	114.2	84.06	84.06	135.57	135.57	76.51	76.51	0.638028	1	0.310072	-0.426747	-0.760807	0.0113635	-0.104386	-0.36786	-1.02784	_	_	_	_
comp1231_c0_seq1	0.41	0.41	0.45	0.45	0.28	0.28	0	0	0.35	0.35	0	0	noTest	noTest	noTest	-0.700554	0.10202	0.654954	noTest	noTest	noTest	gi|169847832|ref|XP_001830625.1|	metalloprotease [Coprinopsis cinerea okayama7
comp12320_c0_seq1	0.47	0.47	1.04	1.04	0	0	0.84	0.84	0.8	0.8	0.28	0.28	noTest	noTest	noTest	noTest	noTest	noTest	noTest	noTest	noTest	_	_	_	_
comp12321_c0_seq1	294.97	294.97	216.99	216.99	196.23	196.23	360.35	360.35	204.69	204.69	182.44	182.44	0.683074	1	0.268228	-0.229993	-0.110153	-0.704176	-0.123896	-1.21459	-0.364618	gi|336366300|gb|EGN94647.1|	hypothetical protein SERLA73DRAFT_77403 [Serpula lacrymans var. lacrymans S7.3]	0.62	_
comp123230_c0_seq1	1.04	1.04	1.15	1.15	0.81	0.81	0.36	0.36	2.77	2.77	0.54	0.54	noTest	noTest	noTest	5.58596	noTest	noTest	-0.467082	noTest	-2.45139	_	_	_	_
comp12323_c0_seq1	0.38	0.38	0	0	0	0	0.63	0.63	0	0	0.85	0.85	0.479207	1	0.741006	-6.63504	-5.67242	6.65018	noTest	0.142027	5.42885	_	_	_	_
comp12323_c0_seq2	0	0	0.91	0.91	1.64	1.64	0	0	0	0	0	0	noTest	noTest	noTest	6.33261	6.58497	-5.86783	0.858861	noTest	noTest	_	_	_	_
comp12323_c0_seq3	0.88	0.88	0	0	0	0	2.28	2.28	1.77	1.77	1.45	1.45	0.117629	0.699974	1.32159	noTest	-6.33985	noTest	noTest	-0.85352	-0.476304	_	_	_	_
comp12323_c0_seq4	0	0	1.43	1.43	0	0	0	0	0	0	0	0	noTest	noTest	noTest	noTest	1.2025	-0.452628	-6.45118	noTest	noTest	gi|170088903|ref|XP_001875674.1|	predicted protein [Laccaria bicolor S238N-H82]	0.65	GO:0016772
comp12324_c0_seq1	0	0	0	0	0	0	0	0	0	0	0	0	noTest	noTest	noTest	noTest	noTest	noTest	noTest	noTest	noTest	_	_	_	_
comp12324_c0_seq2	2.1	2.1	0	0	1.57	1.57	2.09	2.09	2	2	3.82	3.82	noTest	noTest	noTest	noTest	noTest	noTest	noTest	noTest	noTest	_	_	_	_
comp12324_c0_seq3	0	0	1.39	1.39	0.57	0.57	0	0	0	0	2.75	2.75	noTest	noTest	noTest	noTest	noTest	noTest	noTest	noTest	noTest	_	_	_	_
comp12324_c0_seq4	0.65	0.65	0	0	0	0	0	0	0	0	1.24	1.24	noTest	noTest	noTest	noTest	noTest	noTest	noTest	noTest	noTest	_	_	_	_
comp12324_c1_seq1	1.06	1.06	0.3	0.3	2.18	2.18	1.29	1.29	0.91	0.91	2.57	2.57	noTest	noTest	noTest	0.105404	noTest	0.873407	noTest	0.733942	1.22955	_	_	_	_
comp12325_c0_seq1	0.98	0.98	5.14	5.14	2.61	2.61	2.35	2.35	5.7	5.7	10.56	10.56	0.283653	1	1.33962	1.93356	0.109769	1.2867	-0.987856	1.87042	0.715569	_	_	_	_
comp12325_c0_seq2	3.82	3.82	10.93	10.93	3.94	3.94	3.16	3.16	10.13	10.13	23.84	23.84	0.71239	1	-0.331998	2.46382	-0.158962	-0.0806766	-1.45474	2.70338	1.04741	_	_	_	_
comp12325_c0_seq3	0	0	0	0	0	0	0	0	0	0	0	0	noTest	noTest	noTest	noTest	noTest	noTest	noTest	noTest	noTest	_	_	_	_
[truncated: 22,529 more rows]
