# Supplementary material for: Kojic acid-mediated damage responses induce mycelial regeneration in the basidiomycete Hypsizygus marmoreus
Source: PLoS One. 2017 Nov 8;12(11):e0187351. doi: 10.1371/journal.pone.0187351 (PMC5678884; doi:10.1371/journal.pone.0187351)
Supplement: S2 Dataset — (XLSX) [file pone.0187351.s006.xlsx]

## Sheet: S3 Dataset
KEGG ID	Term	KA-M	KA-P	KA-V	CK-M	CK-P	CK-V
ko04664	Fc epsilon RI signaling pathway	1772.94	505.58	1187.06	2233.01	452.71	1395.42
ko00563	Glycosylphosphatidylinositol(GPI)-anchor biosynthesis	7.68	0	0	0	0	17.13
ko00830	Retinol metabolism	1503.38	4923.04	1383.42	999.1	3778.32	1213.7
ko05222	Small cell lung cancer	4756.53	10855.6	2800.76	2329.94	12737	2312.86
ko04660	T cell receptor signaling pathway	2008.06	673.92	1406.59	2512.37	660.69	1615.97
ko00650	Butanoate metabolism	1696.4	1370.17	1620.36	1584.63	1364.22	2060.51
ko04911	Insulin secretion	25.64	33.09	47.84	23.67	28.72	61.95
ko05030	Cocaine addiction	0	0	0	0	0	0
ko03430	Mismatch repair	682.12	593.6	836.6	782.86	546.01	828.93
ko04745	Phototransduction - fly	3.35	4.34	22.92	0.95	3.98	5.01
ko00514	Other types of O-glycan biosynthesis	38.68	132.38	80.26	17.28	171.15	40.92
ko05203	Viral carcinogenesis	3962.39	2630.63	2935.36	4033.33	2598.66	2915.48
ko04974	Protein digestion and absorption	25.64	33.09	47.84	23.67	28.72	61.95
ko05131	Shigellosis	1776.29	509.92	1209.98	2233.96	456.7	1400.43
ko04145	Phagosome	21.91	31.77	110.01	37.62	15.79	82.44
ko03060	Protein export	159.11	171.42	153.85	184.07	60.94	156.43
ko00072	Synthesis and degradation of ketone bodies	1150.66	975.2	999.29	860.54	1061.62	893.65
ko04666	Fc gamma R-mediated phagocytosis	2015.52	1121.23	1516.18	2409.25	1146.53	1612.53
ko03440	Homologous recombination	561.02	821.63	776.51	659.74	802.7	669.13
ko05145	Toxoplasmosis	1776.29	505.58	1187.06	2233.01	452.71	1395.42
ko04112	Cell cycle - Caulobacter	0.3	0.63	0	29.52	0	0
ko00930	Caprolactam degradation	18.71	144.97	30.34	17.62	206.58	57.76
ko00473	D-Alanine metabolism	0	0	0	0	0	0
ko04060	Cytokine-cytokine receptor interaction	0	0	0	0	0	0
ko00430	Taurine and hypotaurine metabolism	377.69	7634.83	3137.38	170.73	8554.17	1239.96
ko00513	Various types of N-glycan biosynthesis	518.02	124.54	454.89	340.79	139.07	540.3
ko00130	Ubiquinone and other terpenoid-quinone biosynthesis	353.69	276.23	402.38	324.05	245.5	664.87
ko04966	Collecting duct acid secretion	0	0	0	0	0	0
ko03410	Base excision repair	697.55	655.66	984.7	791.91	629.94	937.64
ko04740	Olfactory transduction	0	0	0	0	0	0
ko05160	Hepatitis C	1938.61	560.72	1301.57	2409.59	537.48	1686.22
ko05020	Prion diseases	1772.94	505.58	1187.06	2233.01	452.71	1395.42
ko04391	Hippo signaling pathway - fly	4.62	4.34	24.17	2.79	7.27	14.89
ko00240	Pyrimidine metabolism	1908.8	5468.22	2067.92	3349.1	5864.31	1747.49
ko00900	Terpenoid backbone biosynthesis	1825.7	3293.99	1475.93	986.79	3795.09	954.92
ko05223	Non-small cell lung cancer	1772.94	505.58	1187.06	2233.01	452.71	1395.42
ko04962	Vasopressin-regulated water reabsorption	36.37	24.07	13.5	8.16	21.18	90.6
ko04672	Intestinal immune network for IgA production	0	0	0	0	0	0
ko04340	Hedgehog signaling pathway	122.15	2.59	66.26	124.41	38.3	66.06
ko04130	SNARE interactions in vesicular transport	34.06	0	65.67	29.73	0.91	7.63
ko00624	Polycyclic aromatic hydrocarbon degradation	700.23	189.19	680.92	842.04	171.08	1097.74
ko05218	Melanoma	1772.94	505.58	1187.06	2233.01	452.71	1395.42
ko00909	Sesquiterpenoid and triterpenoid biosynthesis	134.44	274.06	164.1	109.65	346.98	92.84
ko00051	Fructose and mannose metabolism	134.14	261.82	304.29	442.62	267.38	759.73
ko04621	NOD-like receptor signaling pathway	1772.94	505.58	1187.06	2233.01	452.71	1395.42
ko05152	Tuberculosis	2254.07	3126.63	1887.56	2841.53	3503.18	2108.99
ko05012	Parkinson's disease	234.9	961.84	317.12	131.89	733.23	337.63
ko04011	MAPK signaling pathway - yeast	2519.08	2569.9	1672.54	769.12	2589.72	1061.6
ko03050	Proteasome	1229.13	1466.72	1031.46	1084.53	1448.85	755.69
ko04120	Ubiquitin mediated proteolysis	1966.7	1715.74	1922.4	1656.46	1755.08	1713.6
ko00472	D-Arginine and D-ornithine metabolism	0	0	0	0	0	0
ko05144	Malaria	0	0	0	0	0	0
ko04920	Adipocytokine signaling pathway	260.09	899.99	435.64	191.62	1006.9	705.57
ko00520	Amino sugar and nucleotide sugar metabolism	2276.65	1082.81	1790.88	2386.67	980.06	1589.94
ko05215	Prostate cancer	1895.08	508.17	1253.32	2357.42	491.01	1461.48
ko00040	Pentose and glucuronate interconversions	10121.8	15018.4	11786.8	7609.21	17134.1	10847.3
ko00450	Selenocompound metabolism	378.58	1500.38	1097.8	499.69	1729.93	1037.36
ko00620	Pyruvate metabolism	8458.16	15046.6	10865	6541.55	17251.1	10248.2
ko02060	Phosphotransferase system (PTS)	3.43	1.96	2.42	239.91	0.84	3.82
ko00310	Lysine degradation	8319.92	14614.1	10664.2	6163.62	16832.8	9906.35
ko04973	Carbohydrate digestion and absorption	59.47	45.27	100.51	61.36	39.62	109.98
ko05031	Amphetamine addiction	112.98	165.75	153.27	154.95	169.68	154.49
ko05323	Rheumatoid arthritis	0	0	0	0	0	0
ko04270	Vascular smooth muscle contraction	1772.94	505.58	1187.06	2233.01	452.71	1395.42
ko00362	Benzoate degradation	1784.56	140.91	2063.58	2286.2	118.24	2240.14
ko00010	Glycolysis / Gluconeogenesis	10328.7	19811.4	12547.7	8119.58	20946.8	11677.6
ko04612	Antigen processing and presentation	3.35	0	0	0	0	0
ko00640	Propanoate metabolism	8222.88	14753.9	10650.4	6062.41	16972.1	9904.56
ko03013	RNA transport	856.29	727.24	1001.29	959.44	692.91	1248.56
ko03070	Bacterial secretion system	0	0	0	31.36	0	0
ko03030	DNA replication	562.29	592.83	734.09	658.45	576.97	683.72
ko05169	Epstein-Barr virus infection	1257.3	1015.37	1281.32	1415.8	941.63	1278.41
ko04940	Type I diabetes mellitus	0.67	0	0	68.91	0	1.57
ko04380	Osteoclast differentiation	1885.92	671.34	1340.33	2387.96	622.39	1549.91
ko01120	Microbial metabolism in diverse environments	45077.2	29701.2	56272.4	40640.7	30652.3	57125.8
ko00591	Linoleic acid metabolism	95.09	141.26	171.6	181.35	150.25	593.72
ko04725	Cholinergic synapse	1772.94	505.58	1187.06	2233.01	452.71	1395.42
ko04210	Apoptosis	112.98	165.75	153.27	154.95	169.68	154.49
ko00790	Folate biosynthesis	47.62	186.67	87.09	34.96	171.22	67.78
ko05220	Chronic myeloid leukemia	1772.94	505.58	1187.06	2233.01	452.71	1395.42
ko01110	Biosynthesis of secondary metabolites	17057.8	27510.9	19388.8	15690.6	29345.6	18619.5
ko04070	Phosphatidylinositol signaling system	64.91	85.92	80.93	29.79	43.89	123.82
ko04728	Dopaminergic synapse	235.12	168.34	219.53	279.36	207.98	220.55
ko00052	Galactose metabolism	2478.09	387.48	670.58	1529.73	335.59	874.64
ko04620	Toll-like receptor signaling pathway	1772.94	505.58	1187.06	2233.01	452.71	1395.42
ko04012	ErbB signaling pathway	1895.08	508.17	1253.32	2357.42	491.01	1461.48
ko00660	C5-Branched dibasic acid metabolism	11.48	16.79	18.59	7.35	25.16	39.43
ko00523	Polyketide sugar unit biosynthesis	0	0	0	22.38	0	0.9
ko04711	Circadian rhythm - fly	122.15	2.59	66.26	124.41	38.3	66.06
ko04113	Meiosis - yeast	3073.91	2237.06	3700.53	2743.64	2274.61	3634.21
ko00970	Aminoacyl-tRNA biosynthesis	1773.31	807.63	1768.3	2990.15	754.27	2247.1
ko00643	Styrene degradation	301.23	315.34	330.62	219.71	351.03	300
ko00983	Drug metabolism - other enzymes	295.86	190.45	344.13	229.78	179.32	289.83
ko04111	Cell cycle - yeast	2855.85	2662.32	3242.39	2597.6	2743.95	3011.47
ko00380	Tryptophan metabolism	8627.18	14875.9	10976.1	6284.77	17161.2	10344.1
ko04640	Hematopoietic cell lineage	0	0	0	0	0	0
ko04370	VEGF signaling pathway	6642.44	11527	4141.08	4717.9	13359.4	3862.77
ko00260	Glycine, serine and threonine metabolism	24678.9	10829.9	17435.2	17783	9681.9	13684.1
ko00300	Lysine biosynthesis	7.01	5.11	21.67	39.86	14.47	36.58
ko00053	Ascorbate and aldarate metabolism	8350.77	14560.2	10610	6312.59	16769.1	9884.36
ko03020	RNA polymerase	109.25	192.55	309.45	2192.33	145.5	432.87
ko00531	Glycosaminoglycan degradation	157.77	6.65	97.18	144	0	57.16
ko01100	Metabolic pathways	90635.6	68413	92431.3	78951.9	70332.2	88953.6
ko01210	2-Oxocarboxylic acid metabolism	1279.88	1583.71	1532.35	2169.95	1642.78	1613.58
ko05132	Salmonella infection	1794.62	537.35	1231.4	2270.62	467.6	1470.23
ko05214	Glioma	1772.94	505.58	1187.06	2233.01	452.71	1395.42
ko01055	Biosynthesis of vancomycin group antibiotics	0	0	0	22.38	0	0.9
ko04720	Long-term potentiation	1885.92	671.34	1340.33	2387.96	622.39	1549.91
ko05150	Staphylococcus aureus infection	0	0	0	0	0	0
ko04976	Bile secretion	357.94	1013.83	425.88	215.83	1103.48	381.03
ko05322	Systemic lupus erythematosus	2338.06	3088.36	1045.63	1570.07	3390.6	792.65
ko04020	Calcium signaling pathway	112.98	165.75	153.27	154.95	169.68	154.49
ko04914	Progesterone-mediated oocyte maturation	2412.66	1804.25	1999.08	2845.27	1828.67	2107.05
ko00562	Inositol phosphate metabolism	261.95	174.08	270.12	483.9	110.7	261.85
ko04622	RIG-I-like receptor signaling pathway	0	0	0	0	0	0
ko00071	Fatty acid metabolism	9922.12	20313.9	12265.8	7155.99	21493.5	11682.8
ko00903	Limonene and pinene degradation	8312.54	14521.4	10521.7	5993.91	16758.4	9928.87
ko00710	Carbon fixation in photosynthetic organisms	70.57	96.14	91.43	318.34	128.66	107.58
ko00600	Sphingolipid metabolism	526.66	300.51	422.13	515.87	321.82	387.53
ko02020	Two-component system	129.45	254.26	178.94	191.14	235.3	141.85
ko05168	Herpes simplex infection	445.73	1529.34	518.31	346.98	1620.63	389.48
ko00670	One carbon pool by folate	289.83	446.46	288.78	199.44	473.54	208.28
ko04970	Salivary secretion	25.64	33.09	47.84	23.67	28.72	61.95
ko05110	Vibrio cholerae infection	3.35	4.34	22.92	0.95	3.98	5.01
ko04540	Gap junction	1772.94	505.58	1187.06	2233.01	452.71	1395.42
ko02030	Bacterial chemotaxis	0	0	0	0	0	0
ko04910	Insulin signaling pathway	1896.35	508.17	1254.57	2384.29	494.29	1471.36
ko04742	Taste transduction	0	0	0	0	0	0
ko01051	Biosynthesis of ansamycins	0	0	0	16.39	1.12	2.54
ko00590	Arachidonic acid metabolism	4997.99	12187	3292.65	2492.85	14105.5	2620.87
ko00603	Glycosphingolipid biosynthesis - globo series	482.17	111.32	315.54	344.94	97.7	319.98
ko04110	Cell cycle	1818.62	1824.33	1908.65	1562.18	1894.5	1807.42
ko00623	Toluene degradation	351.53	273.22	804.76	549.27	304.91	1032.13
ko03022	Basal transcription factors	103.89	100.47	279.03	187.74	88.54	244.27
ko00965	Betalain biosynthesis	0	46.81	27.17	4.35	24.67	33.67
ko05217	Basal cell carcinoma	122.15	2.59	66.26	124.41	38.3	66.06
ko04142	Lysosome	5176.47	4876.44	6303.18	5517.08	5060.28	6534.66
ko00550	Peptidoglycan biosynthesis	0	0	0	0	0	0
ko05130	Pathogenic Escherichia coli infection	3.35	4.34	22.92	0.95	3.98	5.01
ko00950	Isoquinoline alkaloid biosynthesis	4.77	46.81	46.67	11.09	24.67	65.46
ko03010	Ribosome	69.23	240.97	40.25	576.48	279.12	43.69
ko00510	N-Glycan biosynthesis	700.31	702.96	609.16	526.55	659.08	768.26
ko00750	Vitamin B6 metabolism	80.71	90.61	142.93	70.06	89.73	86.71
ko05034	Alcoholism	4111	3593.94	2232.69	3803.08	3843.31	2188.07
ko04013	MAPK signaling pathway - fly	1772.94	505.58	1187.06	2233.01	452.71	1395.42
ko04310	Wnt signaling pathway	344.15	308.28	361.54	398.88	332.86	369.8
ko00626	Naphthalene degradation	2204.06	5113.21	2064.33	1948.81	3949.39	2312.04
ko05142	Chagas disease (American trypanosomiasis)	1772.94	505.58	1187.06	2233.01	452.71	1395.42
ko04930	Type II diabetes mellitus	1772.94	505.58	1189.06	2270.62	454.11	1396.99
ko00340	Histidine metabolism	8919.76	14881.1	11279.6	6693.58	17197.7	10750.2
ko00860	Porphyrin and chlorophyll metabolism	187.06	118.31	282.28	328.54	79.53	405.11
ko03018	RNA degradation	528.97	695.54	651	733.95	834.28	1109.71
ko04913	Ovarian steroidogenesis	4756.53	10855.6	2800.76	2329.94	12737	2312.86
ko04721	Synaptic vesicle cycle	51.87	47.51	63.42	89.18	50.11	88.13
ko04150	mTOR signaling pathway	1781.66	505.58	1193.56	2249.94	460.68	1462.6
ko05310	Asthma	0	0	0	0	0	0
ko04964	Proximal tubule bicarbonate reclamation	25.64	33.09	47.84	23.67	28.72	61.95
ko04520	Adherens junction	1885.32	649.86	1352	2353.47	581.58	1549.69
ko05213	Endometrial cancer	1895.08	515.45	1266.82	2367.08	494.85	1482.8
ko03008	Ribosome biogenesis in eukaryotes	436.71	615.15	563.48	582.67	656.36	927.09
ko04670	Leukocyte transendothelial migration	3.35	4.34	22.92	0.95	3.98	5.01
ko00680	Methane metabolism	30073.7	5416.1	37839.8	27521.1	4675.85	38621.9
ko00642	Ethylbenzene degradation	0	0	0	0	0	0
ko05320	Autoimmune thyroid disease	0	0	0	0	0	0
ko00561	Glycerolipid metabolism	8617.27	14790.2	10824.9	6344.7	17048.1	10270
ko04810	Regulation of actin cytoskeleton	1800.44	554.35	1253.15	2252.12	472.91	1510.78
ko00982	Drug metabolism - cytochrome P450	2817.55	5432.33	2858.51	2177.37	4077.63	2471.01
ko04064	NF-kappa B signaling pathway	4865.56	10995.6	2942.77	2449.45	12861.9	2462.11
ko04726	Serotonergic synapse	6529.46	11361.2	3987.82	4562.94	13189.7	3708.28
ko00410	beta-Alanine metabolism	8158.2	14472	10446.8	5835.83	16702.3	9746.33
ko00250	Alanine, aspartate and glutamate metabolism	1505.17	1085.68	2389.12	2088.19	991.24	2002.91
ko01040	Biosynthesis of unsaturated fatty acids	1540.79	3580.93	1789.63	1218.13	2938.3	2227.12
ko04662	B cell receptor signaling pathway	2008.06	673.92	1406.59	2512.37	660.69	1615.97
ko04712	Circadian rhythm - plant	109.03	139.93	142.02	119.51	124.88	149.25
ko05014	Amyotrophic lateral sclerosis (ALS)	112.98	165.75	153.27	154.95	169.68	154.49
ko04062	Chemokine signaling pathway	1895.08	508.17	1253.32	2357.42	491.01	1461.48
ko00440	Phosphonate and phosphinate metabolism	0	0	0	0	0	0
ko03450	Non-homologous end-joining	28.62	39.53	36.09	23.4	35.29	49
ko04626	Plant-pathogen interaction	12.3	0	59.76	3.88	0	36.28
ko00622	Xylene degradation	0.45	0.98	0	107.68	0	0.6
ko04972	Pancreatic secretion	25.64	33.09	47.84	23.67	28.72	61.95
ko00780	Biotin metabolism	353.69	122.58	392.63	444.59	78.34	437.73
ko05210	Colorectal cancer	1910.21	531.12	1293.82	2382.04	516.24	1500.16
ko05410	Hypertrophic cardiomyopathy (HCM)	3.35	4.34	22.92	0.95	3.98	5.01
ko05010	Alzheimer's disease	2238.94	1623.31	1704.21	2702.49	1348.5	1899.07
ko05216	Thyroid cancer	1772.94	505.58	1187.06	2233.01	452.71	1395.42
ko05162	Measles	234.53	142.52	208.28	243.92	163.18	215.31
ko04723	Retrograde endocannabinoid signaling	6529.46	11361.2	3987.82	4562.94	13189.7	3708.28
ko01052	Type I polyketide structures	44.94	37.99	49.59	42.79	39.41	79.98
ko04514	Cell adhesion molecules (CAMs)	0	0	0	0	0	0
ko00253	Tetracycline biosynthesis	0.75	0	0	20.95	0	0
ko04144	Endocytosis	756.2	1020.12	1176.89	826.73	992.22	1054.8
ko04260	Cardiac muscle contraction	197.34	865.92	221.61	117.54	574.8	204.02
ko00740	Riboflavin metabolism	318.22	2454.45	480.06	295.35	2894.14	468.78
ko00401	Novobiocin biosynthesis	4.77	0	19.5	6.73	0	31.8
ko00311	Penicillin and cephalosporin biosynthesis	0	0	0	0	0	0
ko04623	Cytosolic DNA-sensing pathway	77.06	110.97	248.7	202.16	89.31	363.89
ko05120	Epithelial cell signaling in Helicobacter pylori infection	0	0	0	0	0	0
ko00604	Glycosphingolipid biosynthesis - ganglio series	157.77	6.65	97.18	144	0	57.16
ko04360	Axon guidance	2008.06	673.92	1406.59	2512.37	660.69	1615.97
ko04530	Tight junction	113.65	144.27	170.02	123.73	134.95	165.41
ko00730	Thiamine metabolism	46.5	166.87	118.51	36.8	144.52	106.83
ko04320	Dorso-ventral axis formation	1772.94	505.58	1187.06	2233.01	452.71	1395.42
ko04630	Jak-STAT signaling pathway	0	0	0	0	0	0
ko00940	Phenylpropanoid biosynthesis	872.83	137.91	588.82	787.21	249.84	729.88
ko04915	Estrogen signaling pathway	1776.29	505.58	1187.06	2233.01	452.71	1395.42
ko00627	Aminobenzoate degradation	1502.34	2902.31	1987.41	1598.44	3403.6	2283.31
ko00364	Fluorobenzoate degradation	51.2	77.31	82.34	59.31	101.05	52.52
ko00910	Nitrogen metabolism	2468.55	1004.8	3800.79	2893.29	814.86	3817.88
ko00121	Secondary bile acid biosynthesis	0	0	0	34.35	0	0
ko00062	Fatty acid elongation	32.05	27.57	61.67	114.96	17.96	135.34
ko04610	Complement and coagulation cascades	0	0	0	0	0	0
ko00195	Photosynthesis	0.15	0.35	0.83	58.23	0.56	1.72
ko05414	Dilated cardiomyopathy	3.35	4.34	22.92	0.95	3.98	5.01
ko04722	Neurotrophin signaling pathway	1895.08	517.9	1258.24	2357.42	502.82	1477.12
ko00960	Tropane, piperidine and pyridine alkaloid biosynthesis	4.77	0	19.5	6.73	0	31.8
ko05133	Pertussis	1772.94	505.58	1187.06	2233.01	452.71	1395.42
ko05033	Nicotine addiction	0	0	0	0	0	0
ko00511	Other glycan degradation	1436.53	256.99	1081.96	1146.23	245.23	1409.71
ko04614	Renin-angiotensin system	2244.23	915.73	3740.29	2697.18	848.54	3737.98
ko04141	Protein processing in endoplasmic reticulum	1284.36	1704.75	1411.67	1400.56	1867.04	1327.34
ko03015	mRNA surveillance pathway	7034.96	1984.34	9776.93	8956.58	1848.17	10373.6
ko00524	Butirosin and neomycin biosynthesis	0	0	0	0	0	0
ko05340	Primary immunodeficiency	0	0	0	0	0	0
ko00480	Glutathione metabolism	2066.49	1546.56	1874.48	1557.89	1498.61	1525.67
ko04730	Long-term depression	1772.94	505.58	1187.06	2233.01	452.71	1395.42
ko00030	Pentose phosphate pathway	88.01	228.51	118.85	325.14	243.06	148.5
ko04710	Circadian rhythm	0	0	0	0	0	0
ko00361	Chlorocyclohexane and chlorobenzene degradation	351.53	273.22	804.76	526.21	304.91	1032.13
ko04114	Oocyte meiosis	3353.23	2160.52	2889.52	3632.75	2177.89	2998.9
ko05164	Influenza A	8017.12	4123.8	9169.94	9345.53	4433.49	9400.24
ko05166	HTLV-I infection	3301.96	4665.14	3456.75	2788.61	5161.96	2811.72
ko05100	Bacterial invasion of epithelial cells	3.35	4.34	22.92	0.95	3.98	5.01
ko04390	Hippo signaling pathway	126.77	6.93	90.43	127.2	45.56	80.95
ko04350	TGF-beta signaling pathway	1772.94	505.58	1187.06	2233.01	452.71	1395.42
ko05416	Viral myocarditis	3.35	23.44	22.92	6.05	10.41	12.27
ko05146	Amoebiasis	18.33	27.43	21.42	36.66	10.9	69.8
ko04960	Aldosterone-regulated sodium reabsorption	1798.57	538.68	1234.9	2256.68	481.44	1457.37
ko00281	Geraniol degradation	0	0	0	0	0	0
ko05330	Allograft rejection	0	0	0	0	0	0
ko05205	Proteoglycans in cancer	1776.29	509.92	1209.98	2233.96	456.7	1400.43
ko00140	Steroid hormone biosynthesis	0	0	0	0	0	0
ko04330	Notch signaling pathway	0	0	0	0	0	0
ko04510	Focal adhesion	1898.44	512.51	1276.24	2358.37	494.99	1466.49
ko05161	Hepatitis B	1772.94	505.58	1187.06	2233.01	452.71	1395.42
ko00770	Pantothenate and CoA biosynthesis	74.97	57.09	162.1	54.62	111.89	129.13
ko05204	Chemical carcinogenesis	6372.81	12329.4	4606.81	3648.26	14083.2	3861.65
ko00565	Ether lipid metabolism	302.94	620.19	373.13	214.47	693.82	265.74
ko04727	GABAergic synapse	13.19	18.75	1.17	29.93	22.08	65.31
ko04724	Glutamatergic synapse	2132.07	1274.45	1669.7	2583.25	1316.21	1767.02
ko05221	Acute myeloid leukemia	1772.94	505.58	1187.06	2233.01	452.71	1395.42
ko05200	Pathways in cancer	6927.43	11550.9	4343.61	4875.5	13372.9	4057.73
ko04912	GnRH signaling pathway	2014.17	1101.49	1515.27	2407.62	1146.53	1612.53
ko00785	Lipoic acid metabolism	0	0	0	0	0	0
ko00400	Phenylalanine, tyrosine and tryptophan biosynthesis	84.21	204.65	187.94	63.8	242.01	177.61
ko00460	Cyanoamino acid metabolism	872.83	137.91	588.82	787.21	249.84	729.88
ko04146	Peroxisome	700.38	1838.67	909.28	574.17	1840.41	1164.55
ko04713	Circadian entrainment	1772.94	515.31	1191.98	2233.01	464.52	1411.06
ko00280	Valine, leucine and isoleucine degradation	9469.31	15599.7	11754.1	6909.07	17905.5	10987.3
ko00625	Chloroalkane and chloroalkene degradation	9757.12	19537.3	12001.8	7123.95	20630.9	11554.3
ko00290	Valine, leucine and isoleucine biosynthesis	110	64.51	149.77	58.84	86.87	173.94
ko05202	Transcriptional misregulation in cancer	1210.05	1523.05	469.81	748.51	1699.53	394.72
ko05332	Graft-versus-host disease	0	0	0	0	0	0
ko03420	Nucleotide excision repair	1351.65	810.43	1360.5	1287.85	772.72	1230.16
ko00564	Glycerophospholipid metabolism	584.42	936.79	638.24	517.03	1075.81	648.56
ko03040	Spliceosome	861.13	1301.6	1019.71	643.07	1237.24	1396.39
ko05111	Vibrio cholerae pathogenic cycle	0	0	0	0	0	0
ko00500	Starch and sucrose metabolism	4617.76	1239.47	3650.11	3998.23	1377.57	3159.67
ko05219	Bladder cancer	1772.94	515.31	1191.98	2233.01	464.52	1411.06
ko00190	Oxidative phosphorylation	216.72	950.3	284.45	384.25	684.03	248.98
ko05211	Renal cell carcinoma	1960.89	607.53	1328.41	2304.84	497.79	1536.74
ko04140	Regulation of autophagy	590.76	3458.27	1573.36	365.68	4208.74	1101.78
ko04971	Gastric acid secretion	25.64	33.09	47.84	23.67	28.72	61.95
ko00061	Fatty acid biosynthesis	188.17	70.95	170.35	340.52	46.89	172.59
ko04975	Fat digestion and absorption	0	0	0	0	0	0
ko04115	p53 signaling pathway	669.01	1185.39	403.13	343.51	1267.36	348.71
ko00330	Arginine and proline metabolism	11439.4	16910.6	14558.4	10444.3	19068	13484.5
ko04010	MAPK signaling pathway	1927.58	701	1385.08	2414.69	653.63	1699.16
ko00270	Cysteine and methionine metabolism	1085.37	1432.16	1624.7	1517.49	1646.41	1969.39
ko00100	Steroid biosynthesis	2161.88	3265.09	1356.25	1187.38	3460.69	1199.56
ko04650	Natural killer cell mediated cytotoxicity	1885.92	671.34	1340.33	2387.96	622.39	1549.91
ko00020	Citrate cycle (TCA cycle)	110.59	120.76	199.19	367.25	139.21	180.52
ko03460	Fanconi anemia pathway	160.45	77.31	148.27	196.11	87.22	226.83
ko05134	Legionellosis	9.76	0	70.34	84.07	1.33	18.7
ko00621	Dioxin degradation	546.34	140.77	605.99	791.63	114.96	915.79
ko05032	Morphine addiction	0	0	0	0	0	0
ko04151	PI3K-Akt signaling pathway	1903.8	508.17	1259.82	2374.36	498.98	1528.66
ko00350	Tyrosine metabolism	1508.6	4970.83	1430.09	1117.86	3802.99	1279.76
ko04080	Neuroactive ligand-receptor interaction	21.24	24.07	13.5	8.16	21.18	90.6
ko00630	Glyoxylate and dicarboxylate metabolism	30975.4	5232.29	38851.9	27901.2	4459.9	39754.5
ko00232	Caffeine metabolism	0	0	0	0	0	0
ko05016	Huntington's disease	290.12	1007.32	373.13	237.87	748.26	362.85
ko04744	Phototransduction	0	0	0	0	0	0
ko02010	ABC transporters	30.93	16.3	47.09	96.11	27.81	27.61
ko03320	PPAR signaling pathway	391.85	1059.44	688.17	441.94	1154.36	924.99
ko00720	Carbon fixation pathways in prokaryotes	138.02	294.98	215.19	160.39	262.98	188.38
ko00920	Sulfur metabolism	1828.16	1215.33	1949.74	1923.78	1324.39	2173.93
ko00360	Phenylalanine metabolism	295.34	268.74	338.12	213.86	300.29	296.86
ko04978	Mineral absorption	206.73	117.06	84.76	81.42	101.54	109.6
ko00363	Bisphenol degradation	249.43	190.66	246.53	339.43	206.37	776.26
ko01230	Biosynthesis of amino acids	2335.97	3381.8	3387.58	3790.49	3645.96	3336.61
ko04961	Endocrine and other factor-regulated calcium reabsorption	77.51	80.6	111.26	112.85	78.83	150.08
ko04066	HIF-1 signaling pathway	1965.43	608.23	1330.41	2477.54	498.14	1544.23
ko00120	Primary bile acid biosynthesis	0	0	0	34.35	0	0
ko05412	Arrhythmogenic right ventricular cardiomyopathy (ARVC)	3.35	4.34	22.92	0.95	3.98	5.01
ko04916	Melanogenesis	1895.08	554.98	1280.49	2361.77	515.68	1495.15
ko04122	Sulfur relay system	67.59	88.09	80.68	49.11	90.64	217.78
ko00230	Purine metabolism	1782.85	5765.37	2077.42	3421.27	6188.08	2009.86
ko00980	Metabolism of xenobiotics by cytochrome P450	3119.67	6396.76	3189.47	2317.42	5124.58	2762.49
ko00592	alpha-Linolenic acid metabolism	0	17.84	0	21.77	6.01	16.61
ko05140	Leishmaniasis	6529.46	11361.2	3987.82	4562.94	13189.7	3708.28
ko05212	Pancreatic cancer	1845.67	567.78	1294.74	2324.7	527.28	1498.81
ko05143	African trypanosomiasis	135.49	91.8	115.35	176.31	106.02	155.76
ko00521	Streptomycin biosynthesis	0	0	0	22.38	0	0.9
