# Supplementary material for: Kojic acid-mediated damage responses induce mycelial regeneration in the basidiomycete Hypsizygus marmoreus
Source: PLoS One. 2017 Nov 8;12(11):e0187351. doi: 10.1371/journal.pone.0187351 (PMC5678884; doi:10.1371/journal.pone.0187351)
Supplement: S3 Dataset — (XLS) [file pone.0187351.s007.xls]

subcluster 1
gene_id	Sample_KA_M	Sample_KA_P	Sample_KA_V	Sample_CK_M	Sample_CK_P	Sample_CK_V	NR_tophit_description
comp13211_c0	-2.19353991	2.951422651	0.151219706	-2.817722396	3.131731979	-1.22311203	predicted protein
comp13704_c0	-2.606203649	4.455891034	-0.663098584	-3.759360437	4.953620451	-2.380848814	hypothetical protein
comp14469_c0	-2.97309607	4.161607304	-1.594584447	-3.102379087	4.362903875	-0.854451574	_
comp9246_c0	-2.090250251	2.31123693	0.778319097	-3.075806515	2.476828725	-0.400327986	alpha-ketoglutarate catabolism dioxygenase
comp13156_c0	-2.686725327	3.767457352	-2.121731242	-2.275410913	4.350382867	-1.033972736	hypothetical protein
comp13208_c0	-2.254289137	3.423816114	-0.76338487	-3.011312383	3.817395352	-1.212225077	_
comp13369_c1	-1.334271914	2.191931402	0.10560566	-2.444682763	2.384362128	-0.902944513	_
comp13440_c1	-2.039875985	4.557781588	-1.162230873	-3.402446065	4.582604814	-2.53583348	_
comp13590_c0	-1.839580289	4.676039915	-2.405927112	-3.025993413	4.346231922	-1.750771022	cysteine peroxiredoxin
comp14195_c0	-2.532481323	3.069670939	-1.540976117	-2.55238088	2.389947435	1.166219946	hypothetical protein
comp14555_c0	-2.08279405	2.727521649	-2.04914366	-0.670152391	3.055700527	-0.981132075	predicted protein
comp15095_c0	-2.714903736	3.317410619	-1.888235339	-1.991613079	3.664883291	-0.387541755	_
comp15929_c0	-1.758294232	2.755700041	-0.663966849	-2.475894501	2.746068483	-0.603612942	_
comp16010_c0	-3.003266525	4.359042627	-1.674484759	-2.895738061	4.66751616	-1.453069442	_
comp16811_c0	-1.696052958	2.881761983	-0.617119074	-2.233138831	2.810476715	-1.145927835	nmrA-family protein
comp16910_c0	-1.940131475	3.723350606	-1.299732026	-2.788128381	3.970479228	-1.665837951	_
comp9401_c0	-2.2195436	3.373759427	-1.797716935	-2.447618167	3.980591607	-0.889472332	hydrophobin
comp17809_c0	-1.752850034	1.912935796	0.512297327	-2.264319523	2.068521753	-0.476585318	hypothetical protein
comp13194_c1	-1.780198742	3.219458197	-0.339685828	-3.565041111	3.391178361	-0.925710878	_
comp19690_c0	-0.227087379	3.038573953	-0.729421542	-3.541627222	3.159030508	-1.699468319	predicted protein
subcluster 2
gene_id	Sample_KA_M	Sample_KA_P	Sample_KA_V	Sample_CK_M	Sample_CK_P	Sample_CK_V	NR_tophit_description
comp15612_c1	0.02930009	-2.019728246	2.420797474	-0.181162374	-2.224125464	1.97491852	hypothetical protein
comp12968_c0	-1.413226345	-2.123284066	3.45693353	-0.61067241	-1.356827175	2.047076466	_
comp13678_c0	-0.049427229	-2.586075792	2.536527496	0.447720854	-2.485964307	2.137218979	glycoside hydrolase family 61 protein A
comp13963_c0	-2.093614184	-1.430331502	2.880884408	-0.653518228	-0.913663465	2.210242972	hypothetical protein
comp18174_c1	-0.244207985	-2.065393382	2.411839857	0.318498485	-2.383205369	1.962468393	hypothetical protein
comp14525_c0	-1.403923365	-0.968474406	1.786617807	-0.586989466	-0.586989466	1.759758896	hypothetical protein
comp16052_c1	-0.650740129	-1.132891824	2.471405468	-0.429284827	-1.908537887	1.650049199	GH 7 family exocellobiohydrolase
comp16052_c5	-0.339661183	-2.01974288	2.148989812	-0.178315906	-1.267838002	1.656568158	cellobiohydrolase I-II
subcluster 3
gene_id	Sample_KA_M	Sample_KA_P	Sample_KA_V	Sample_CK_M	Sample_CK_P	Sample_CK_V	NR_tophit_description
comp17880_c0	-0.048355307	-2.743539671	1.368559479	2.310133933	-2.826664074	1.93986564	hypothetical protein
comp13065_c0	1.421591037	-3.511919542	1.556291037	2.169587794	-3.218723165	1.58317284	hydrophobic surface binding protein
comp13831_c0	1.474644475	-3.031494977	2.198293348	1.786572633	-3.75865035	1.330634872	cellobiohydrolase I-I
comp13934_c1	0.480220989	-2.952128388	1.220438691	2.33364984	-2.812217586	1.730036454	predicted protein
comp14173_c0	0.692476987	-2.929055954	2.122379221	1.546276844	-2.977391967	1.545314869	endoglucanase
comp14278_c0	0.624490693	-2.559613243	2.209007136	1.29688026	-3.217703816	1.646938969	glycoside hydrolase family 10 and carbohydrate-binding module family 1 protein
comp16171_c0	1.828813653	-3.25286093	1.750928306	1.953210476	-3.373854012	1.093762508	hypothetical protein
comp18044_c0	1.998554991	-3.688725211	0.833718702	2.641692648	-3.354638603	1.569397474	_
comp18044_c2	1.938413504	-3.765563678	1.070374726	2.839692534	-3.558601297	1.475684211	POXA3a laccase
comp18305_c1	0.602072468	-3.004211037	2.676333904	0.622938105	-3.157009881	2.259876441	glycoside hydrolase family 61 protein D
comp18328_c0	1.681684923	-3.331071295	2.547376594	1.729402171	-4.590661143	1.963268749	_
comp18328_c1	1.42075625	-3.129862961	2.229928753	1.384859698	-3.55754467	1.65186293	hypothetical protein
comp18665_c4	0.344721537	-3.397356687	1.451327615	2.403261731	-2.925442438	2.123488242	manganese peroxidase 1
subcluster 4
gene_id	Sample_KA_M	Sample_KA_P	Sample_KA_V	Sample_CK_M	Sample_CK_P	Sample_CK_V	NR_tophit_description
comp11844_c0	-0.671282991	1.97747616	-1.582015653	-0.694490382	1.920060303	-0.949747437	_
comp13098_c0	-0.769855701	2.803018982	-1.177974734	-1.890692782	2.580676513	-1.545172277	predicted protein
comp13343_c0	-1.488552123	1.898782968	-0.96130512	-1.328087451	2.211636495	-0.332474768	_
comp13535_c0	-0.863499923	2.220509014	-0.761620309	-1.649509943	2.281448413	-1.227327253	predicted protein
comp13601_c0	-1.444534836	2.04731826	-1.255501012	-0.87893766	2.096484317	-0.56482907	_
comp14524_c0	-1.486951231	2.316011922	-0.945129005	-1.505965609	2.572036903	-0.95000298	_
comp14930_c0	-1.077262291	2.827838731	-1.06458214	-1.624249903	3.002032144	-2.063776541	expressed protein
comp15355_c0	-0.823522473	1.60611185	-0.792215022	-0.748994494	1.794896585	-1.036276446	_
comp15557_c0	-1.243555644	2.233005801	-0.825887888	-1.865854296	2.013212618	-0.31092059	predicted protein
comp15826_c0	-1.004710548	2.068841199	-1.010039067	-1.475321378	2.267436519	-0.846206725	predicted protein
comp16174_c0	-1.307145231	2.257639388	-0.656659157	-2.008131528	2.586864073	-0.872567545	predicted protein
comp16666_c0	-0.790341348	1.749699195	-1.232983308	-0.733572252	1.881989382	-0.87479167	predicted protein
comp16939_c0	-1.201761123	1.754957107	-0.890139789	-1.084967835	2.173160461	-0.751248822	hypothetical protein
comp17230_c0	-0.764791298	1.862466817	-0.785080221	-1.460312174	1.956984416	-0.809267541	hypothetical protein
comp17685_c0	-0.554794827	2.188035235	-0.540064799	-2.399803208	2.549910947	-1.243283348	heme peroxidase
comp17685_c3	-0.603012444	2.133965594	-0.623313013	-2.081041965	2.285628943	-1.112227115	heme peroxidase
comp17720_c0	-1.044687172	1.626690081	-0.710415542	-1.065136008	1.670474052	-0.476925412	predicted protein
comp17773_c0	-0.784381449	2.237418854	-1.195807694	-1.764987198	2.249389288	-0.741631801	conserved hypothetical protein
comp18112_c0	-1.334625886	2.02006112	-0.753503406	-1.087788708	2.164418896	-1.008562016	predicted protein
comp18184_c0	-0.802771292	1.552248659	-0.777070781	-0.659279698	1.643744439	-0.956871326	hypothetical protein
comp18480_c0	-1.030135372	1.966208704	-1.107945361	-1.121595416	2.173284016	-0.879816571	predicted protein
comp18511_c0	-0.761239495	2.057952506	-0.543847755	-2.033287644	2.222234129	-0.941811741	predicted protein
comp18684_c0	-0.531141177	1.882740413	-0.46667723	-1.611470992	2.029727484	-1.303178498	hypothetical protein
comp18839_c0	-1.319753322	2.089497658	-0.99821258	-1.232013864	2.539972332	-1.079490224	predicted protein
comp19109_c0	-1.45576923	2.419112263	-1.364929999	-1.54143738	2.740132977	-0.797108631	hypothetical protein
comp9647_c0	-0.579983178	2.181386042	-0.251134442	-2.364823923	2.106461578	-1.091906077	_
comp11748_c0	-1.164938019	2.007760063	-0.376442125	-1.759299218	2.623105832	-1.330186534	_
comp13873_c0	-0.839739073	1.524833359	-1.325165901	-1.325165901	2.015396368	-0.050158853	_
comp15372_c0	-0.782087218	1.935335928	-0.257506158	-2.24983794	2.456894589	-1.102799201	hypothetical protein
comp16030_c0	-0.89779207	1.533704343	-0.62710119	-1.032173409	1.801255024	-0.777892698	ATP-dependent DNA helicase PIF1
comp16540_c0	-1.93462477	2.486108335	-1.293760001	-1.661663525	1.928099962	0.475839999	hypothetical protein
comp16576_c0	-0.384486437	1.839868937	-1.170580482	-0.733371602	2.061808607	-1.613239023	hypothetical protein
comp11720_c0	-1.023409664	2.352758019	-0.847252709	-1.646340015	2.079401142	-0.915156773	_
comp11811_c0	-1.812980943	1.817449054	-0.981957115	-1.0012936	1.792713	0.186069603	hypothetical protein
comp13151_c0	0.314444324	1.609043246	-1.033634752	-1.296015023	1.781488307	-1.375326102	predicted protein
comp13405_c0	-1.263063628	1.52368142	-1.049265433	0.406325439	1.742499502	-1.360177301	hypothetical protein
comp14075_c0	-0.958295398	1.434612446	-0.796199886	-0.599634752	1.452990976	-0.533473386	mitochondrial chaperone bcs1
comp14680_c0	-1.01024931	1.515444603	-1.085800343	-1.333404709	1.606262026	0.307747733	FAD binding domain-containing protein
comp14689_c1	-0.624508954	1.742492356	-0.956907665	-0.991856174	1.139095765	-0.308315328	_
comp14780_c0	-1.736942236	1.417826619	0.108452875	-1.833695469	0.917790543	1.126567669	hypothetical protein
comp14802_c0	-1.949859656	2.334100589	-1.113358388	-1.321828433	0.709649798	1.34129609	_
comp14809_c0	-0.749803106	1.372999518	-0.771176757	-1.203059928	1.515880878	-0.164840605	predicted protei
comp14986_c2	-1.016781567	1.519844921	-1.1356298	-1.299438267	1.910093236	0.021911477	_
comp15828_c0	-0.972992353	1.544849096	-0.127397137	-1.39380064	1.585964468	-0.636623434	hypothetical protein
comp16618_c0	-0.869194522	1.83823077	-0.272468907	-1.508834734	1.638954632	-0.826687238	hypothetical protein
comp17204_c0	-1.185430745	1.57735059	0.128963255	-1.830196228	1.861446468	-0.55213334	putative E2-like enzyme that plays a role in formation of Atg8p-phosphatidylethanolamine conjugates
comp17318_c1	-2.047088197	1.364613589	0.225355724	-1.828031489	1.124316871	1.160833501	predicted protein
comp17341_c0	-1.166349392	1.693929563	-1.175151707	-1.126536444	1.777961905	-0.003853925	_
comp18451_c0	-0.705968646	1.299374456	-0.579843107	-0.843662511	1.668015564	-0.837915755	copii coat protein
comp18751_c0	-1.723879551	1.826347251	-0.772201033	-1.530320893	1.886646544	0.313407682	hypothetical protein
comp18771_c1	-1.844816481	0.441401557	1.290722419	-1.642423325	0.83461576	0.920500071	_
comp9217_c1	0.185715786	1.893509025	-1.892837197	-0.694878043	1.582519735	-1.074029306	hydrophobin
comp13334_c0	-1.182707766	1.438334478	-0.974219184	-1.293943008	1.850053529	0.162481951	_
comp13826_c0	0.413430444	2.109363133	-1.907368917	-0.342654589	1.142924167	-1.415694237	snodprot1
comp14311_c0	-1.249934411	1.379546756	-0.847280637	-1.217421598	1.872167196	0.062922693	hypothetical protein
comp14893_c0	-1.622690959	1.901506592	-0.440900736	-1.679859483	1.186751296	0.65519329	_
comp15891_c0	-0.822678575	1.40809302	-0.714349324	-1.01566323	1.650586966	-0.505988857	hypothetical protein
comp15998_c0	-0.854052446	1.327235447	-0.372077394	-0.883390805	1.593617854	-0.811332656	predicted protein
comp16189_c0	-1.319124814	1.646022667	-5.64E-05	-0.77906667	1.261068442	-0.808843251	hypothetical protein
comp16678_c0	-0.425809552	1.713297275	-0.473082284	-1.476152937	1.833013326	-1.171265828	predicted protein
comp17008_c0	-1.72042475	1.367694533	-0.857928274	-1.397938661	1.70460646	0.903990693	_
comp17022_c0	-1.764457925	1.62355936	0.185854951	-2.014030071	1.896429345	0.07264434	hypothetical protein
comp17142_c0	-1.059847719	1.004775146	-0.683080236	-0.742458783	1.800475526	-0.319863933	hypothetical protein
comp17166_c0	-0.489742123	1.551432605	0.008182888	-1.994668073	1.826792481	-0.901997778	hypothetical protein
comp17166_c1	-0.416927999	1.564674871	0.03223227	-2.381389018	2.000102999	-0.798693124	hypothetical protein
comp17843_c0	-1.032627349	1.121524392	-0.427787521	-1.361061408	1.520890729	0.179061157	_
comp18329_c2	-0.559832655	1.550331541	-0.599546009	-1.123409984	1.71373954	-0.981282434	_
comp18592_c0	-0.53210975	1.297965249	-0.736417745	-0.952578213	1.596708556	-0.673568096	hypothetical protein
comp18633_c0	-0.750831543	1.098356057	-0.781791852	-0.947420209	1.480720878	-0.099033332	predicted protein
comp18707_c0	-1.309550926	1.475972128	-0.019387867	-1.694214777	1.876732242	-0.3295508	predicted protein
comp12297_c0	-0.801210805	1.233314255	-0.783461458	-0.667099531	1.570025427	-0.551567888	iron reductase
comp12438_c0	-1.207651703	1.371258581	-0.393518248	-1.259532065	1.715902014	-0.22645858	hypothetical protein
comp13023_c0	-0.916802845	1.652757071	-0.625324461	-0.501446201	1.155105589	-0.764289153	_
comp13447_c0	-0.201190192	1.664359608	-0.260011108	-1.701363605	1.706398876	-1.20819358	hypothetical protein
comp13521_c0	-0.61093027	1.541209178	-0.069339546	-1.604580769	1.597564568	-0.853923161	_
comp13715_c0	-1.590426407	1.245711416	0.481058471	-1.416066682	1.524911035	-0.245187833	_
comp14044_c1	-0.623207274	1.358188758	-0.412195081	-1.211781029	1.52124704	-0.632252414	hypothetical protein
comp14110_c0	-1.158133728	1.309672567	-1.151044304	-1.123029927	1.472299289	0.650236104	hypothetical protein
comp14439_c0	-0.690107034	1.287676712	-0.297285789	-1.07604522	1.523439896	-0.747678565	_
comp14539_c0	-1.710605646	1.430999721	-0.070390194	-1.729985423	1.654932088	0.425049453	hypothetical protein
comp14567_c0	-0.825834476	1.396253932	0.105902498	-1.461689058	1.37851064	-0.593143537	predicted protein
comp14785_c0	-1.008859293	1.765111053	-0.926829105	-0.331759507	1.29023237	-0.787895518	predicted protein
comp14889_c0	-0.403276524	1.265774267	-1.225028123	-0.597923955	1.543878721	-0.583424385	predicted protein
comp15167_c0	-1.29182921	1.064009945	-0.331357574	-1.108965152	0.782268848	0.885873142	hypothetical protein
comp15462_c0	-1.018455589	1.249371482	-0.457061559	-0.930992748	1.294763385	-0.137624971	NAD(P)-binding protein
comp15482_c0	-0.526428427	1.245222433	-0.493152272	-0.982657614	1.369305043	-0.612289164	_
comp15531_c0	-0.872930125	1.375934508	-0.003326762	-1.833007958	1.610007949	-0.276677611	predicted protein
comp15640_c1	-1.392886052	1.429532415	0.298792565	-1.510860275	1.503954274	-0.328532926	hypothetical protein
comp15686_c0	-1.006608745	1.444973062	-0.3748353	-1.293430912	1.57796049	-0.348058595	alpha/beta-Hydrolase
comp15800_c0	-1.623596027	1.116766459	0.05604123	-1.154110743	1.290674099	0.314224982	_
comp15871_c0	-1.62597231	1.035878911	-0.025579768	-1.114787735	1.11900945	0.611451453	_
comp15906_c1	-1.508430586	0.839939395	-0.630175859	-1.060415765	0.887456393	1.471626422	hypothetical protein
comp16583_c0	-0.507124199	1.283037518	-0.391376333	-1.001728956	1.269493386	-0.652301416	hypothetical protein
comp16588_c0	-1.164429439	1.275254216	0.119865957	-1.921546492	1.625941303	0.064914454	hypothetical protein
comp17069_c0	-1.620600522	0.864403909	0.444900221	-1.196721146	0.635189109	0.872828429	_
comp17072_c0	-0.884685818	1.319461893	-0.447567907	-1.148379641	1.59152902	-0.430357547	predicted protein
comp17447_c0	-0.521320898	1.43899776	-0.405315404	-0.959999878	1.253421818	-0.805783397	hypothetical protein
comp18050_c0	-0.979847476	1.218438072	-0.715177361	-0.80511152	1.95989006	-0.678191776	_
comp18179_c0	-0.369011042	1.219132706	-0.85252828	-0.985363962	1.486661904	-0.498891325	rCop c3
comp18401_c0	-0.1829563	0.84775972	-0.694922977	-0.482235656	1.41412976	-0.901774547	hypothetical protein
comp20075_c0	-0.67432019	1.477178131	-0.139514364	-1.253426163	1.548910336	-0.95882775	predicted protein
comp9521_c1	-0.198960787	1.731323034	-0.105942373	-1.574273207	1.72212654	-1.574273207	predicted protein
comp9779_c0	-1.022903033	2.296577742	-1.261689893	-0.735621081	1.074593495	-0.350957231	_
comp11977_c0	-1.265726938	1.809805693	-0.614962379	-1.265726938	2.007788951	-0.671178389	_
comp12215_c0	-1.401165513	1.048695954	-0.600069581	-0.969826201	1.327909295	0.594456046	_
comp12664_c0	-1.49837288	0.949537422	0.274369964	-1.10538773	1.269123537	0.110729687	hypothetical protein
comp13128_c0	0.117495792	1.280324668	-1.135275302	-0.377357817	1.069123381	-0.954310722	_
comp13216_c0	-0.867258401	1.711190793	-0.522122915	-1.181894003	1.060279346	-0.20019482	_
comp13844_c0	-0.303988024	1.231716482	-0.601588398	-1.055782029	1.412093511	-0.682451542	hypothetical protein
comp13962_c0	-0.848083216	1.135241898	-1.014861663	1.009131516	0.992007885	-1.27343642	hypothetical protein
comp14215_c0	-1.552985498	0.937273545	0.106615804	-1.003483234	1.173878356	0.338701027	predicted protein
comp15828_c1	-0.814376034	1.337691207	-0.059940016	-1.340265241	1.462199408	-0.585309324	cytochrome P450 4F5
comp16181_c0	0.116760798	1.359544905	-1.087240078	-0.118854182	1.051447439	-1.321658882	GMC oxidoreductase
comp16181_c1	0.05199598	1.379815096	-0.998054464	-0.427563436	1.145283176	-1.151476352	hypothetical protein
comp16224_c0	-1.199885355	1.084032016	-0.151922856	-1.176495535	1.188172457	0.256099273	hypothetical protein
comp16498_c0	-1.206640179	1.218665656	-0.9624648	-0.987999893	0.790546635	1.147892581	_
comp17612_c0	-0.488001486	1.215117955	-0.547318989	-0.959835616	1.458817938	-0.678779802	glycoside hydrolase family 37 protein
comp18211_c1	0.746803394	0.667311761	-0.156215791	-1.565732199	0.946231478	-0.638398643	hypothetical protein MPER_08730 [Moniliophthora perniciosa FA553]
comp18303_c0	-0.976879122	1.69739566	-0.777298502	-0.705721569	0.841508933	-0.0790054	_
comp18353_c0	-0.985337041	1.105781982	-0.56817949	-1.3304343	1.392630477	0.385538372	hypothetical protein CC1G_09354 [Coprinopsis cinerea okayama7#130]
comp18412_c0	-1.349604613	1.099652115	-0.04687169	-1.049426102	1.034121222	0.312129067	alcohol oxidase [Coniophora puteana RWD-64-598 SS2]
comp7884_c0	-1.364267843	0.049059288	0.216129163	-1.70166274	1.012665051	1.788077081	_
comp11583_c0	0.249460031	1.004513044	-0.780507397	-0.371809597	1.184327499	-1.28598358	_
comp11829_c0	-1.068634707	1.197402187	-0.399607942	-1.068634707	1.244611145	0.094864025	_
comp13066_c0	-0.662417749	1.109130323	0.013518412	-1.419440996	0.106627816	0.852582193	hypothetical protein AGABI1DRAFT_70618 [Agaricus bisporus var. burnettii JB137-S8]
comp13512_c0	-1.123000756	1.834101286	-0.894182065	-0.986864068	1.390068826	-0.220123223	_
comp13663_c0	-1.298332803	0.869244443	-0.30185587	-0.602773471	0.889465837	0.444251864	_
comp13716_c0	-1.012532082	1.012853236	0.068387913	-1.453409586	0.506941337	0.877759181	_
comp13778_c0	-1.380110368	0.534802003	1.698375263	-1.176880731	0.530622294	-0.20680846	_
comp14169_c0	0.285508068	1.068996727	-0.781622395	-0.675065136	1.211021934	-1.108839198	ribonucleotide reductase small subunit [Coprinopsis cinerea okayama7#130]
comp14241_c0	-1.55993893	0.6555428	-0.589448172	-0.916895755	0.556514863	1.854225195	_
comp14296_c2	0.454525644	0.866823615	-1.053488746	-0.097048507	1.041474572	-1.212286578	histone 3 [Coprinopsis cinerea histone H3 [Laccaria bicolor S238N-H82]
comp14327_c0	-0.39008858	1.311198039	-0.565530586	-1.480997076	1.13107727	-0.005659067	hypothetical protein PUNSTDRAFT_99280 [Punctularia strigosozonata HHB-11173 SS5]
comp14560_c0	-0.154958015	0.950571667	-0.370429203	-0.66424584	1.429814395	-1.190753005	hypothetical protein CERSUDRAFT_88901 [Ceriporiopsis subvermispora B]
comp14560_c1	-0.079014723	1.129646478	-0.515663145	-0.673054886	1.240268018	-1.102181741	hypothetical protein SERLA73DRAFT_169696 [Serpula lacrymans var. lacrymans S7.3]
comp14697_c0	-2.135186666	1.265920121	-0.454497231	-0.49426776	1.302809683	0.515221853	hypothetical protein PUNSTDRAFT_50377 [Punctularia strigosozonata HHB-11173 SS5]
comp14819_c0	-0.361250544	1.436035286	-0.641048428	-0.81638319	1.056550782	-0.673903905	mannitol-1-phosphate dehydrogenase MPDH1 [Laccaria bicolor S238N-H82]
comp14823_c0	-0.946292285	0.985835602	-0.254582972	-1.256773853	1.076510665	0.395302843	long-chain-fatty-acid-CoA-ligase [Laccaria bicolor S238N-H82]
comp14898_c0	-0.585058863	1.236485535	-0.597297512	-1.127422101	1.171847627	-0.098554686	hypothetical protein SERLA73DRAFT_191518 [Serpula lacrymans var. lacrymans S7.3]
comp14983_c0	-0.411556296	1.065975009	-0.270938939	-0.401109099	1.002800928	-0.985171603	predicted protein [Laccaria bicolor S238N-H82]
comp15073_c0	-0.078661644	0.672918931	-0.299306403	-0.730738341	1.295808814	-0.860021357	_
comp15130_c0	-0.619024673	0.496452544	-0.062974864	-1.057145786	0.402285833	0.840406946	_
comp15178_c0	-1.493470965	0.879635854	-0.132014506	-1.12812059	0.847368202	1.026602005	_
comp15403_c1	0.173718145	0.952790981	-0.551911947	-0.574272056	1.05717209	-1.057497212	C-4 methyl sterol oxidase [Punctularia strigosozonata HHB-11173 SS5]
comp15504_c0	-0.656976474	1.242041278	-0.438796304	-1.335048379	1.168144566	0.020635314	hypothetical protein STEHIDRAFT_70886 [Stereum hirsutum FP-91666 SS1]
comp15769_c0	-0.773101709	0.916194132	-0.15358452	-1.376813367	1.048194757	0.339110708	MFS general substrate transporter [Stereum hirsutum FP-91666 SS1]
comp16377_c1	-0.540063927	1.111478417	-0.477377207	-0.815225393	1.40050814	-0.67932003	cyclohexanone monooxygenase [Parvibaculum lavamentivorans DS-1]
comp16476_c0	-0.447107946	1.060450051	-0.1038062	-1.061986024	1.01036482	-0.457914701	hypothetical protein AGABI1DRAFT_126448 [Agaricus bisporus var. burnettii JB137-S8]
comp16793_c1	-0.621504225	1.094586538	-0.373928614	-0.86409336	1.421633315	-0.656693653	Epa4p [Candida glabrata]
comp16801_c0	-0.370015734	1.16921062	-0.794155441	-0.764952906	1.372175128	-0.612261668	predicted protein [Laccaria bicolor S238N-H82]
comp17001_c0	-0.522463304	1.377555815	-0.41250952	-1.45846845	1.438051609	-0.422166149	ankyrin repeat family protein [Laccaria bicolor S238N-H82]
comp17024_c0	-1.455607584	1.156295459	-0.76444568	-0.760462166	0.801780258	1.022439712	hypothetical protein SERLADRAFT_349023 [Serpula lacrymans var. lacrymans S7.9]
comp17479_c0	-0.948838848	1.323006191	-1.003902444	-1.331558627	1.356182471	0.605111257	carbohydrate esterase family 4 protein [Serpula lacrymans var. lacrymans S7.3]
comp17489_c0	0.236876838	0.615604774	-0.158607864	-0.566265833	0.987278572	-1.114886486	predicted protein [Laccaria bicolor S238N-H82]
comp17511_c0	-0.919900012	1.222853261	-0.65927814	-0.842468525	0.679453581	0.519339836	hypothetical protein AGABI2DRAFT_185801 [Agaricus bisporus var. bisporus H97]
comp17570_c0	-1.06059728	1.518887596	-0.942850841	-1.066514014	1.797677785	-0.246603246	_
comp17794_c0	-0.336487623	0.967562519	-0.131116781	-1.241586374	1.130411942	-0.388783683	linoleate diol synthase [Laccaria bicolor S238N-H82]
comp18090_c0	-0.716431918	1.121400992	0.085989565	-1.423900615	1.041417443	-0.108475466	hypothetical protein AGABI1DRAFT_110884 [Agaricus bisporus var. burnettii JB137-S8]
comp18147_c0	0.165608684	0.928908426	-0.727282423	-0.430242133	1.187809606	-1.124802161	predicted protein [Laccaria bicolor S238N-H82]
comp18165_c0	0.208532919	0.825349136	-0.367295942	-0.630827059	0.862879551	-0.898638605	hypothetical protein PUNSTDRAFT_145612 [Punctularia strigosozonata HHB-11173 SS5]
comp18494_c0	-0.780161952	1.341868359	-0.528211045	-1.016360173	1.488993358	-0.506128547	_
comp18720_c0	-0.102394776	1.159191182	-0.670731317	-0.607346205	1.182149643	-0.960868527	plant expansin [Coniophora puteana RWD-64-598 SS2]
comp18745_c0	-0.100337996	0.736932504	-0.819601589	-0.284762568	0.806980001	-0.339210352	_
comp19417_c0	-0.139729187	1.689126804	-0.764220052	-1.280702815	1.031639231	-0.53611398	_
comp26530_c0	-0.016434913	1.077714943	-1.397402785	0.007900279	1.199683275	-0.871460798	_
comp43320_c0	-0.92609814	1.935704566	-0.36780359	-1.20507409	0.777995514	-0.21472426	hypothetical protein CC1G_06122 [Coprinopsis cinerea okayama7#130]
comp9390_c0	-0.557790348	1.261763171	-0.568117486	-0.58060843	1.461460637	-1.016707545	hypothetical protein SERLADRAFT_379729 [Serpula lacrymans var. lacrymans S7.9]
comp11663_c0	-0.458651284	0.853292723	-0.409741683	-0.707823036	0.732127033	-0.009203753	_
comp12612_c1	-1.449530752	0.943727456	-0.171749761	-1.995499122	1.517991624	1.155060555	_
comp12858_c1	-0.808733391	0.642437894	-0.909763311	-0.902307506	1.073318898	0.905047416	hypothetical protein SERLADRAFT_339737 [Serpula lacrymans var. lacrymans S7.9]
comp13015_c0	-0.538253922	1.150747543	0.055822286	-1.658309674	0.397241678	0.59275209	_
comp13057_c1	-1.538198903	0.649187068	-0.901474975	-0.6565611	0.240643331	2.206404578	_
comp13367_c0	-1.084566377	1.090553787	-0.105800211	-0.626839064	1.257825821	-0.531173955	_
comp13476_c0	-0.993362738	0.488416313	-0.151044143	-1.309836402	1.030125615	0.935701356	_
comp13481_c0	-0.846124348	1.37737274	-0.97764518	-0.616841594	0.747194173	0.31604421	hypothetical protein CC1G_08561 [Coprinopsis cinerea okayama7#130]
comp13820_c0	-0.324946103	1.015933924	-0.270351128	-0.952254894	1.204306965	-0.672688764	hypothetical protein MPER_11822 [Moniliophthora perniciosa FA553]
comp13956_c0	-0.962804357	0.960682749	-0.202187495	-0.624279752	1.62810741	-0.799518553	cyclopentanone 1,2-monooxygenase [Paracoccidioides brasiliensis Pb03]
comp13984_c0	-0.932806197	1.217073725	-0.379622405	-1.108044998	0.586238993	0.617160882	_
comp14012_c0	-0.048579613	0.924567364	-0.400845017	-0.650524132	1.078964373	-0.903582976	_
comp14129_c0	-0.62787077	1.498326421	-0.657977525	-1.159570795	0.927198455	0.019894214	_
comp14135_c0	-0.460071098	1.19621785	-1.229266437	-0.870429076	0.99038452	0.373164241	_
comp14147_c0	-0.596629528	0.741977308	-0.803725762	-0.719113535	1.215510457	0.16198106	_
comp15372_c2	-0.640359395	0.985648793	-0.017467439	-1.136468505	1.472101476	-0.663454929	_
comp15396_c0	-0.513099129	1.129294095	-0.378375233	-1.191671883	0.535401458	0.418450692	hypothetical protein SERLA73DRAFT_191518 [Serpula lacrymans var. lacrymans S7.3]
comp15459_c0	-1.429188106	0.684468676	-1.008250005	-0.47321273	0.358892804	1.867289361	_
comp16153_c0	-0.667642215	0.723673405	-0.195647135	-1.123922697	0.989110968	0.274427674	homoserine O-acetyltransferase [Auricularia delicata TFB-10046 SS5]
comp17615_c0	-0.545098749	0.850737444	-0.577835535	-0.748351926	1.092826518	-0.072277753	hypothetical protein SERLA73DRAFT_102367 [Serpula lacrymans var. lacrymans S7.3]
comp18377_c0	-0.628796972	1.152962636	-0.401431186	-1.018835996	1.077367979	-0.181266461	hypothetical protein SERLA73DRAFT_80222 [Serpula lacrymans var. lacrymans S7.3]
comp18395_c0	-0.693075818	1.067111363	-0.709949637	-0.942147571	1.452756718	-0.174695055	hypothetical protein PHACADRAFT_147361 [Phanerochaete carnosa HHB-10118-sp]
comp19136_c1	-0.246827612	1.037563903	-0.591963098	-0.619321525	1.33326472	-0.912716388	predicted protein [Laccaria bicolor S238N-H82]
comp23200_c0	0.795463586	0.72242384	-1.053263984	-0.250300831	1.145602711	-1.359925322	_
comp7648_c0	-1.365165657	0.861795088	-0.823553231	-1.184757251	0.977775616	1.533905435	_
comp9598_c0	-1.066354622	-0.195989903	0.098552304	-0.429730002	0.925167224	0.668354998	_
subcluster 5
gene_id	Sample_KA_M	Sample_KA_P	Sample_KA_V	Sample_CK_M	Sample_CK_P	Sample_CK_V	NR_tophit_description
comp12497_c0	0.983855	-1.704924934	0.799672988	0.850073461	-1.861840617	0.933164102	_
comp12990_c0	1.151583711	-2.343201464	0.991622597	1.852006097	-2.467116916	0.815105975	hypothetical protein AGABI2DRAFT_195533 [Agaricus bisporus var. bisporus H97]
comp13223_c0	0.456929252	-1.511574394	0.763110898	0.90601497	-1.623306918	1.008826192	predicted protein [Laccaria bicolor S238N-H82]
comp13602_c0	1.338435936	-2.296379344	1.114869895	0.904962059	-2.164696235	1.102807688	_
comp13710_c1	0.270340194	-1.736646236	0.981758251	1.571835162	-2.017532518	0.930245148	hypothetical protein PUNSTDRAFT_74859 [Punctularia strigosozonata HHB-11173 SS5]
comp13721_c0	0.813050044	-2.881378436	1.534146378	2.122272418	-2.873601085	1.285510681	_
comp13754_c0	0.87047372	-2.103485845	1.186119699	1.188915128	-2.259640582	1.11761788	D-isomer specific 2-hydroxyacid dehydrogenase [Punctularia strigosozonata HHB-11173 SS5]
comp13914_c0	0.072791189	-1.825294288	1.777802141	0.837670724	-2.225145384	1.362175618	endocellulase [Fomitiporia mediterranea MF3/22]
comp13918_c0	0.999499649	-2.331796629	1.14925992	0.816029767	-1.802728585	1.169735878	_
comp13964_c0	0.825858042	-2.043932256	1.053493829	1.206697129	-1.76778235	0.725665606	hypothetical protein AGABI1DRAFT_109487 [Agaricus bisporus var. burnettii JB137-S8]
comp13974_c0	1.154295111	-2.746115091	1.276439225	1.527112414	-2.364808449	1.15307679	hypothetical protein AGABI2DRAFT_192194 [Agaricus bisporus var. bisporus H97]
comp13996_c0	1.11944041	-2.347232457	1.575014553	0.854864251	-2.363292308	1.161205551	glycoside hydrolase family 61 protein I [Heterobasidion parviporum]
comp14107_c0	1.339484879	-2.589955332	0.918708158	1.563206361	-2.589955332	1.358511268	hypothetical protein AGABI1DRAFT_108672 [Agaricus bisporus var. burnettii JB137-S8]
comp14360_c0	0.318027726	-1.876138043	1.289917667	0.946614095	-1.954364284	1.275942839	hypothetical protein PHACADRAFT_265159, partial [Phanerochaete carnosa HHB-10118-sp]
comp14605_c0	0.529380713	-1.734126011	0.896251385	0.93226601	-1.812758521	1.188986424	hypothetical protein SERLA73DRAFT_160151 [Serpula lacrymans var. lacrymans S7.3]
comp15092_c0	0.692302175	-1.502640268	0.746801709	0.970683005	-1.796061935	0.888915315	hypothetical protein SERLA73DRAFT_113625 [Serpula lacrymans var. lacrymans S7.3]
comp15257_c0	0.440938584	-2.284604957	1.090084462	1.691752527	-2.48696519	1.548794574	hypothetical protein AGABI2DRAFT_185801 [Agaricus bisporus var. bisporus H97]
comp15387_c0	2.019458502	-2.415635099	0.937983621	1.197361941	-2.30740242	0.568233455	hypothetical protein AGABI1DRAFT_56992 [Agaricus bisporus var. burnettii JB137-S8]
comp15406_c0	2.339764232	-2.952639997	0.771366546	1.720220482	-2.586990524	0.708279262	hypothetical protein [Termitomyces sp. NS/Mg]
comp15500_c0	1.952271592	-2.282118184	0.917554161	1.813749738	-2.742959373	0.341502066	glycoside hydrolase family 1 protein [Serpula lacrymans var. lacrymans S7.3]
comp15637_c0	1.093054065	-2.089938015	0.710521306	1.167118272	-2.051294915	1.170539287	predicted protein [Laccaria bicolor S238N-H82]
comp15787_c0	0.548866756	-1.775576936	1.206371326	0.460240996	-1.62508531	1.185183168	FAD/FMN-containing dehydrogenase [Verticillium dahliae VdLs.17]
comp16016_c0	0.674673683	-2.410165063	1.063680648	1.552964616	-2.179857435	1.298703551	aspartic protease [Pholiota nameko]
comp16091_c0	1.58081142	-2.331617359	0.606239587	1.644306903	-2.828614949	1.328874398	_
comp16176_c0	0.481945205	-1.529767547	0.817570027	0.938264079	-1.686705851	0.978694088	hypothetical protein SERLA73DRAFT_188069 [Serpula lacrymans var. lacrymans S7.3]
comp16230_c0	1.157390657	-2.508767927	0.762783562	2.343020559	-2.411866943	0.657440093	inorganic phosphate transporter [Laccaria bicolor S238N-H82]
comp16340_c0	0.230397866	-1.792663384	1.025918794	1.771962479	-1.903920135	0.668304379	general substrate transporter [Dichomitus squalens LYAD-421 SS1]
comp16349_c1	1.258653334	-2.24458477	0.909396752	1.397388416	-2.032083098	0.711229366	hypothetical protein SERLA73DRAFT_70617 [Serpula lacrymans var. lacrymans S7.3]
comp16598_c0	0.848115152	-2.056649725	0.768798292	1.464493954	-2.196600569	1.171842896	tripeptidyl peptidase A [Fomitiporia mediterranea MF3/22]
comp16756_c0	1.155203783	-2.807705796	1.095115135	1.569046324	-2.325669558	1.314010112	hypothetical protein CC1G_05783 [Coprinopsis cinerea okayama7#130]
comp16846_c0	0.590039591	-1.669152749	0.641298336	0.87755491	-1.784806388	1.345066299	hypothetical protein AGABI1DRAFT_118670 [Agaricus bisporus var. burnettii JB137-S8]
comp17053_c0	0.830734969	-1.826501905	0.581021629	1.074605619	-1.719778755	1.059918443	alpha/beta-hydrolase [Trametes versicolor FP-101664 SS1]
comp17053_c2	1.12411942	-2.016626614	0.820990838	1.026105845	-2.057268599	1.10267911	hypothetical protein CERSUDRAFT_110727 [Ceriporiopsis subvermispora B]
comp17054_c0	0.323003397	-2.46671244	1.971153828	0.496798273	-1.899457814	1.575214756	glycoside hydrolase family 81 protein [Schizophyllum commune H4-8]
comp17054_c1	0.344311425	-2.432494434	1.885849191	1.142100495	-2.44322084	1.503454162	glycoside hydrolase family 81 protein [Schizophyllum commune H4-8]
comp17062_c0	0.703147489	-2.148922159	0.598200196	1.775429012	-2.214632455	1.286777917	predicted protein [Laccaria bicolor S238N-H82]
comp17119_c0	0.30866084	-1.884092091	1.168020898	1.095705721	-1.611311646	0.923016279	galactan 1,3-beta-galactosidase [Punctularia strigosozonata HHB-11173 SS5]
comp17269_c0	0.495537218	-2.118007754	0.924038008	1.302844574	-2.416941186	1.81252914	hypothetical protein PUNSTDRAFT_141661 [Punctularia strigosozonata HHB-11173 SS5]
comp17389_c1	0.710896121	-1.971416356	0.989954827	1.405490614	-2.310938757	1.17601355	predicted protein [Laccaria bicolor S238N-H82]
comp17673_c0	0.748140438	-2.023531958	1.491200035	0.306526397	-2.1200994	1.597764488	alcohol oxidase [Gloeophyllum trabeum]
comp17699_c0	0.408528665	-2.581552837	1.01957326	1.785780768	-2.320276743	1.687946888	oligopeptide transporter protein OPT variant 1 [Agaricus bisporus var. bisporus H97]
comp17946_c1	0.874011115	-2.075420474	1.039822131	1.066650387	-1.98401633	1.078953171	_
comp18114_c0	0.772592002	-1.691023431	0.939543653	0.755892427	-1.903792553	1.126787902	NAD-dependent formate dehydrogenase [Moniliophthora perniciosa]
comp18288_c0	0.545840953	-1.854696977	0.606045587	0.890540355	-1.815558583	1.627828664	hypothetical protein FOMMEDRAFT_19616 [Fomitiporia mediterranea MF3/22]
comp19006_c1	0.81468368	-1.809098069	0.740694888	0.787780024	-2.278052462	1.743991939	cytochrome P450 [Dichomitus squalens LYAD-421 SS1]
comp19016_c1	1.323130846	-2.057322714	0.830229597	1.09324147	-2.051332276	0.862053076	predicted protein [Laccaria bicolor S238N-H82]
comp19622_c0	0.939324931	-2.327158837	1.175417681	1.444040178	-2.621085008	1.389461055	hypothetical protein AGABI1DRAFT_116161 [Agaricus bisporus var. burnettii JB137-S8]
comp20593_c0	1.939970507	-2.842260662	1.010450346	1.734506238	-2.75351645	0.910850022	hypothetical protein AGABI1DRAFT_67318 [Agaricus bisporus var. burnettii JB137-S8]
comp8140_c0	0.68403249	-2.314489188	1.471044649	1.922478368	-2.761196145	0.998129826	_
comp13731_c0	0.843933999	-1.563316336	1.307701093	1.154316644	-2.481750984	0.739115583	hypothetical protein TRAVEDRAFT_59269 [Trametes versicolor FP-101664 SS1]
comp13955_c0	0.797250652	-1.659504324	0.800798387	1.231723312	-1.815000405	0.644732378	hypothetical protein SERLADRAFT_453535 [Serpula lacrymans var. lacrymans S7.9]
comp14659_c0	0.956579587	-1.749872371	0.744728087	1.200427838	-1.760879362	0.609016222	predicted protein [Postia placenta Mad-698-R]
comp14925_c0	0.538780677	-1.525649434	0.892449488	0.939135419	-1.699698479	0.854982328	glycoside hydrolase family 16 protein [Laccaria bicolor S238N-H82]
comp14962_c0	0.891259645	-1.837701837	0.546221081	1.098273965	-1.638913565	0.940860712	hypothetical protein [Paramecium tetraurelia strain d4-2]
comp14991_c0	0.159785016	-1.559795618	0.38485692	3.183596246	-1.9507265	-0.217716064	Cupredoxin [Punctularia strigosozonata HHB-11173 SS5]
comp15405_c0	0.305392818	-1.48273994	0.907728426	0.70233986	-1.789015546	1.356294382	predicted protein [Laccaria bicolor S238N-H82]
comp15777_c0	0.886615606	-1.442517447	0.908948502	1.098704181	-1.924337297	0.472586455	hypothetical protein MYCTH_2301517 [Myceliophthora thermophila ATCC 42464]
comp16061_c0	1.154021738	-2.142860794	0.247998964	1.760337933	-1.798977713	0.779479872	predicted protein [Fibroporia radiculosa]
comp16329_c0	0.660221552	-1.402349002	0.653447051	0.620895932	-1.541547488	1.009331953	hypothetical protein AGABI2DRAFT_182882 [Agaricus bisporus var. bisporus H97]
comp17548_c1	0.184383452	-1.766223354	0.704401118	0.998516907	-1.901132568	1.780054445	hypothetical protein STEHIDRAFT_161859 [Stereum hirsutum FP-91666 SS1]
comp9590_c0	0.55905195	-1.264568026	0.657811077	0.703010496	-1.668958281	1.013652784	_
comp10728_c0	0.235209957	-1.834759128	1.301942007	1.059428224	-1.413118894	0.651297834	_
comp12385_c0	-0.121020017	-1.958014429	0.390789371	1.578888615	-1.402114394	1.511470854	_
comp13816_c0	0.958551792	-1.502290914	0.63676473	0.729609686	-1.609445054	0.78680976	_
comp14038_c0	1.304805312	-1.365046087	0.478085065	1.33606606	-2.048373717	0.294463367	hypothetical protein AGABI2DRAFT_146117 [Agaricus bisporus var. bisporus H97]
comp14049_c1	1.202964688	-1.559556859	0.336873514	1.471798969	-2.169069242	0.716988929	_
comp14130_c0	1.047523408	-1.763247367	0.535256382	1.423787042	-1.714783764	0.471464299	_
comp15436_c0	0.190646866	-1.585106059	0.997851306	0.797330639	-1.433463684	1.032740932	hypothetical protein AGABI2DRAFT_123448 [Agaricus bisporus var. bisporus H97]
comp15933_c0	0.724042657	-1.640119917	1.093242561	0.943037635	-1.641202615	0.520999678	_
comp16299_c0	0.98315064	-1.947159726	0.706454962	0.928847383	-1.35354276	0.682249502	hypothetical protein PUNSTDRAFT_94475 [Punctularia strigosozonata HHB-11173 SS5]
comp17302_c0	1.05261901	-1.371604328	0.592970049	0.805973149	-1.849584971	0.769627092	_
comp17302_c1	0.799855428	-1.568915373	0.874852656	0.911316466	-1.652321331	0.635212154	hypothetical protein TRAVEDRAFT_28809 [Trametes versicolor FP-101664 SS1]
comp17634_c0	1.681840902	-1.703913495	0.486326058	1.134893309	-1.892900707	0.293753933	hypothetical protein AGABI1DRAFT_132278 [Agaricus bisporus var. burnettii JB137-S8]
comp17831_c0	1.384778482	-1.696365757	0.785776271	1.322962706	-1.969986918	0.172835217	hypothetical protein FOMMEDRAFT_141224 [Fomitiporia mediterranea MF3/22]
comp18425_c0	-0.785754757	-1.270084894	0.067109957	2.808775629	-1.520892998	0.700847063	_
comp18983_c1	0.442184791	-1.492166659	0.606060348	0.373106797	-1.456104133	1.526918856	glycoside hydrolase family 35 protein [Stereum hirsutum FP-91666 SS1]
comp19042_c0	1.422060471	-1.496684711	0.415433907	0.842283287	-2.002611351	0.819518396	hypothetical protein SCHCODRAFT_60743 [Schizophyllum commune H4-8]
comp21630_c0	0.007111035	-1.663720228	1.024864904	0.988848828	-1.526052565	1.168948026	MFS general substrate transporter [Dichomitus squalens LYAD-421 SS1]
comp10087_c0	-0.57093337	-0.639975015	-0.57093337	2.968370413	-0.668544167	-0.51798449	_
comp101532_c0	-0.569613736	-0.569613736	-0.270955421	2.286375961	-0.569613736	-0.306579331	Holliday junction resolvase-like protein [Enterococcus faecalis V583]
comp105290_c0	-0.498755466	-0.498755466	-0.498755466	2.343217653	-0.498755466	-0.348195789	V family ATP synthase subunit B, partial [Enterococcus faecalis]
comp10749_c0	-0.816048277	-0.66965879	-0.525268881	3.359313535	-0.788303287	-0.560034299	arginine deiminase [Enterococcus faecalis V583]
comp10766_c0	-0.563838952	-0.689369834	-0.516533237	3.078092361	-0.756484029	-0.55186631	enolase [Enterococcus faecalis V583]
comp108046_c0	-0.482550437	-0.482550437	-0.482550437	2.412752184	-0.482550437	-0.482550437	30S ribosomal protein S4 [Enterococcus faecalis]
comp108417_c0	-0.350722777	-0.350722777	-0.350722777	1.753613883	-0.350722777	-0.350722777	cell division protein DivIVA [Enterococcus faecalis V583]
comp111583_c0	-0.436764402	-0.436764402	-0.436764402	2.183822009	-0.436764402	-0.436764402	_
comp113821_c0	-0.264950516	-0.362561313	-0.362561313	1.440665723	-0.199062581	-0.251530001	iron-sulfur cluster binding protein [Enterococcus faecalis 62]
comp1155_c0	-0.658784514	-0.553814954	-0.742848779	3.330114493	-0.742848779	-0.631817466	aldehyde-alcohol dehydrogenase [Enterococcus faecalis OG1RF]
comp11795_c0	-0.526067621	-0.893438687	-0.679313882	3.315234633	-0.755935163	-0.46047928	short chain dehydrogenase family protein [Enterococcus faecalis 62]
comp11872_c0	2.292700135	-1.655089932	0.065373155	1.182829	-1.59984409	-0.285968267	hypothetical protein CC1G_08182 [Coprinopsis cinerea okayama7#130]
comp119522_c0	-0.362054509	-0.459665305	-0.459665305	2.076387595	-0.459665305	-0.33533717	thioredoxin reductase [Enterococcus faecalis]
comp122796_c0	-0.376375039	-0.308630433	-0.432958568	1.983881174	-0.432958568	-0.432958568	cell division protein FtsZ [Enterococcus faecalis V583]
comp122969_c0	-0.482408194	-0.268283388	-0.482408194	2.197916163	-0.482408194	-0.482408194	_
comp123274_c0	-0.309720378	-0.473219111	-0.473219111	2.202596821	-0.473219111	-0.473219111	secreted antigen salB [Enterococcus faecalis D32]
comp124892_c0	-0.540560738	-0.540560738	-0.540560738	2.702803688	-0.540560738	-0.540560738	_
comp125143_c0	-0.380653629	-0.380653629	-0.380653629	1.903268144	-0.380653629	-0.380653629	magnesium-importing ATPase [Enterococcus faecalis OG1RF]
comp12556_c0	0.483505645	-1.377751215	0.943908945	0.722186267	-1.428185937	0.656336295	_
comp12705_c0	-0.583580785	-0.681191581	-0.681191581	3.021465962	-0.681191581	-0.394310434	rib/alpha/Esp surface antigen [Enterococcus faecalis]
comp12850_c0	0.022356518	-1.833908005	0.924047104	0.656101391	-1.293857926	1.525260918	_
comp13088_c0	0.871024059	-1.378207527	0.745256161	0.474464084	-1.494304592	0.781767814	hypothetical protein CC1G_08413 [Coprinopsis cinerea okayama7#130]
comp131515_c0	-0.445336323	-0.445336323	-0.445336323	2.05035884	-0.445336323	-0.26901355	dipeptidase PepV [Enterococcus faecalis OG1RF]
comp13193_c0	0.7056093	-1.579500046	0.437530369	1.227870268	-1.622366353	0.830856462	predicted protein [Laccaria bicolor S238N-H82]
comp133374_c0	-0.477653136	-0.477653136	-0.477653136	2.388265679	-0.477653136	-0.477653136	_
comp133987_c0	-0.387281185	-0.387281185	-0.387281185	1.785846248	-0.387281185	-0.236721508	_
comp13611_c0	0.180593557	-1.303927718	0.941633572	0.857759342	-1.644814436	0.968755684	_
comp13724_c0	-0.758661183	-1.027981852	-0.561123951	3.814492015	-0.591061235	-0.875663794	hypothetical protein CONPUDRAFT_86086 [Coniophora puteana RWD-64-598 SS2]
comp138130_c0	-0.45731137	-0.45731137	-0.268277546	1.921200253	-0.45731137	-0.280988597	HD/KH domain-containing protein [Enterococcus faecalis V583]
comp13819_c1	0.331899283	-1.473635203	0.282935842	2.934835094	-1.491022794	-0.585012222	predicted protein [Laccaria bicolor S238N-H82]
comp13819_c2	0.35110736	-1.491403892	0.069614741	2.817628457	-1.216111528	-0.530835138	hypothetical protein AGABI1DRAFT_79044 [Agaricus bisporus var. burnettii JB137-S8]
comp14018_c0	0.780637445	-1.326342554	0.753276763	0.952251602	-1.766137794	0.606314538	_
comp14050_c0	-0.714931841	-0.219236678	-0.714931841	3.078964042	-0.714931841	-0.714931841	_
comp14068_c0	0.895034695	-1.329831393	0.639734508	0.662048752	-1.503525731	0.636539169	predicted protein [Laccaria bicolor S238N-H82]
comp141128_c0	-0.363251842	-0.363251842	-0.363251842	1.816259209	-0.363251842	-0.363251842	_
comp142513_c0	-0.452502458	-0.289003726	-0.452502458	1.777085464	-0.452502458	-0.130574363	head protein [Enterococcus conserved hypothetical protein [Enterococcus faecalis Merz96]
comp143735_c0	-0.414237564	-0.357654036	-0.263677888	1.793655288	-0.414237564	-0.343848236	3-oxoacyl-ACP synthase [Enterococcus faecalis V583]
comp14495_c0	-0.25741149	-1.452464405	-0.196946849	3.137843397	-1.015108526	-0.215912127	predicted protein [Laccaria bicolor S238N-H82]
comp14505_c0	0.726972678	-1.478988808	0.660223658	1.141187329	-1.688508455	0.639113597	hypothetical protein SERLA73DRAFT_182788 [Serpula lacrymans var. lacrymans S7.3]
comp147296_c0	-0.36723152	-0.36723152	-0.178197695	1.647123773	-0.36723152	-0.36723152	glutamate--ammonia ligase [Enterococcus faecalis OG1RF]
comp147803_c0	-0.442955243	-0.442955243	-0.442955243	2.000651409	-0.442955243	-0.228830437	30S ribosomal protein S1 [Enterococcus faecalis]
comp148103_c0	-0.43357647	-0.43357647	-0.182614897	1.916920777	-0.43357647	-0.43357647	UMP kinase [Enterococcus faecalis OG1RF]
comp148142_c0	-0.455559057	-0.455559057	-0.455559057	2.277795284	-0.455559057	-0.455559057	putative alcohol dehydrogenase (NADP(+)) [Enterococcus faecalis OG1RF]
comp148155_c0	-0.432822524	-0.432822524	-0.432822524	2.164112619	-0.432822524	-0.432822524	_
comp149320_c0	-0.417335023	-0.417335023	-0.24101225	1.910352341	-0.417335023	-0.417335023	V-type ATP synthase, subunit A [Enterococcus faecalis str. Symbioflor 1]
comp149736_c0	-0.460989633	-0.162331317	-0.460989633	2.006289848	-0.460989633	-0.460989633	50S ribosomal protein L25 [Enterococcus faecalis]
comp149881_c0	-0.247762842	-0.358794154	-0.358794154	1.431977884	-0.358794154	-0.10783258	ATP-dependent Clp protease ATP-binding protein [Enterococcus faecalis]
comp15281_c0	1.182354054	-1.619631981	0.44840407	1.613553984	-1.761083528	0.136403402	_
comp15333_c0	-0.743585542	-0.907084274	-0.274816059	3.739654424	-0.907084274	-0.907084274	_
comp15594_c0	0.723965677	-1.248669939	0.361880021	0.710708821	-1.331345664	0.783461083	predicted protein [Fibroporia radiculosa]
comp15608_c0	1.295147077	-1.299185693	0.56551336	0.825814814	-1.668988073	0.281698515	predicted protein [Laccaria bicolor S238N-H82]
comp157964_c0	-0.389856231	-0.389856231	-0.389856231	1.949281154	-0.389856231	-0.389856231	trigger factor [Enterococcus trigger factor [Enterococcus faecalis TX0104]
comp159296_c0	-0.35570349	-0.35570349	-0.35570349	1.77851745	-0.35570349	-0.35570349	fumarate reductase [Enterococcus faecalis]
comp16007_c0	1.951591239	-1.051633692	-0.634445438	1.326578305	-1.461896084	-0.13019433	glycoside hydrolase family 31 protein [Phanerochaete carnosa HHB-10118-sp]
comp16023_c0	-0.596843556	-0.189170519	-0.446310351	2.518520646	-0.290870064	-0.995326155	ectomycorrhiza-regulated protein [Laccaria bicolor S238N-H82]
comp16085_c0	-0.237672595	-1.693726173	0.764071897	1.345543301	-1.350170913	1.171954484	_
comp161084_c0	-0.299155944	-0.299155944	-0.299155944	1.495779719	-0.299155944	-0.299155944	DNA-directed RNA polymerase subunit beta' [Enterococcus faecalis V583]
comp16237_c3	0.568185128	-1.299156264	0.757277981	0.762225365	-1.621800666	0.833268456	hypothetical protein SERLA73DRAFT_190121 [Serpula lacrymans var. lacrymans S7.3]
comp162617_c0	-0.371084755	-0.371084755	-0.371084755	1.855423775	-0.371084755	-0.371084755	SPFH domain/band 7 family protein [Enterococcus faecalis OG1RF]
comp163177_c0	-0.414666795	-0.414666795	-0.414666795	2.073333976	-0.414666795	-0.414666795	preprotein translocase subunit SecY [Enterococcus faecalis]
comp16637_c0	-0.442195104	-0.677016975	-0.103992441	2.127149951	-0.945769278	0.041823846	hypothetical protein AGABI1DRAFT_87460 [Agaricus bisporus var. burnettii JB137-S8]
comp173314_c0	-0.379664125	-0.379664125	-0.379664125	1.898320623	-0.379664125	-0.379664125	ABC superfamily ATP binding cassette transporter, binding protein [Enterococcus faecalis membrane protein [Enterococcus faecal
comp17332_c0	-0.88922409	-1.189509651	0.749415566	1.195913653	-1.294470894	1.427875416	manganese peroxidase 3 [Pleurotus manganese peroxidase 3 [Pleurotus ostreatus]
comp17722_c1	0.118917473	-1.035638543	-0.16779593	2.873347091	-0.903326185	-0.885503907	hypothetical protein AGABI1DRAFT_115834 [Agaricus bisporus var. burnettii JB137-S8]
comp17948_c0	1.397309028	-1.604276642	0.471190744	0.886918183	-1.719842003	0.56870069	hypothetical protein AGABI2DRAFT_209111 [Agaricus bisporus var. bisporus H97]
comp1796_c0	-0.621957889	-0.580137714	-0.513023518	2.606483577	-0.539495729	-0.351868726	F0F1 ATP synthase subunit alpha [Enterococcus faecalis V583]
comp180452_c0	-0.412773485	-0.412773485	-0.412773485	1.862233563	-0.412773485	-0.211139624	NADH oxidase [Enterococcus NADH oxidase [Enterococcus faecalis ATCC 29200]
comp1868_c0	-0.800507127	-0.800507127	-0.467083393	2.912088654	-0.800507127	-0.04348388	fructose-bisphosphate aldolase [Enterococcus faecalis V583]
comp18780_c0	1.15668967	-1.46533456	0.653298017	1.311945874	-2.03288967	0.376290669	_
comp19016_c0	0.769197155	-1.58524082	0.424234805	0.884471959	-1.361845831	0.869182731	hypothetical protein SERLA73DRAFT_176502 [Serpula lacrymans var. lacrymans S7.3]
comp19142_c1	-0.646599351	-1.161068803	0.339905489	3.228678115	-1.490536001	-0.27037945	predicted protein [Laccaria bicolor S238N-H82]
comp191636_c0	-0.305987346	-0.305987346	-0.305987346	1.529936729	-0.305987346	-0.305987346	_
comp208894_c0	-0.328475609	-0.328475609	-0.328475609	1.642378045	-0.328475609	-0.328475609	inosine-uridine preferring nucleoside hydrolase [Enterococcus faecalis]
comp225756_c0	-0.320055236	-0.320055236	-0.320055236	1.449716503	-0.320055236	-0.169495559	lipid kinase [Enterococcus faecalis lipid kinase YegS [Enterococcus faecalis OG1RF]
comp2261_c0	-0.529873124	-0.640904437	-0.640904437	2.70392406	-0.640904437	-0.251337625	PTS system mannose transporter subunit IIAB [Enterococcus faecalis OG1RF]
comp238483_c0	-0.341605128	-0.341605128	-0.341605128	1.70802564	-0.341605128	-0.341605128	oligopeptide ABC transporter, ATP-binding protein [Enterococcus faecalis str. Symbioflor 1]
comp2492_c0	-0.598949248	-0.791594326	-0.587721992	2.889895099	-0.389495882	-0.522133651	_
comp2644_c0	-0.546695743	-0.990302394	-0.990302394	2.908873236	-0.294308581	-0.087264124	universal stress protein, partial [Enterococcus faecalis]
comp269483_c0	-0.237808234	-0.375311758	-0.375311758	1.739055267	-0.375311758	-0.375311758	oligopeptide ABC superfamily ATP binding cassette transporter, binding protein [Enterococcus faecalis OG1RF]
comp271870_c0	-0.291410206	-0.291410206	-0.291410206	1.457051028	-0.291410206	-0.291410206	translation initiation factor IF-2 [Enterococcus faecalis V583]
comp304518_c0	-0.34102363	-0.34102363	-0.34102363	1.705118151	-0.34102363	-0.34102363	Fe-S cluster assembly protein SufB [Enterococcus faecalis]
comp3868_c0	-0.402304129	-0.444948466	-0.444948466	2.071066681	-0.444948466	-0.333917154	V-type ATP synthase subunit I [Enterococcus faecalis]
comp4298_c0	-0.604429261	-0.702040058	-0.702040058	3.124762626	-0.538541326	-0.577711923	formate acetyltransferase [Enterococcus faecalis V583]
comp435_c0	-0.522370157	-0.522370157	-0.522370157	2.611850783	-0.522370157	-0.522370157	NADPH-dependent FMN reductase domain protein [Enterococcus faecalis OG1RF]
comp458_c0	-0.430857778	-0.59435651	-0.59435651	2.53327677	-0.319349462	-0.59435651	translation initiation factor IF-3 [Enterococcus faecalis V583]
comp46451_c0	-0.618013483	-0.71562428	-0.71562428	3.480510601	-0.71562428	-0.71562428	hypothetical protein [Enterococcus faecalis]
comp4855_c0	-0.48671555	-0.48671555	-0.48671555	2.43357775	-0.48671555	-0.48671555	diacylglycerol kinase [Enterococcus faecalis]
comp4933_c0	-0.568118644	-0.568118644	-0.568118644	2.840593218	-0.568118644	-0.568118644	NADH peroxidase [Enterococcus faecalis 62]
comp5118_c0	-0.358047227	-0.358047227	-0.358047227	1.652732612	-0.358047227	-0.220543703	6-phosphogluconate dehydrogenase [Enterococcus faecalis V583]
comp56947_c0	-0.751079167	-0.751079167	-0.751079167	3.259700672	-0.255384004	-0.751079167	phosphoglyceromutase [Enterococcus faecalis]
comp57839_c0	-0.545926935	-0.624638911	-0.722249707	2.972630485	-0.571690031	-0.508124902	50S ribosomal protein L1 [Enterococcus faecalis V583]
comp58590_c0	-0.435735896	-0.734394212	-0.583834535	2.922102159	-0.558071439	-0.610066077	ATP-dependent Clp protease ATP-binding subunit ClpL [Enterococcus faecalis 62]
comp58641_c0	-0.672457325	-0.672457325	-0.672457325	3.362286624	-0.672457325	-0.672457325	_
comp61612_c0	-0.625814584	-0.625814584	-0.625814584	3.129072918	-0.625814584	-0.625814584	OsmC/Ohr family protein [Enterococcus faecalis V583]
comp6182_c0	-0.433631931	-0.433631931	-0.433631931	2.004660921	-0.433631931	-0.270133198	dTDP-glucose 4,6-dehydratase [Enterococcus faecalis]
comp6193_c1	-0.223508589	-0.361012113	-0.361012113	1.66755704	-0.361012113	-0.361012113	acetyl-CoA carboxylase subunit beta [Enterococcus faecalis]
comp64078_c0	-0.428835187	-0.893503454	-0.289432131	2.852809312	-0.893503454	-0.347535085	hypothetical protein EF1560 [Enterococcus faecalis V583]
comp64954_c0	-0.386696967	-0.44757921	-0.661704015	2.65588949	-0.498205283	-0.661704015	PTS system transporter subunit I [Enterococcus faecalis OG1RF]
comp65583_c0	-0.566485664	-0.42898214	-0.566485664	2.408043648	-0.566485664	-0.279604516	sugar ABC transporter, substrate-binding component [Enterococcus faecalis str. Symbioflor 1]
comp65792_c0	-0.521624677	-0.645952812	-0.645952812	2.830428876	-0.645952812	-0.370945764	chaperonin, 60 kDa [Enterococcus faecalis V583]
comp6739_c1	-0.462332721	-0.462332721	-0.462332721	2.311663604	-0.462332721	-0.462332721	peptide ABC transporter substrate-binding protein [Enterococcus faecalis]
comp68387_c0	-0.701870366	-0.463083506	-0.701870366	2.925736472	-0.357041869	-0.701870366	hypothetical protein EF0969 [Enterococcus faecalis V583]
comp6882_c1	-0.330916738	-0.330916738	-0.330916738	1.654583692	-0.330916738	-0.330916738	cell division protein FtsH [Enterococcus faecalis]
comp70581_c0	-0.585832637	-0.461504502	-0.585832637	2.541800643	-0.585832637	-0.322798231	hypothetical protein EF0516 [Enterococcus faecalis V583]
comp7094_c0	-0.342185223	-0.342185223	-0.342185223	1.710926114	-0.342185223	-0.342185223	glycosyl transferase [Enterococcus faecalis]
comp71549_c0	-0.282964675	-0.60489277	-0.60489277	2.702535755	-0.60489277	-0.60489277	hypothetical protein EF2415 [Enterococcus faecalis V583]
comp71644_c0	-0.574155341	-0.574155341	-0.574155341	2.870776707	-0.574155341	-0.574155341	pheromone cAD1 lipoprotein [Enterococcus faecalis OG1RF]
comp71907_c0	-0.289577248	-0.453075981	-0.453075981	1.90024731	-0.453075981	-0.25144212	dihydroxyacetone kinase family protein [Enterococcus faecalis str. Symbioflor 1]
comp72427_c0	-0.301626418	-0.600284733	-0.600284733	2.702765351	-0.600284733	-0.600284733	single-stranded DNA-binding protein [Enterococcus faecalis OG1RF]
comp7376_c0	-0.819463001	-0.768116121	-0.680059945	3.034908547	-0.872705023	0.105435543	tyrosine--tRNA ligase [Enterococcus faecalis OG1RF]
comp74422_c0	-0.416838674	-0.541166809	-0.541166809	2.58150591	-0.541166809	-0.541166809	elongation factor Ts [Enterococcus faecalis V583]
comp74891_c0	-0.389856231	-0.389856231	-0.389856231	1.949281154	-0.389856231	-0.389856231	beta-ketoacyl-acyl carrier protein synthase III [Enterococcus faecalis D32]
comp75654_c0	-0.610557437	-0.610557437	-0.610557437	3.052787183	-0.610557437	-0.610557437	_
comp75798_c0	-0.628133055	-0.628133055	-0.628133055	2.9901056	-0.628133055	-0.477573379	_
comp76758_c0	-0.390497723	-0.592131584	-0.317124537	2.320518281	-0.592131584	-0.428632852	pyridine nucleotide-disulphide oxidoreductase domain protein [Enterococcus faecalis str. Symbioflor 1]
comp768_c0	-0.619322963	-0.619322963	-0.380536104	2.61026496	-0.535258698	-0.455824231	dnak protein [Enterococcus faecalis chaperone DnaK [Enterococcus faecalis OG1RF]
comp79435_c0	-0.436445609	-0.560773744	-0.560773744	2.679540585	-0.560773744	-0.560773744	tellurite resistance protein [Enterococcus faecalis V583]
comp80693_c0	-0.512303372	-0.512303372	-0.512303372	2.561516861	-0.512303372	-0.512303372	3-oxoacyl-(acyl-carrier-protein) synthase 2 [Enterococcus faecalis 62]
comp81336_c0	-0.518553551	-0.732678357	-0.732678357	2.609307391	-0.732678357	0.107281231	glyceraldehyde 3-phosphate dehydrogenase [Enterococcus faecalis V583]
comp8233_c0	-0.74518054	-0.895740216	-0.79812942	4.146466344	-0.895740216	-0.811675952	glycerol dehydrogenase [Enterococcus faecalis V583]
comp85535_c0	-0.327594566	-0.438625878	-0.288066202	1.931538402	-0.438625878	-0.438625878	_
comp90153_c0	-0.46092953	-0.46092953	-0.46092953	2.029640601	-0.46092953	-0.185922482	cytochrome D ubiquinol oxidase subunit I [Enterococcus faecalis OG1RF]
comp92475_c0	-0.535434607	-0.71175738	-0.289524379	2.483590218	-0.436750333	-0.510123519	glucose-6-phosphate isomerase [Enterococcus faecalis V583]
comp92572_c0	-0.588303491	-0.588303491	-0.588303491	2.941517455	-0.588303491	-0.588303491	hypothetical protein EF2678 [Enterococcus faecalis V583]
comp93586_c0	-0.477969568	-0.477969568	-0.477969568	1.989309912	-0.477969568	-0.077431639	glutamyl-aminopeptidase [Enterococcus faecalis V583]
comp97919_c0	-0.496975442	-0.496975442	-0.496975442	2.484877211	-0.496975442	-0.496975442	_
comp98391_c0	-0.592577428	-0.592577428	-0.282237307	2.114505564	-0.329543022	-0.31757038	pyruvate kinase [Enterococcus faecalis OG1RF]
comp9915_c0	-0.687296957	-0.784907754	-0.64740423	3.4025433	-0.784907754	-0.498026606	elongation factor G [Enterococcus faecalis V583]
comp99728_c0	-0.472654012	-0.472654012	-0.472654012	2.112308488	-0.472654012	-0.221692439	L-lactate dehydrogenase [Enterococcus faecalis OG1RF]
comp113951_c0	-0.466514551	-0.466514551	-0.466514551	2.332572755	-0.466514551	-0.466514551	_
comp13112_c0	0.977911115	-1.397107298	0.10713648	2.002253941	-1.815055218	0.124860981	_
comp13338_c0	0.321367116	-0.612550081	-0.331841094	2.167686823	-1.164573369	-0.380089395	hypothetical protein SCHCODRAFT_85141 [Schizophyllum commune H4-8]
comp13365_c1	0.980637139	-1.506279824	1.170842423	0.243585523	-1.416157166	0.527371905	_
comp13467_c0	1.08034724	-1.483790111	0.171415851	1.377039871	-1.734016741	0.589003891	_
comp13507_c0	0.554489962	-1.560303352	0.619011468	1.181815279	-1.502011481	0.706998123	_
comp13509_c0	0.879317907	-1.120161421	0.78221043	0.674595204	-1.477485691	0.26152357	predicted protein [Laccaria bicolor S238N-H82]
comp13626_c0	0.875628539	-1.4107356	0.30470852	1.320110506	-1.558624202	0.468912238	hypothetical protein SCHCODRAFT_256038 [Schizophyllum commune H4-8]
comp13656_c0	0.98325031	-1.17706388	0.379470212	0.872864337	-1.284791336	0.226270358	hypothetical protein AGABI1DRAFT_55401, partial [Agaricus bisporus var. burnettii JB137-S8]
comp13731_c1	0.59392668	-1.324556791	1.036353183	0.812842307	-1.474519297	0.355953917	_
comp13739_c0	1.544815923	-1.339378632	0.101887933	1.479963637	-1.454489544	-0.332799317	_
comp13814_c0	0.78412756	-1.165557975	0.539647049	0.632347552	-1.200891049	0.410326864	taurine catabolism dioxygenase TauD [Coprinopsis cinerea okayama7#130]
comp14119_c0	1.557393214	-0.92270661	-0.446423866	0.959565797	-1.212544554	0.06471602	heme peroxidase [Stereum hirsutum FP-91666 SS1]
comp142597_c0	-0.317815099	-0.317815099	-0.317815099	1.589075496	-0.317815099	-0.317815099	S-adenosylmethionine synthetase [Enterococcus faecalis V583]
comp14408_c0	0.469150832	-1.364046209	0.446163416	1.183342886	-1.610177723	0.875566797	predicted protein [Laccaria bicolor S238N-H82]
comp14529_c0	1.457432626	-1.393721163	0.279106911	0.726004097	-1.432152604	0.363330133	cyclopropane-fatty-acyl-phospholipid synthase [Agaricus bisporus var. bisporus H97]
comp14610_c0	0.894689247	-1.082816398	0.342553875	1.008637817	-1.463330959	0.300266417	predicted protein [Laccaria bicolor S238N-H82]
comp14666_c0	1.367936947	-1.315078213	0.233337501	1.061590305	-1.587672161	0.239885622	_
comp14815_c0	1.059748146	-1.313220017	0.329423014	0.804998143	-1.463440906	0.58249162	hypothetical protein CONPUDRAFT_56438 [Coniophora puteana RWD-64-598 SS2]
comp15037_c0	1.090293594	-1.02402549	0.292495352	1.009445049	-1.592219777	0.224011273	hypothetical protein AGABI1DRAFT_127199 [Agaricus bisporus var. burnettii JB137-S8]
comp15067_c0	-0.739322664	-1.033288929	1.624966776	0.068032258	-1.357452029	1.437064588	endoglucanase-4 [Coprinopsis cinerea okayama7#130]
comp15157_c1	0.927983617	-1.091677264	0.343672691	0.746005864	-1.014591989	0.088607082	voltage-gated potassium channel beta-2 subunit [Coprinopsis cinerea okayama7#130]
comp15159_c0	0.946761111	-1.120698271	0.425841001	0.872219265	-1.229244806	0.1051217	hypothetical protein AGABI1DRAFT_114560 [Agaricus bisporus var. burnettii JB137-S8]
comp151946_c0	-0.508457809	-0.28194928	-0.508457809	1.674234488	-0.508457809	0.13308822	hypothetical protein [Enterococcus faecalis]
comp15209_c0	0.652640305	-1.218341897	0.820808218	0.756375943	-1.605435607	0.593953038	predicted protein [Laccaria bicolor S238N-H82]
comp15247_c0	1.386843439	-0.963623958	-0.046653385	1.079000673	-0.939469448	-0.516097321	hypothetical protein SCHCODRAFT_83912 [Schizophyllum commune H4-8]
comp15453_c0	0.912584765	-1.096200348	0.376582785	0.816580143	-1.479885429	0.470338083	predicted protein [Laccaria bicolor S238N-H82]
comp15681_c0	1.202223471	-1.769002899	0.722486661	0.934369723	-1.930365887	0.840288931	galactose mutarotase-like protein [Trametes versicolor FP-101664 SS1]
comp15865_c0	1.211842756	-1.644958626	0.656057508	1.454950157	-1.873402087	0.195510292	_
comp15953_c0	0.937772547	-1.07415279	0.367560936	0.879470056	-1.169090947	0.058440197	_
comp16318_c1	1.709361286	-1.384190052	-0.681575963	1.192893155	-1.106302519	0.269814093	laccase [Hypsizygus marmoreus]
comp16595_c2	1.217059435	-1.575556912	0.390353311	1.433388846	-1.720510368	0.255265688	_
comp16745_c0	0.888915136	-1.368090427	0.599869068	0.538413465	-1.503275902	0.84416866	hypothetical protein AGABI1DRAFT_105130 [Agaricus bisporus var. burnettii JB137-S8]
comp16957_c0	1.138863245	-1.153879713	0.06361668	1.090341518	-1.489015167	0.350073437	hypothetical protein AGABI2DRAFT_179086 [Agaricus bisporus var. bisporus H97]
comp17004_c1	1.222854508	-0.953636561	-0.083174313	1.123078406	-1.308541978	-0.000580062	hypothetical protein AURDEDRAFT_185889 [Auricularia delicata TFB-10046 SS5]
comp17028_c0	0.879631011	-1.210742425	0.381927546	0.851898033	-1.348878387	0.446164221	hypothetical protein AGABI1DRAFT_85364 [Agaricus bisporus var. burnettii JB137-S8]
comp17130_c0	-0.056349684	-1.222029759	1.27244124	-0.009206046	-1.188606757	1.203751005	hypothetical protein STEHIDRAFT_158883 [Stereum hirsutum FP-91666 SS1]
comp17346_c1	0.733961621	-1.663537947	0.846511291	0.876185485	-1.125692838	0.332572388	hypothetical protein TRAVEDRAFT_176097 [Trametes versicolor FP-101664 SS1]
comp17431_c1	1.155890766	-1.420062539	0.57103096	0.795666152	-1.285679803	0.183154465	glycoside hydrolase family 5 protein [Stereum hirsutum FP-91666 SS1]
comp17435_c0	1.540044525	-1.391908878	0.178455477	1.114590841	-1.520723895	0.07954193	glycoside hydrolase family 35 protein [Laccaria bicolor S238N-H82]
comp17508_c0	1.365224609	-1.123353355	0.034251375	1.054727095	-1.204733467	-0.126116257	glycoside hydrolase [Trametes versicolor FP-101664 SS1]
comp177119_c0	-0.015257737	-0.415795667	-0.415795667	1.678440403	-0.415795667	-0.415795667	peptidyl-prolyl cis-trans isomerase [Enterococcus faecalis]
comp17916_c0	0.344272925	-1.342523073	0.355260755	0.781358217	-1.509028013	1.370659188	hypothetical protein CONPUDRAFT_112764 [Coniophora puteana RWD-64-598 SS2]
comp18114_c2	0.603877116	-1.417645338	0.639049385	0.632083196	-1.347118342	0.889753983	phosphoglycerate mutase-like protein [Trametes versicolor FP-101664 SS1]
comp18114_c4	0.739127309	-1.28244701	0.567997551	0.638058135	-1.512505299	0.849769315	GroES-like protein [Coniophora puteana RWD-64-598 SS2]
comp182392_c0	-0.401021591	-0.401021591	-0.401021591	1.368750148	-0.186896786	0.02121141	transketolase [Enterococcus transketolase [Enterococcus faecalis ATCC 29200]
comp18558_c0	1.108637323	-1.195607785	0.422865084	0.744647799	-1.308326465	0.227784044	hypothetical protein CERSUDRAFT_47053 [Ceriporiopsis subvermispora B]
comp18621_c0	-0.157459189	-1.178394336	0.293149778	0.81905834	-1.125563379	1.349208786	anthranilate synthase-related protein [Laccaria bicolor S238N-H82]
comp18645_c0	0.872170157	-1.272388124	0.316728411	0.902888742	-1.314599884	0.495200699	hypothetical protein SERLA73DRAFT_169686 [Serpula lacrymans var. lacrymans S7.3]
comp19297_c0	0.730679865	-1.413449568	0.37710296	1.03231517	-1.368880191	0.642231764	_
comp19297_c1	1.093762174	-1.379664852	0.359168084	1.055465654	-1.418420896	0.289689836	predicted protein [Laccaria bicolor S238N-H82]
comp19390_c1	1.17208411	-1.025731383	0.067738	0.942676749	-1.240956654	0.084189179	trans-sialidase [Danaus plexippus]
comp214595_c0	-0.393159804	-0.393159804	-0.393159804	1.965799022	-0.393159804	-0.393159804	_
comp21797_c0	0.715037297	-0.225218117	-0.85020055	2.054729672	-0.643283309	-1.051064992	_
comp230063_c0	-0.302595905	-0.302595905	-0.302595905	1.512979524	-0.302595905	-0.302595905	_
comp3980_c0	-0.513144329	-0.513144329	-0.145773263	2.198350578	-0.513144329	-0.513144329	enoyl-ACP reductase [Enterococcus faecalis 62]
comp6882_c0	-0.392690635	-0.392690635	-0.392690635	1.963453175	-0.392690635	-0.392690635	ATP-dependent metallopeptidase, cell division protease ftsH domain protein [Enterococcus faecalis ATP-dependent metallopeptidase,
comp79472_c0	-0.143700717	-0.659715864	-0.659715864	2.782564172	-0.659715864	-0.659715864	hypothetical protein EF2209 [Enterococcus faecalis V583]
comp8690_c0	-0.49301548	-1.001069995	1.21666925	1.109976248	-2.085177262	1.252617239	_
comp8790_c0	1.1691135	-0.877239691	-0.001196683	1.017081878	-1.245781366	-0.061977639	_
comp11624_c0	0.982774517	-1.129978552	0.607636582	0.678527678	-1.266775161	0.127814936	hypothetical protein DICSQDRAFT_153007 [Dichomitus squalens LYAD-421 SS1]
comp12447_c0	-0.615521265	-0.58130555	-0.042146739	1.694818856	-0.662442312	0.20659701	_
comp124836_c0	-0.536463528	-0.536463528	-0.536463528	2.68231764	-0.536463528	-0.536463528	hypothetical protein [Enterococcus faecalis]
comp13126_c0	0.68640785	-0.92680932	-0.275300748	1.326009747	-1.328372308	0.518064779	_
comp13313_c1	0.896618183	-1.006298826	0.236996759	0.987665527	-1.490026032	0.375044388	_
comp13410_c0	-0.278029648	-1.187617577	1.067674503	0.545617397	-1.375226581	1.227581905	putative aquaporin 2 [Laccaria bicolor]
comp13874_c0	1.15546353	-0.861406419	0.187015102	0.641876591	-1.366126633	0.243177828	hypothetical protein AGABI2DRAFT_186603 [Agaricus bisporus var. bisporus H97]
comp14051_c0	1.090344076	-1.435747847	0.665450876	0.478556238	-1.253121525	0.454518183	polysaccharide lyase family 1 protein [Schizophyllum commune H4-8]
comp14101_c0	0.839739699	-1.036020999	0.253808622	1.061025123	-1.214857054	0.09630461	predicted protein [Laccaria bicolor S238N-H82]
comp14117_c0	0.627917549	-1.143313466	0.41110616	0.687705656	-1.487818573	0.904402674	_
comp14210_c0	0.53693759	-1.333153087	0.601258571	0.957992025	-1.021951399	0.2589163	PREDICTED: zinc finger protein 84-like [Strongylocentrotus purpuratus]
comp144121_c0	-0.424328062	-0.424328062	-0.424328062	2.121640308	-0.424328062	-0.424328062	_
comp14475_c0	0.021862744	-1.480750594	0.309766024	1.430870783	-1.28690537	1.005156412	hypothetical protein SERLA73DRAFT_175235 [Serpula lacrymans var. lacrymans S7.3]
comp14548_c0	0.712026676	-1.21676405	0.163008119	1.402526994	-1.333803471	0.273005732	_
comp14661_c0	0.356739478	-1.257155111	0.856569033	-6.09E-05	-1.406941232	1.450848779	hypothetical protein STEHIDRAFT_165292 [Stereum hirsutum FP-91666 SS1]
comp14729_c0	0.014490123	-0.802307604	0.863749299	0.653137251	-1.074127478	0.345058408	_
comp147329_c0	-0.328475609	-0.328475609	-0.328475609	1.642378045	-0.328475609	-0.328475609	glutamyl-tRNA synthase [Enterococcus faecalis]
comp14753_c0	0.814840254	-1.000366089	0.371151571	0.856822882	-1.224563828	0.182115211	hypothetical protein MPER_16140 [Moniliophthora perniciosa FA553]
comp14801_c0	0.665576546	-1.187427898	0.615593935	0.449971696	-1.487097048	0.943382769	hypothetical protein AGABI1DRAFT_72557 [Agaricus bisporus var. burnettii JB137-S8]
comp14830_c0	0.351599177	-1.448646481	0.606958481	0.679340172	-1.197303846	1.008052496	predicted protein [Laccaria bicolor S238N-H82]
comp148925_c0	-0.387947894	-0.387947894	-0.387947894	1.93973947	-0.387947894	-0.387947894	adaptor protein [Enterococcus faecalis V583]
comp149864_c0	-0.143287607	-0.453627728	-0.453627728	1.957798518	-0.453627728	-0.453627728	septation ring formation regulator EzrA [Enterococcus faecalis V583]
comp15013_c0	0.457948641	-1.499038877	0.176827397	1.148277607	-1.271705715	0.987690948	homoserine acetyltransferase [Fomitiporia mediterranea MF3/22]
comp15339_c0	0.895324266	-0.910983269	-0.023198991	1.053463878	-1.229298349	0.214692464	NLP/P60 protein [Jonesia denitrificans DSM 20603]
comp15802_c0	1.04585407	-1.357661559	0.570437198	0.456357844	-1.262771269	0.547783717	hypothetical protein AGABI2DRAFT_194180 [Agaricus bisporus var. bisporus H97]
comp15837_c0	0.006704759	-0.558981982	-0.025750644	1.681133611	-1.053495635	-0.049610108	_
comp15897_c0	1.153014464	-1.36888963	0.267178616	0.705383133	-1.592189692	0.835503108	predicted protein [Laccaria bicolor S238N-H82]
comp16530_c0	0.093468624	-1.073065788	1.038180111	0.515807174	-1.217890229	0.643500108	acetyl xylan esterase [Coprinopsis cinerea okayama7#130]
comp16681_c0	0.11574576	-0.526234331	0.101629145	1.578454583	-0.592050647	-0.677544511	predicted protein [Laccaria bicolor S238N-H82]
comp17383_c1	0.568700144	-1.208537465	0.201218994	0.827086444	-1.288390773	0.899922656	_
comp176945_c0	-0.35788445	-0.35788445	-0.35788445	1.789422249	-0.35788445	-0.35788445	2-dehydropantoate 2-reductase [Enterococcus faecalis]
comp17694_c1	0.572582247	-1.466745631	0.609108123	0.562623221	-1.339052945	1.061484984	hypothetical protein MPER_03853 [Moniliophthora perniciosa FA553]
comp17779_c0	0.660259928	-0.987639406	0.458426611	0.647556625	-1.054405209	0.27580145	hypothetical protein SERLA73DRAFT_180832 [Serpula lacrymans var. lacrymans S7.3]
comp17880_c1	-0.398369049	-1.418536083	0.702937133	1.1484801	-1.170814137	1.136302035	predicted protein [Laccaria bicolor S238N-H82]
comp17918_c0	0.16329097	-0.911416222	0.133704618	2.176348955	-0.865050428	-0.696877893	hypothetical protein SERLA73DRAFT_175890 [Serpula lacrymans var. lacrymans S7.3]
comp17969_c0	-0.537987296	-0.950026052	0.962922947	0.211888407	-1.067301767	1.380503761	hypothetical protein AGABI1DRAFT_112266 [Agaricus bisporus var. burnettii JB137-S8]
comp19065_c0	0.737622279	-1.165816639	0.285050682	0.884991383	-1.039582346	0.297734642	subtilisin-like protease [Pleurotus ostreatus]
comp19356_c0	-0.072122162	-0.579523679	-0.169151175	1.827761645	-0.52468955	-0.482275078	predicted protein [Laccaria bicolor S238N-H82]
comp198058_c0	-0.271267806	-0.271267806	-0.271267806	1.356339032	-0.271267806	-0.271267806	cysteinyl-tRNA synthetase [Enterococcus faecalis]
comp204732_c0	-0.375664878	-0.375664878	-0.375664878	1.878324389	-0.375664878	-0.375664878	PTS fructose transporter subunit IIA [Enterococcus faecalis]
comp273415_c0	-0.01660836	-0.338536455	-0.338536455	1.370754181	-0.338536455	-0.338536455	pyruvate dehydrogenase complex, E1 component subunit beta [Enterococcus faecalis V583]
comp6458_c0	-0.220898209	-0.507779357	-0.129267734	1.873504015	-0.507779357	-0.507779357	Lysophospholipase family protein [Enterococcus faecalis 62]
comp7617_c0	-0.551392129	-1.087991608	-0.039280194	2.133834495	-0.595786248	0.140615683	_
comp9241_c1	-0.438079353	-0.249045528	-0.015846352	1.377496076	-0.438079353	-0.236445491	dihydrolipoyl dehydrogenase [Enterococcus faecalis OG1RF]
comp9340_c0	0.863644749	-1.056744966	0.388641917	0.879556988	-1.37131532	0.296216632	hypothetical protein CC1G_02521 [Coprinopsis cinerea okayama7#130]
comp11168_c0	1.041369337	-0.970061243	0.410970372	-0.04578857	-0.881056237	0.444566341	predicted protein [Laccaria bicolor S238N-H82]
comp11812_c0	0.957249171	-0.810166813	0.194239185	0.834060766	-1.202891991	0.027509682	_
comp11884_c0	1.08593394	-1.108751837	0.454018629	0.398261345	-1.167750255	0.338288178	predicted protein [Laccaria bicolor S238N-H82]
comp12893_c0	1.062042154	-1.228026042	0.25526613	0.428910421	-0.969460849	0.451268186	hypothetical protein CERSUDRAFT_80960 [Ceriporiopsis subvermispora B]
comp13019_c0	1.195697675	-0.999400398	-0.651987332	1.511060237	-0.453040737	-0.602329445	_
comp13071_c1	0.557650347	-0.937508771	0.00752477	1.002140051	-0.980149973	0.350343576	_
comp13075_c0	0.011911022	-0.641266464	-0.344510108	1.690159434	-0.70229839	-0.013995493	_
comp13232_c0	0.619817317	-1.649027766	0.265396502	0.765773671	-0.767024976	0.765065252	hypothetical protein AGABI1DRAFT_116289 [Agaricus bisporus var. burnettii JB137-S8]
comp13515_c0	0.411986128	-1.1310872	0.101124283	1.627808731	-1.183398238	0.173566295	_
comp13654_c0	0.367799907	-0.796429489	-0.023091505	0.662071659	-1.208060387	0.997709814	_
comp13698_c0	-0.101554978	-1.202463993	0.572565041	1.010010058	-1.161822009	0.883265881	hypothetical protein PUNSTDRAFT_107391 [Punctularia strigosozonata HHB-11173 SS5]
comp13747_c0	0.025733541	-0.549478573	-0.182609179	1.437306898	-0.535327454	-0.195625232	predicted protein [Laccaria bicolor S238N-H82]
comp13786_c0	0.234513605	-0.340935092	0.250784775	0.418610874	-1.65273897	1.089764808	hypothetical protein AGABI1DRAFT_72900 [Agaricus bisporus var. burnettii JB137-S8]
comp13899_c0	0.554707079	-1.005453968	0.308863602	0.878806978	-1.081572656	0.344648965	predicted protein [Laccaria bicolor S238N-H82]
comp13997_c0	0.682178172	-1.078912791	0.301313945	1.271001078	-1.103556528	-0.072023876	predicted protein [Laccaria bicolor S238N-H82]
comp14041_c0	-0.030176774	-1.139930626	0.051055991	1.682499617	-0.623767122	0.060318913	predicted protein [Laccaria bicolor S238N-H82]
comp14176_c1	-0.018091595	-0.598841844	0.04518258	1.685589408	-0.960210679	-0.153627871	_
comp14228_c1	0.205636122	-0.704549348	0.108934034	1.56279119	-1.157112783	-0.015699214	_
comp14237_c0	0.221116711	-0.750868913	-0.034518921	1.276208498	-0.95447704	0.242539665	hypothetical protein PHACADRAFT_259306 [Phanerochaete carnosa HHB-10118-sp]
comp14282_c0	0.932289939	-0.848968069	-0.00160744	0.884406558	-1.053137741	0.087016752	_
comp14329_c0	1.28156144	-0.938157486	-0.105521446	0.764136834	-0.760213037	-0.241806305	_
comp14344_c0	0.277474772	-0.782085905	0.134961305	1.270288439	-0.948367078	0.047728467	predicted protein [Laccaria bicolor S238N-H82]
comp14413_c0	0.35548546	-0.940243574	0.508689798	1.474517309	-1.139224608	-0.259224384	_
comp14578_c0	0.633210933	-1.030249629	0.334359374	0.596479234	-1.203120471	0.669320559	hypothetical protein PHACADRAFT_209731 [Phanerochaete carnosa HHB-10118-sp]
comp14777_c0	0.095691704	-1.375181454	0.426011069	1.20375145	-1.26301918	0.912746412	hypothetical protein FOMMEDRAFT_138010 [Fomitiporia mediterranea MF3/22]
comp14825_c0	0.287886258	-1.381016564	0.679659945	0.731665583	-1.234208633	0.916013413	hypothetical protein AGABI2DRAFT_122056 [Agaricus bisporus var. bisporus H97]
comp14861_c1	0.774221184	-0.79256539	1.136283094	-0.041445702	-1.265180165	0.18868698	_
comp14862_c0	0.189030683	-0.650224022	-0.052947259	1.665542786	-1.016281254	-0.135120934	predicted protein [Laccaria bicolor S238N-H82]
comp14923_c0	0.195910362	-0.814910368	0.041468293	1.586722367	-0.716473739	-0.292716915	predicted protein [Laccaria bicolor S238N-H82]
comp15022_c0	-0.135247173	-1.443999879	0.480272795	1.328989429	-0.878291936	0.648276764	_
comp15051_c0	0.561810051	-0.703210709	0.567088259	0.536202321	-1.454717346	0.492827425	hypothetical protein CC1G_10591 [Coprinopsis cinerea okayama7#130]
comp15079_c0	-0.770087275	-0.033121681	-0.868267669	1.306915795	-0.378975615	0.743536444	predicted protein [Laccaria bicolor S238N-H82]
comp15288_c1	0.16417828	-0.729044197	-0.15365979	1.591809531	-0.632136167	-0.241147657	krueppel-like factor 16 [Coprinopsis cinerea okayama7#130]
comp15326_c0	0.928963819	-1.042329045	0.727096292	0.293090699	-1.293972942	0.387151176	general substrate transporter [Fomitiporia mediterranea MF3/22]
comp15342_c0	0.448957855	-1.078849385	0.732148101	0.778882433	-1.141360364	0.26022136	hypothetical protein CC1G_02805 [Coprinopsis cinerea okayama7#130]
comp15395_c0	0.587277296	-1.046448063	0.041359995	1.383824143	-1.309365086	0.343351714	hypothetical protein STEHIDRAFT_153230 [Stereum hirsutum FP-91666 SS1]
comp15418_c0	0.015559986	-1.238125877	0.638335089	0.899776236	-1.12433622	0.808790785	hypothetical protein AURDEDRAFT_111405 [Auricularia delicata TFB-10046 SS5]
comp15589_c0	0.463747255	-1.047264586	0.373098483	0.930512095	-0.994187533	0.274094287	hypothetical protein STEHIDRAFT_167177 [Stereum hirsutum FP-91666 SS1]
comp15700_c0	0.862083114	-0.868785963	0.251779836	0.744859292	-1.154705997	0.164769718	hypothetical protein SCHCODRAFT_49340 [Schizophyllum commune H4-8]
comp15746_c0	0.27295184	-0.833857211	0.272399718	1.036228046	-1.015420523	0.267698129	predicted protein [Laccaria bicolor S238N-H82]
comp15756_c0	0.302523979	-1.222288379	0.89657243	0.362674122	-1.384308182	1.044826029	predicted protein [Fibroporia radiculosa]
comp15843_c0	0.254779054	-1.226905371	0.41245877	0.785654039	-1.072848087	0.846861594	hypothetical protein SERLA73DRAFT_189569 [Serpula lacrymans var. lacrymans S7.3]
comp15893_c0	0.103144275	-0.985185534	0.17558394	1.013497538	-1.157218198	0.850177979	_
comp15964_c0	0.040923314	-1.045125141	0.690674756	0.808101744	-1.261582282	0.767007609	iron permease [Auricularia delicata TFB-10046 SS5]
comp15985_c0	0.449794351	-0.832532432	0.208126649	1.489395663	-0.917458632	-0.397325599	_
comp16145_c0	0.481166278	-1.318676764	0.239114481	1.028503059	-1.163347571	0.733240517	hypothetical protein PHACADRAFT_254086 [Phanerochaete carnosa HHB-10118-sp]
comp16237_c1	0.685693304	-1.212905286	0.640808007	0.450365605	-1.411029057	0.847067426	hypothetical protein DACRYDRAFT_23671 [Dacryopinax sp. DJM-731 SS1]
comp16353_c0	0.631485119	-1.06630249	0.580824571	0.618603209	-1.297219647	0.532609238	predicted protein [Laccaria bicolor S238N-H82]
comp16355_c0	-0.006105761	-0.535558803	0.132365147	0.814993777	-0.313659205	-0.092035155	hypothetical protein PHACADRAFT_250194 [Phanerochaete carnosa HHB-10118-sp]
comp16466_c0	0.835158112	0.116698958	-0.582722268	1.248708756	-1.311768199	-0.306075359	_
comp16620_c1	0.801591556	-1.095113556	0.64691794	0.143755219	-1.493333437	0.996182278	MFS general substrate transporter [Stereum hirsutum FP-91666 SS1]
comp16629_c0	0.953879954	-0.814079244	-0.381633582	1.250677134	-0.988902138	-0.019942123	predicted protein [Laccaria bicolor S238N-H82]
comp16896_c0	0.285505439	-0.915874449	0.241666828	0.528075742	-0.55590265	0.41652909	hypothetical protein SERLADRAFT_412679 [Serpula lacrymans var. lacrymans S7.9]
comp16956_c0	0.052623293	-0.831707302	0.221715185	1.372851335	-0.89680233	0.081319819	_
comp17060_c2	0.698084929	-1.007224318	-0.037975113	1.160992963	-1.162601011	0.34872255	CMGC/MAPK protein kinase [Coprinopsis cinerea okayama7#130]
comp17146_c0	1.153010567	-1.179773072	0.38735469	0.461325852	-1.081225686	0.259307649	predicted protein [Laccaria bicolor S238N-H82]
comp17190_c0	0.496700509	-1.045643669	0.38367737	1.021077721	-1.129418086	0.273606155	MFS superfamily [Laccaria bicolor S238N-H82]
comp17216_c0	-0.309846465	-0.59653738	-0.244751437	1.375144854	-0.751551915	0.527542342	_
comp17232_c0	1.126923249	-0.772154958	0.095781865	0.757074911	-1.218632176	0.011007109	_
comp17544_c0	-0.126437962	-0.564389854	-0.208547482	1.462329231	-0.543725571	-0.019228361	hypothetical protein AGABI2DRAFT_192931 [Agaricus bisporus var. bisporus H97]
comp17562_c0	0.886701444	-2.187755018	1.108090964	1.367609714	-2.224055153	1.049408049	hypothetical protein AGABI2DRAFT_189250 [Agaricus bisporus var. bisporus H97]
comp17677_c0	0.763715428	-1.334936692	0.410792994	1.312246895	-1.71753402	0.565715395	PEBP-like protein [Stereum hirsutum FP-91666 SS1]
comp17723_c0	0.863898231	-1.538460134	1.375466452	-0.10372072	-1.767278825	1.170094996	_
comp17777_c1	0.576444698	-1.036377607	0.268572654	0.748412144	-0.99283618	0.435784291	hypothetical protein BN14_08297 [Rhizoctonia solani AG-1 IB]
comp17818_c1	0.282974966	-1.299091674	0.677520489	0.905644665	-1.347978254	0.780929809	ferroxidase, multicopper oxidase [Laccaria bicolor S238N-H82]
comp17915_c1	0.366329375	-1.198655533	0.532927455	0.795009901	-1.216676205	0.721065007	predicted protein [Laccaria bicolor S238N-H82]
comp17926_c0	0.38319724	-1.424573885	0.411557106	1.191726677	-1.576443672	1.014536534	predicted protein [Fibroporia radiculosa]
comp18046_c0	0.153614115	-0.926824501	0.365687106	0.81871877	-1.008508298	0.597312807	CAMK/CAMKL/GIN4 protein kinase [Coprinopsis cinerea okayama7#130]
comp18101_c0	0.012981267	-0.623340393	-0.044046642	1.286162052	-0.540325581	-0.091430702	predicted protein [Laccaria bicolor S238N-H82]
comp18212_c0	0.342810616	-1.423300149	0.718071371	0.922214554	-1.406938912	0.84714252	hypothetical protein SERLA73DRAFT_159205 [Serpula lacrymans var. lacrymans S7.3]
comp18515_c1	0.114388371	-0.882648781	-0.186769815	1.515937046	-0.930363289	0.369456467	hypothetical protein SCHCODRAFT_48115 [Schizophyllum commune H4-8]
comp18562_c1	0.726914976	-1.12462162	0.047845576	0.888134867	-1.032739519	0.49446572	hypothetical protein SCHCODRAFT_69359 [Schizophyllum commune H4-8]
comp18576_c0	-0.223562046	-0.744066696	0.093946718	1.628673782	-0.567040498	-0.187951261	hypothetical protein CC1G_01967 [Coprinopsis cinerea okayama7#130]
comp18635_c1	0.552325376	-1.152840771	0.237762898	0.865722389	-1.288068152	0.785098261	salicylate hydroxylase [Coprinopsis cinerea okayama7#130]
comp18758_c0	0.514258727	-1.21381379	0.210977501	0.919181799	-1.203488294	0.772884057	predicted protein [Laccaria bicolor S238N-H82]
comp18869_c0	0.978708287	-0.985718875	0.552178499	0.448344788	-1.308566567	0.315053868	hypothetical protein AGABI2DRAFT_213473 [Agaricus bisporus var. bisporus H97]
comp18991_c0	0.430521129	-1.083752076	0.328095072	0.828660104	-1.079260028	0.5757358	predicted protein [Laccaria bicolor S238N-H82]
comp19014_c0	0.709654809	-0.973466098	0.272669915	0.738031542	-1.16872239	0.421832223	_
comp19058_c1	0.208873742	-1.136506576	0.522212375	0.702628683	-1.100346913	0.803138689	_
comp19212_c0	0.377220179	-1.501616367	0.597252951	1.144931722	-1.565948598	0.948160113	OPT oligopeptide transporter [Punctularia strigosozonata HHB-11173 SS5]
comp19243_c0	-0.121104814	-1.007781103	1.505706408	-0.07974144	-1.031058391	0.733979341	hypothetical protein SERLA73DRAFT_100441 [Serpula lacrymans var. lacrymans S7.3]
comp19297_c2	0.032057833	-1.178965774	0.588094199	0.84261098	-1.244822281	0.961025043	MFS general substrate transporter [Stereum hirsutum FP-91666 SS1]
comp208257_c0	-0.412081295	-0.412081295	-0.412081295	2.060406476	-0.412081295	-0.412081295	NADH dehydrogenase [Enterococcus faecalis]
comp208794_c0	-0.136608286	-0.338242148	-0.338242148	1.489576877	-0.338242148	-0.338242148	_
comp214309_c0	-0.407073216	-0.407073216	-0.062244719	1.690537581	-0.407073216	-0.407073216	_
comp21481_c0	0.263916712	-1.184724318	0.199121589	1.427086607	-0.499832018	-0.205568572	predicted protein [Laccaria bicolor S238N-H82]
comp222463_c0	-0.35788445	-0.35788445	-0.35788445	1.789422249	-0.35788445	-0.35788445	_
comp225098_c0	-0.339856399	-0.339856399	-0.339856399	1.699281995	-0.339856399	-0.339856399	phosphoribosyl pyrophosphate synthetase [Enterococcus faecalis OG1RF]
comp230246_c0	-0.306659931	-0.306659931	-0.306659931	1.533299656	-0.306659931	-0.306659931	glutamate dehydrogenase [Enterococcus faecalis]
comp24142_c0	1.227345424	-0.396753117	0.576882179	0.701427277	-1.598967656	-0.509934107	_
comp298920_c0	-0.292837208	-0.292837208	-0.292837208	1.464186039	-0.292837208	-0.292837208	alanyl-tRNA synthetase [Enterococcus faecalis V583]
comp33883_c0	0.304488382	-1.294668	0.763736557	1.385885223	-1.49783095	0.338388789	_
comp64052_c0	-0.103599072	-0.797495944	1.42792417	-0.509919354	-1.002315736	0.985405935	hypothetical protein AGABI1DRAFT_78861 [Agaricus bisporus var. burnettii JB137-S8]
comp7991_c0	0.185820184	-1.341484733	0.544035389	1.058128447	-0.94240947	0.495910183	_
comp106953_c0	-0.401904374	-0.401904374	-0.401904374	2.009521871	-0.401904374	-0.401904374	thioredoxin [Enterococcus faecalis thioredoxin [Enterococcus faecalis OG1RF]
comp11405_c0	0.830401468	-1.060949599	0.610721482	0.249727204	-1.254693874	0.624793319	_
comp114834_c0	-0.427193022	-0.427193022	-0.427193022	2.135965109	-0.427193022	-0.427193022	_
comp12021_c0	0.107535877	-1.105312771	0.052228506	0.64050374	-0.10901674	0.414061388	_
comp13013_c0	-0.674769099	-0.764565769	0.666922251	0.897702458	-1.149045801	1.023755961	predicted protein [Fibroporia radiculosa]
comp13091_c0	0.0749718	-0.868444671	-0.085801503	0.67212371	-0.653276577	0.860427241	_
comp13264_c0	0.202503354	-0.904080615	0.294266332	0.681764808	-1.141119812	0.866665933	hypothetical protein CERSUDRAFT_96777 [Ceriporiopsis subvermispora B]
comp13359_c0	-0.354825229	-0.968356882	-0.120359976	1.139330987	-0.263484918	0.567696018	_
comp13466_c2	0.68230715	-1.094349222	0.254419433	0.816812005	-0.981038261	0.321848895	_
comp13696_c0	1.195352563	-0.472998517	0.009111567	0.653701589	-0.89374321	-0.491423992	hypothetical protein AGABI1DRAFT_47135 [Agaricus bisporus var. burnettii JB137-S8]
comp13713_c0	-0.025972186	-0.521393477	0.191788558	1.099392688	-0.875264464	0.13144888	hypothetical protein MPER_06024 [Moniliophthora perniciosa FA553]
comp13773_c0	0.50796807	-1.293569525	0.641159593	0.670751002	-1.01705189	0.49074275	hypothetical protein [Tuber melanosporum Mel28]
comp13815_c0	0.124568528	-0.997835424	0.355868047	1.035435748	-0.706521876	0.188484977	hypothetical protein PGTG_16197 [Puccinia graminis f. sp. tritici CRL 75-36-700-3]
comp140307_c0	-0.420593659	-0.420593659	-0.420593659	2.102968297	-0.420593659	-0.420593659	_
comp14061_c0	0.791128682	-0.625914445	-0.077780571	0.828772664	-1.000951417	0.084745087	_
comp14314_c0	-0.410867243	-0.916645905	0.02230006	1.223753144	-0.16382636	0.245286305	predicted protein [Laccaria bicolor S238N-H82]
comp14396_c0	0.330047617	-0.965174915	-0.066286444	0.795534139	-0.532915676	0.43879528	SAD1p [Chlamydomonas reinhardtii]
comp14401_c0	-0.30545783	-0.100384884	-0.336080582	1.348745814	0.26682409	-0.873646608	C2H2-type Zn-finger protein [Aedes aegypti]
comp14607_c0	-0.166299604	-1.190278467	0.724038654	0.648477767	-1.064651638	1.048713287	predicted protein [Laccaria bicolor S238N-H82]
comp147492_c0	-0.442253112	-0.442253112	-0.442253112	1.557746888	-0.063741489	-0.167246064	NADPH:quinone reductase [Enterococcus faecalis]
comp14798_c0	0.350299021	-0.735771929	0.197676878	0.845243387	-1.50663793	0.849190572	_
comp148118_c0	-0.349792735	-0.349792735	-0.349792735	1.473956626	-0.349792735	-0.074785687	ATP-dependent Clp protease [Enterococcus faecalis OG1RF]
comp14871_c0	-0.668048648	-1.109415793	0.702247168	0.483077355	-0.877101083	1.469241	beta-1,4-endoxylanase [Gloeophyllum trabeum]
comp15161_c0	0.178877258	-0.418458346	0.172703971	1.332419555	-1.135064853	-0.130477584	_
comp15237_c2	-0.174591244	-0.944557412	0.650581534	0.250400753	-1.099357659	1.317524028	hypothetical protein CC1G_09112 [Coprinopsis cinerea okayama7#130]
comp15391_c0	0.063796585	-0.548674825	-0.082877389	1.402194158	-0.332481668	-0.501956862	metalloprotease [Dichomitus squalens LYAD-421 SS1]
comp15574_c0	0.509744015	-1.305674522	0.59170488	0.588365736	-1.097154275	0.713014165	hypothetical protein AGABI2DRAFT_224616 [Agaricus bisporus var. bisporus H97]
comp15715_c0	-0.41668545	-0.303622786	-0.378004982	1.206957519	-0.711428716	0.602784414	hypothetical protein SERLA73DRAFT_79145 [Serpula lacrymans var. lacrymans S7.3]
comp15789_c1	-0.240481111	-0.152335143	-0.216862897	1.36981268	-0.656680668	-0.103452861	predicted protein [Laccaria bicolor S238N-H82]
comp158105_c0	-0.546323107	-0.167811483	-0.546323107	1.941677664	-0.546323107	-0.134896861	superoxide dismutase [Enterococcus faecalis]
comp15903_c0	0.999304168	-0.753906757	0.101054994	0.522055484	-0.893674121	0.025166231	hypothetical protein [Tuber melanosporum Mel28]
comp15956_c0	0.513732848	-0.850937006	0.695961582	0.59955495	-1.359238299	0.400925926	hypothetical protein AGABI1DRAFT_112880 [Agaricus bisporus var. burnettii JB137-S8]
comp15988_c0	-0.229757133	0.165602881	-0.818277454	1.189715337	-0.883865795	0.576582164	_
comp16384_c0	0.967148534	-0.966108733	0.55439714	0.402792836	-1.000212108	0.04198233	glycoside hydrolase family 3 protein [Serpula lacrymans var. lacrymans S7.9]
comp16411_c0	-0.427567438	-0.033401764	-0.260065276	1.267981908	0.152967674	-0.699915104	predicted protein [Laccaria bicolor S238N-H82]
comp16529_c0	1.326261025	-1.446244363	0.340768445	0.99435848	-1.500913233	0.285769645	predicted protein [Laccaria bicolor S238N-H82]
comp16620_c0	0.780134761	-0.012011791	0.652637296	0.135798494	-1.388652917	-0.167905843	_
comp16624_c1	0.697724132	-0.939228629	0.476365359	0.507735512	-1.246879809	0.504283435	S-adenosyl-L-methionine-dependent methyltransferase [Fomitiporia mediterranea MF3/22]
comp16766_c0	-0.106440649	-0.436780984	0.003347497	0.989287553	-0.799351063	0.349937646	beta-lactamase [Aspergillus fumigatus Af293]
comp16993_c1	0.774138362	-1.34039807	1.072891767	0.23081741	-1.519631873	0.782182403	endo-1,4-beta-xylanase C precursor [Dichomitus squalens LYAD-421 SS1]
comp17111_c0	0.601619148	-0.967902375	0.617975251	0.73291285	-1.298783495	0.31417862	hypothetical protein PHACADRAFT_198544 [Phanerochaete carnosa HHB-10118-sp]
comp17134_c0	0.80173195	-0.773007158	0.179477374	0.517479717	-0.993004567	0.267322683	hypothetical protein AGABI2DRAFT_146117 [Agaricus bisporus var. bisporus H97]
comp17150_c1	0.459807546	-1.015540657	1.014929827	0.249622618	-1.251065823	0.542246488	member of the major facilitator superfamily [Laccaria bicolor S238N-H82]
comp17243_c1	0.578274722	-0.807957355	0.268924953	0.749168489	-1.120193948	0.331783138	glycosyl hydrolase 53 domain-containing protein [Coprinopsis cinerea okayama7#130]
comp17410_c0	0.882633073	-0.63727812	0.092165326	0.584095293	-1.153823505	0.232207932	glycoside hydrolase family 79 protein [Laccaria bicolor S238N-H82]
comp17722_c0	-0.196738693	-0.646831465	-0.076932042	2.064644377	-0.615538907	-0.52860327	_
comp17864_c0	0.23747106	-0.943351133	0.292034546	0.999952015	-1.308959745	0.722853257	hypothetical protein SERLA73DRAFT_57794 [Serpula lacrymans var. lacrymans S7.3]
comp17993_c0	0.877412557	-0.971040321	0.395423674	0.539669552	-1.210705789	0.369240326	hypothetical protein SERLA73DRAFT_171854 [Serpula lacrymans var. lacrymans S7.3]
comp182151_c0	-0.377172401	-0.377172401	-0.377172401	1.885862005	-0.377172401	-0.377172401	_
comp18383_c0	0.221629949	-0.790327426	0.25064805	0.587046986	-1.222086626	0.953089067	predicted protein [Laccaria bicolor S238N-H82]
comp18452_c1	0.315044412	-0.940618486	0.341402261	0.744067404	-1.128132509	0.668236918	hypothetical protein CC1G_02048 [Coprinopsis cinerea okayama7#130]
comp18517_c0	0.02153993	-0.740300333	0.19556933	0.834169794	-0.439433854	0.128455134	hypothetical protein AGABI2DRAFT_176739 [Agaricus bisporus var. bisporus H97]
comp18557_c0	0.595453465	-0.926298784	0.448016552	0.782598057	-1.17854516	0.27877587	predicted protein [Laccaria bicolor S238N-H82]
comp18648_c1	0.390895337	-0.969092506	0.353189364	0.809417764	-1.005822523	0.421412565	predicted protein [Laccaria bicolor S238N-H82]
comp186545_c0	-0.287077671	-0.287077671	-0.287077671	1.435388354	-0.287077671	-0.287077671	hypothetical protein EF2761 [Enterococcus faecalis V583]
comp18685_c0	-0.089520345	-0.859498636	0.177333748	0.698250678	-0.772434851	0.845869405	acyl-CoA-dehydrogenase, peroxisomal [Laccaria bicolor S238N-H82]
comp19214_c2	-0.43140007	-0.650177061	1.568391071	-0.510377517	-0.553366025	0.576929601	hypothetical protein TRAVEDRAFT_159845 [Trametes versicolor FP-101664 SS1]
comp204755_c0	-0.366938977	-0.366938977	-0.366938977	1.834694884	-0.366938977	-0.366938977	magnesium-importing ATPase [Enterococcus faecalis OG1RF]
comp208824_c0	-0.290693516	-0.290693516	-0.290693516	1.45346758	-0.290693516	-0.290693516	general stress protein [Enterococcus faecalis OG1RF]
comp208905_c0	-0.358426613	-0.358426613	-0.358426613	1.792133064	-0.358426613	-0.358426613	hypothetical protein EF1085 [Enterococcus faecalis V583]
comp210054_c0	-0.305312874	-0.305312874	-0.305312874	1.526564368	-0.305312874	-0.305312874	phosphopentomutase [Enterococcus faecalis OG1RF]
comp21088_c0	0.975539804	-1.181655659	0.598404463	0.423635592	-0.877636938	0.061712738	predicted protein [Laccaria bicolor S238N-H82]
comp212606_c0	-0.308666473	-0.308666473	-0.308666473	1.543332364	-0.308666473	-0.308666473	cell wall lysis protein [Enterococcus faecalis OG1RF]
comp227421_c0	-0.353502567	-0.353502567	-0.353502567	1.767512834	-0.353502567	-0.353502567	_
comp228175_c0	-0.352394504	-0.352394504	-0.352394504	1.761972521	-0.352394504	-0.352394504	UDP-glucose 6-dehydrogenase [Enterococcus faecalis]
comp231714_c0	-0.424328062	-0.424328062	-0.424328062	2.121640308	-0.424328062	-0.424328062	_
comp256163_c0	-0.370054992	-0.370054992	-0.370054992	1.850274962	-0.370054992	-0.370054992	transposaseB, IS642 family protein [Enterococcus faecalis 62]
comp260552_c0	-0.169359957	-0.383484762	-0.383484762	1.440264598	-0.383484762	-0.120450356	hypothetical protein [Enterococcus faecalis]
comp313859_c0	-0.295666054	-0.295666054	-0.295666054	1.478330271	-0.295666054	-0.295666054	2-hydroxyglutaryl-CoA dehydratase [Enterococcus faecalis]
comp407_c0	0.125033927	-1.213605108	0.000761173	0.236885477	-0.227680293	1.078604824	_
comp4933_c1	-0.460214212	-0.460214212	-0.460214212	2.301071061	-0.460214212	-0.460214212	NADH peroxidase [Enterococcus faecalis 62]
comp5106_c0	0.186483132	-1.681413332	0.764842898	0.248377665	-1.030648773	1.512358411	_
comp51108_c0	0.562765123	-0.463230085	0.486050157	0.560186579	-1.386608803	0.240837029	_
comp9360_c0	0.497521559	-0.878527286	0.467887185	0.845004638	-1.34855402	0.416667924	_
comp9773_c0	-0.305431833	-0.824541786	0.472175746	0.897579961	-0.683943456	0.444161369	hypothetical protein AGABI1DRAFT_47135 [Agaricus bisporus var. burnettii JB137-S8]
subcluster 6
gene_id	Sample_KA_M	Sample_KA_P	Sample_KA_V	Sample_CK_M	Sample_CK_P	Sample_CK_V	NR_tophit_description
comp8122_c0	2.571830095	-0.796145367	-0.554387621	-1.160108682	-0.413141696	0.351953272	_
comp14154_c0	2.935351164	-1.549391543	0.32739702	-0.704234589	-0.853870667	-0.155251385	predicted protein [Laccaria bicolor S238N-H82]
comp1703_c0	2.655312158	-0.572833791	-0.475317285	-0.964520803	-0.755425204	0.112784924	_
comp94954_c0	2.396483386	-0.479296677	-0.479296677	-0.479296677	-0.479296677	-0.479296677	Pc22g25200 [Penicillium chrysogenum Wisconsin 54-1255]
comp10965_c0	2.071590678	-0.598503169	-0.468735294	-1.007894106	-0.0653796	0.068921491	_
comp13668_c0	1.661434252	-0.415118103	-0.79968325	-0.317241653	-0.323897698	0.194506452	_
comp159568_c0	2.002723102	-0.40054462	-0.40054462	-0.40054462	-0.40054462	-0.40054462	_
comp98172_c0	2.607735847	-0.521547169	-0.521547169	-0.521547169	-0.521547169	-0.521547169	hypothetical protein AOR_1_122024 [Aspergillus oryzae RIB40]
comp12958_c0	2.013259839	-0.20977052	-1.241380126	0.141339653	0.047296163	-0.750745008	hydrophobin [Dichomitus squalens LYAD-421 SS1]
comp16318_c0	1.527898617	-1.328777531	-0.299361043	0.524911669	-1.113349057	0.688677345	laccase [Hypsizygus marmoreus]
comp177905_c0	1.666666667	-0.333333333	-0.333333333	-0.333333333	-0.333333333	-0.333333333	NAD dependent epimerase/dehydratase family protein [Aspergillus clavatus NRRL 1]
comp12513_c0	1.385160764	-0.275569244	-1.005480081	0.283706613	-0.826979185	0.439161132	_
comp13189_c0	1.620478203	-0.711487099	-0.55711602	0.20387085	-0.879376878	0.323630944	_
comp15801_c1	1.074132109	-0.285328731	-0.172571081	0.017252515	-1.12414862	0.490663809	hypothetical protein AGABI2DRAFT_222945 [Agaricus bisporus var. bisporus H97]
comp171724_c0	2.369986537	-0.473997307	-0.473997307	-0.473997307	-0.473997307	-0.473997307	_
comp175866_c0	1.745196725	-0.349039345	-0.349039345	-0.349039345	-0.349039345	-0.349039345	oxidoreductase, short chain dehydrogenase/reductase family [Neosartorya fischeri NRRL 181]
comp205392_c0	2.079745969	-0.415949194	-0.415949194	-0.415949194	-0.415949194	-0.415949194	_
comp233769_c0	1.502689197	-0.300537839	-0.300537839	-0.300537839	-0.300537839	-0.300537839	Pc22g20330 [Penicillium chrysogenum Wisconsin 54-1255]
comp255543_c0	1.883354713	-0.376670943	-0.376670943	-0.376670943	-0.376670943	-0.376670943	Pc20g05830 [Penicillium chrysogenum Wisconsin 54-1255]
subcluster 7
gene_id	Sample_KA_M	Sample_KA_P	Sample_KA_V	Sample_CK_M	Sample_CK_P	Sample_CK_V	NR_tophit_description
comp19415_c0	-1.459338113	-1.932426605	-0.879019258	6.539792341	-1.762111634	-0.506896732	_
comp19913_c0	-0.809576812	-1.123467588	-0.586033457	5.818150656	-1.6495364	-1.6495364	hypothetical protein EF62_0961 [Enterococcus faecalis 62]
comp29133_c0	-0.744007386	-1.328969887	0.279839356	4.451077689	-1.328969887	-1.328969887	DNA-binding protein HU [Enterococcus faecalis V583]
comp35399_c0	-1.168026798	-1.168026798	-1.168026798	4.34956386	-1.168026798	0.322543332	Dps family protein [Enterococcus faecalis V583]
comp37238_c0	-0.864167512	-1.242679135	-0.736788206	4.024482083	-1.242679135	0.061831906	ribosomal subunit interface protein [Enterococcus faecalis OG1RF]
comp8001_c0	-1.1640153	-1.602845295	-1.296888157	5.515024142	-1.186154277	-0.265121112	cell division initiation protein DivIVA [Enterococcus faecalis OG1RF]
comp8035_c0	-1.248326142	-1.427402204	-0.844559755	5.545381529	-1.526030237	-0.499063189	DNA-directed RNA polymerase subunit alpha [Enterococcus faecalis OG1RF]
subcluster 8
gene_id	Sample_KA_M	Sample_KA_P	Sample_KA_V	Sample_CK_M	Sample_CK_P	Sample_CK_V	NR_tophit_description
comp597_c0	-0.347433746	-0.417335759	-0.244004157	-0.534519299	-0.208158958	1.751451918	predicted protein [Laccaria bicolor S238N-H82]
comp8652_c0	-0.645323013	-0.490203946	-0.219602431	-0.576791631	-0.248926511	2.180847532	_
comp12288_c0	-0.617718757	-0.225917967	-0.790358143	0.236891891	-1.263610257	2.660713233	_
comp13057_c0	-0.916461144	0.289856515	-0.952884552	-0.831115589	0.026475682	2.384129088	RnaseH domain, transposon factor [Schizophyllum commune H4-8]
comp15668_c0	-0.590504171	0.031756872	-0.64297159	-0.355652533	-0.517663364	2.075034786	_
comp15834_c0	-0.849426202	0.036831632	-0.907885933	-0.828742048	0.376681634	2.172540918	_
comp11332_c0	-1.195714504	-0.753004586	-0.603994637	1.122143927	-0.919196869	2.349766668	_
comp12306_c0	-0.905188549	0.256092358	-0.234893995	-1.104497358	0.276751828	1.711735716	hypothetical protein CONPUDRAFT_169374 [Coniophora puteana RWD-64-598 SS2]
comp12799_c0	-0.83521309	0.104375393	-0.929233	-1.045520038	0.570693397	2.134897338	_
comp13108_c0	-1.064736372	-0.045333841	-0.6420453	-0.629608197	0.350649899	2.031073812	_
comp13163_c0	-1.078316036	-0.04084133	0.206251532	-0.776046467	-0.078316036	1.767268337	_
comp13309_c0	-0.086634604	-0.586205613	-0.181152203	-0.136758083	-0.754887448	1.745637951	_
comp13370_c0	-1.219518461	-0.158693268	-0.168654378	-0.996140255	0.408512762	2.1344936	_
comp13543_c0	-0.815454633	0.086162773	-0.643139084	-1.019423098	0.189918539	2.201935504	_
comp13638_c0	-0.733448099	-0.286574512	-0.581737671	-0.433339229	-0.088928753	2.124028264	hypothetical protein AGABI2DRAFT_121413 [Agaricus bisporus var. bisporus H97]
comp14542_c0	-0.872492985	-0.056349081	-0.740306058	-1.003340464	0.604570369	2.067918219	_
comp14707_c0	0.027951296	-0.132784534	0.21366588	-0.778251774	-1.206785116	1.876204249	_
comp15393_c0	-0.968821441	0.120112288	-0.218574325	-0.70300995	-0.011132246	1.781425675	_
comp15890_c0	-0.193094401	-0.269546462	-0.825362617	-0.240400116	-0.211830964	1.740234559	_
comp16058_c2	-1.320381317	0.271182329	-0.660443535	-0.686462786	0.548187589	1.84791772	_
comp16188_c0	-1.011956993	0.251644399	-0.513465254	-0.80914011	0.296296165	1.786621792	_
comp16360_c0	-0.653294155	-0.051091205	-0.3323124	-0.993070252	-0.151072086	2.180840098	_
comp17288_c0	-0.437590434	-0.633917696	0.099966861	0.123674549	-0.980093337	1.827960057	predicted protein [Laccaria bicolor S238N-H82]
comp17430_c0	-0.605712912	-1.079644101	-0.44221418	0.348690221	-0.244568421	2.023449392	_
comp2392_c0	-0.234011112	0.87768176	-0.592121543	-1.389492376	0.015561034	1.322382237	_
comp4697_c0	-0.721908438	0.073733064	-0.320545875	-0.530965655	0.164880952	1.334805953	_
comp5397_c0	0.474629883	-0.716668769	-1.13890177	-1.13890177	0.165609272	2.354233153	_
comp10282_c0	-0.664229678	-0.886622099	-0.506350018	-0.129192402	0.511137409	1.675256789	_
comp10356_c0	-0.207555772	0.395032399	-1.022755711	-1.725261835	0.443667174	2.116873745	_
comp11352_c0	-0.269383906	-0.075373286	-0.194836953	-0.028375807	-0.431134976	0.999104929	_
comp11374_c0	-0.303676875	-0.260608153	-0.417333657	-0.441180399	-0.348070994	1.770870078	_
comp11454_c0	-0.64595574	0.225402109	-0.708843446	-0.79719932	-0.077036082	2.003632478	_
comp11608_c0	-1.125474624	0.201099835	-0.759998814	-0.794268716	0.546037908	1.93260441	_
comp11860_c0	-0.960731416	-0.403354747	-0.43716946	-0.275504792	0.190861762	1.885898654	_
comp11949_c0	-0.474919541	0.27950325	-0.077235608	-0.309182336	-0.919530155	1.50136439	_
comp11953_c1	-1.073122863	0.008931353	-0.205679056	-0.572567292	0.068379818	1.77405804	_
comp12192_c0	-0.917962341	-0.174430391	-0.338205	-0.369836609	-0.14778265	1.948216991	predicted protein [Laccaria bicolor S238N-H82]
comp12193_c0	-0.833977096	0.157460891	-0.591000342	-0.206950536	0.195596019	1.278871064	hypothetical protein MPER_09456 [Moniliophthora perniciosa FA553]
comp12198_c0	-0.432943914	-0.546900103	-1.043237705	-0.414796567	0.43820102	1.999677269	_
comp12347_c0	-0.857975053	-0.138447152	-0.76901362	-0.88889113	0.509119357	2.145207597	_
comp12459_c0	-0.117878757	0.042793931	-0.521106954	-0.888164425	-0.123819857	1.608176063	_
comp12478_c0	-0.14526209	0.046261286	-0.055426756	-0.07807994	-1.331726768	1.564234268	_
comp12560_c0	-0.22028156	-0.176954129	-0.274052817	-0.757654602	-0.015591141	1.444534248	_
comp12577_c0	-0.216449038	0.142147767	-0.146740066	-0.431717025	-1.230804331	1.883562694	_
comp12582_c0	0.00354535	-0.271767385	-0.679425354	0.12652685	-0.709172698	1.530293237	_
comp12704_c0	-0.281535669	-0.039042042	-0.597037495	-1.066522778	0.196511628	1.787626356	_
comp12707_c0	-0.138293336	-1.257300516	-0.044126625	-0.35224892	0.470446548	1.321522848	_
comp12759_c0	-0.587593836	-1.051907676	-0.231339258	-0.079059283	-0.140134859	2.090034913	_
comp12778_c0	-1.200309699	0.172499565	-0.7714664	0.295647796	-0.335964798	1.839593537	_
comp12852_c0	-0.557875326	-0.516945062	-0.589353558	0.030542733	-0.011480482	1.645111696	_
comp12940_c0	-0.628060553	0.368076808	-0.21495308	-1.174955012	-0.191961438	1.841853275	_
comp13017_c0	-0.460937415	-0.608213677	-0.548780764	0.286943957	-0.485494519	1.816482419	_
comp13071_c0	-0.644473033	0.002252636	0.006416261	-0.119492637	-1.031496156	1.786792929	_
comp13102_c0	-1.174898935	-0.11756576	-0.90861887	-0.530522949	0.679941376	2.051665137	_
comp13307_c0	-0.70672231	0.071437919	-0.342310884	-0.70672231	0.051968055	1.632349529	_
comp13340_c0	-0.546485338	-0.928355974	0.201176839	-0.317398264	-0.090107043	1.68116978	_
comp13490_c1	-1.41073346	0.068029637	-0.003863282	-0.458039175	-0.105657283	1.910263563	_
comp13557_c0	-0.731151689	-0.484661729	0.112639107	0.133548097	-0.828888491	1.798514705	hypothetical protein CC1G_07080 [Coprinopsis cinerea okayama7#130]
comp13565_c0	-0.649692243	0.242287886	-0.145925825	-1.381880697	0.04798422	1.887226658	_
comp13692_c0	-0.465564286	-0.302436617	0.17751256	-0.166409859	-0.91787147	1.674769672	_
comp13692_c1	-0.0759453	-1.084662518	-0.125679277	-0.312712932	-0.330746854	1.929746881	_
comp13948_c0	-0.862788917	0.300516825	0.23133326	-1.514093913	0.343301692	1.501731054	_
comp14009_c0	-0.136140045	-0.36277569	-0.340636713	0.463576222	-1.055797937	1.431774162	_
comp14148_c0	-1.084110264	-0.393279129	-0.167003273	-0.430037679	0.110821539	1.963608805	_
comp14225_c0	-0.566808601	0.288164342	-0.814433567	-0.682689313	-0.094233602	1.870000741	_
comp14241_c1	-0.833118696	0.205896527	0.008183558	-1.206577092	0.336806305	1.488809399	_
comp14315_c0	-0.39731998	-1.106237852	0.155299859	0.524902269	-0.739474803	1.562830507	_
comp14389_c0	-0.363972347	0.015134734	-0.742483971	-0.47665635	-0.328285491	1.896263425	_
comp14639_c0	-0.023698183	-0.589295359	-0.387661498	-0.244466862	-0.033479204	1.278601105	_
comp14647_c0	-0.445200397	-0.417064607	-0.154546279	0.011070881	-0.703821924	1.709562327	_
comp15249_c0	-0.980260011	0.217932715	-0.607842146	-0.305898425	0.119934277	1.556133589	_
comp15278_c0	-0.123988012	-0.953352848	-0.722869014	0.332534751	-0.426337697	1.89401282	_
comp15399_c0	-0.378160934	0.221598569	-0.385616738	-0.70194937	-0.243364156	1.487492629	_
comp16098_c0	-0.55235359	-0.372944339	-0.355597096	-0.835287553	0.594700287	1.521482291	_
comp16276_c2	-0.701655278	-0.503488972	-0.137494096	0.058141025	-0.428331613	1.712828935	_
comp16416_c0	-0.430090395	0.093471561	-0.512552555	-0.956159207	0.422352417	1.382978178	_
comp16431_c0	-0.213640891	-0.627015341	0.251678362	-0.737514883	-0.627015341	1.953508094	_
comp16504_c0	-0.211618014	-0.34994617	-0.596739935	0.071880495	-0.811080084	1.897503709	_
comp16962_c0	-0.632376256	0.043828427	-0.493225765	-0.938925357	0.031093754	1.989605197	_
comp17299_c0	-0.459096282	-0.317593601	-0.394487201	-0.704616724	0.183437749	1.692356059	_
comp17427_c0	-0.262920147	-0.699155542	0.136248202	0.038123477	-0.856305048	1.644009059	yellow laccase [Stropharia aeruginosa]
comp17579_c0	-0.661020763	-0.196134714	-0.594931572	-0.245983264	0.093866739	1.604203574	_
comp17752_c0	-0.746965438	0.095295099	0.018569308	-0.741822135	0.083753477	1.29116969	_
comp17773_c2	-0.633509215	-0.494234427	-0.035607659	-0.091418522	-0.580867736	1.835637558	_
comp17824_c0	0.473935802	-0.600586141	-0.007534821	-0.452063617	-1.02609064	1.612339416	_
comp17844_c0	-0.725406156	-0.037496059	0.388442921	-1.087371966	0.103346118	1.358485142	putative aminoadipate reductase [Serpula lacrymans var. lacrymans S7.9]
comp18077_c0	-0.008399762	-0.919466033	-0.366212392	0.435533883	-0.552257059	1.410801363	_
comp18645_c3	-0.586381616	0.134032802	-0.484044947	-1.000809741	0.096937703	1.840265799	_
comp18988_c0	-1.330188853	0.241532408	-0.271874707	-0.475465072	0.242454048	1.593542177	_
comp45253_c0	-0.747896349	0.379215569	-0.901306264	-1.24093636	0.706926017	1.803997387	_
comp7759_c0	-0.937520295	0.0831288	-0.305887799	-0.829979736	0.014626581	1.97563245	predicted protein [Laccaria bicolor S238N-H82]
comp7937_c0	-0.475266959	-0.847637993	-0.051707905	0.39047364	-0.672804191	1.656943408	_
comp82626_c0	-0.547557901	-0.492062788	-0.370317516	-1.161089554	0.552606261	2.018421497	_
comp9537_c0	0.020161038	-0.054413446	0.171800686	-1.968977969	-0.050591735	1.882021425	_
comp9700_c0	-0.49491509	-0.311607877	0.129827313	-0.71575706	-0.178582458	1.571035173	_
subcluster 9
gene_id	Sample_KA_M	Sample_KA_P	Sample_KA_V	Sample_CK_M	Sample_CK_P	Sample_CK_V	NR_tophit_description
comp11967_c0	-0.132892559	-0.073471472	2.397190969	-1.514044064	-0.588044645	-0.088738229	_
subcluster 10
gene_id	Sample_KA_M	Sample_KA_P	Sample_KA_V	Sample_CK_M	Sample_CK_P	Sample_CK_V	NR_tophit_description
comp13855_c0	-4.955673962	3.89982414	0.812523225	-4.217026905	4.272752105	0.187601399	hypothetical protein BN14_10842 [Rhizoctonia solani AG-1 IB]
